# Supplementary material for: Plantago campestris (Plantaginaceae), a rare new species from southern Brazil, supported by phylogenomic and morphological evidence
Source: PeerJ. 2021 Aug 25;9:e11848. doi: 10.7717/peerj.11848 (PMC8401749; doi:10.7717/peerj.11848)
Supplement: Supplemental Information 1 [file peerj-09-11848-s001.gz]

Archive with 1 entries (1 files):
- cpalignment_final.fasta
