# Supplementary material for: Plantago campestris (Plantaginaceae), a rare new species from southern Brazil, supported by phylogenomic and morphological evidence
Source: PeerJ. 2021 Aug 25;9:e11848. doi: 10.7717/peerj.11848 (PMC8401749; doi:10.7717/peerj.11848)
Supplement: Supplemental Information 1 [file peerj-09-11848-s001.gz › cpalignment_final.fasta]

>Littorella_uniflora_L._Asch.
-----aacgacgggaattgaacccgcgcgtggtggattcacaatccactgccttgatccacttggctacatccgccctcatccctagactctataac------------------------------------------------------------------------------------------------------------------------aatttaaaagaaaataaaggagcaataaccctccttaccttgatcaaagatcaaacaagaaagagttgattgctcctttattttctatattctatttaaaaaaactcctatacactaagaacaagtcttatccatttgttggagcttcgatagcagctaggtctagagggaaattatgagcattacgttcatgcataacttccataccaaggttagcacggttaatgatatcagcccaagtattaattacacggccttgactatcaactacagattggttgaaattgaaaccgtttaggttgaaagccatagtactaatacctaaagcagtgaaccagatacccactacaggccaagcagctaggaagaagtgtaacgaacgggagttgttgaaactagcatattggaagattaatcggccaaaataaccatgagcagctacgatattataagtttcttcctcttgcccgaatctgtaaccttcattagcagattcattttctgtggtttccctgatcaaactagaagttaccaaggaaccatgcatagcactgaatagggagccgccgaatacacccgctacgcctaacatgtgaaatgggtgcataaggatattgtgctcagcctgaaatacaatcatgaagttgaaagtaccagaaatccctagaggcataccatctgaaaagcttccttgaccaattgggtaaatcaagaaaactgcagtagcagctgcaacaggagctgaatatgcaacagcaatccaaggtcgcatacccagacggaaactaagttcccactcacgacccatgtaacaagctacaccaagtaagaagtgtagaacgattagttcataaggaccaccattgtataaccattcatcaacggatgctgcttcccagattgggtaaaagtgcaaaccgatagctgcagaagtaggaataatggcacctgagataatattgtttccgtaaagtagagatccagaaacaggttcacgaataccatcaatatctactggaggagcagcaatgaaggcaataataaatacagaagttgcggtcaataaggtagggatcattaaaacaccaaaccatccgatgtaaagacggttttcggtgctggttatccagttacagaagcgaccccacaggctttcgctttcgcgtctctctaaaattgcagtcatggtaaaatcttggtttatttaatcatcagggactcccaagcacacggattttctagactataaatggaaatagaaaatggaaggcttgttattaaacagtataacatgacttatatgttcgtgtcaaccaattccaccaactacctagatctattcgaatttcttttcaataaaccaaaaacaaatgtattagaaaaaagaaaataggactttctataaatttcgagataagagtgggttgcccgggattcgaacccggaactagtcggatggagtagataatttgtttgttagttttcttagt----waaaaaaaaatccctccccaagccgggcttgcatttttcattgcaccaggctttccctatgtatacataatttcctttcttataaaaagttgaatactcagtcgatttaacccttattacatactacatcaacacttcagaataacggacgttttga-tttttttagttaagagaaa---tttctatttccaaggtctgagatttttatttgtgattggccagatcattgatacaaataatatccaaatgccaaatccgacttttatagactgcccacaaagcagaagaagcttttgggaaagtccaacaaagaacgtcttcttccgacataagaaattcttccaaaaattccgagcctgatgttttcaaaaaagcacgtacagtacttttgtgtttccgagccaaagttctagcgcaagaaagtcgaagtatatactttattcgatataaactctttttttttgaagatccactataaaaatgagaaagatttctgcatatatgcccaaatcggttaataatagtggaatctgataaatcagcccaaactggcttactggtgggatgccctaatcggttacaaaatttcgctttttccaatgacgcaatcagaggcataataggaataagggtatcaaacttcttaatagcattattgattagaaatgaattttctagaatttgactccgtaccactgcagtattcattcgtgcacttgaaaggtagcccacaaattcaaggaaatggttgtctaatgtatttatagcaatccttcgtggatgaaaccagagggaaaaatgccattgccaaaaagtgacaagataacatttccatttattcataaaaagagacgtcccttttgaagccagaatgagttttctttgatatctaacataatgcatgcaaggttctttgcccaaccaaagattcgcctgacaatccgtaaccttaagaaagaagctccccagacattctatttttccatagaaatagattcgttcaagaagaactccagaagatgttgattgtaaataagaagattggtttcgtaaaaagacgaaaatggattcgtattcacatacataagaatgatagaagaataaaaagaatctttgatttcgttttaaaccagctttctttgcagtactaagactacaatactcgttgagaaagaatcgtaagaaatgcaaagaaggggcgtcttttacccaacagcgaagggtttgaaccaggatttctacatggacagggtaggggattaggatagctaacacaaaatttaaatgtgaaaaattgtcttctaaaaagggaaatattgaatgaattgatcgtaaattctgagatttgactatcttttgccttttcccttctagagaagatatgaatcgtcgagaaaatggaatttcgacaataaatgcaaacccctctgctatgatttgagaatacaaatgattgttgcgacccaaaaagggatttttctttgaatcattcgtagaaataagaaaatggttctgtttatacattcgagtaattaaccgtttcacaatcagtaaacttgatttattctcataatccagattttccgacaaactggatcgactcaaactacgatcatgggcaaatgcataaatatactcctgaaaaataagtggatatagaaagtcctgctgccgagatctctctaactgtaaatctctttggatttcctccatttgaaattcgatttgaatcaaaggtagtttag-gggttatcaaatgctacatagtacgatacagtcaaaacagggtattcttttctcctaagaaaaaatacctcgaacttatcaacagattctctgccctttctttttttcatttcatttagtctatgttataggataaaaagatggttagaaatcttttattttttaaacctaatcgatcttttgatttcggaaaaattcgttatcaatatactgcttcttttacacacctccattcca------taatgcagaatgccaatatttaggattcattaaaaaaagatagaatccactcgtgagagaagaagctcttcccgtatcaggtactaatctacttttaacgtctaattagatcgggaaattattccaattaagaacaaaagctggttgctttttctttctaataaaaaattgaagctctggggccatatccatttattcattcgacccaactttcttttgttccgttccaagaatttcaacagggttttctaccgatcctataagaattaaatacgctcggaactttccattgatacgacatgctattttttccattcattccctttcaggatcagtcgtggtcttccaaacttttccaatggtatggacgaattcctcgcttcatctatatgtgtaaaagattctagccgcacttaaaagccgagtactctaccgttgagttagcaacccaaa-aaaatcgaaatgaaaaaaaaatg-----------------------------------------------------------------------------------------------------------------------------------------------------------------------------------------------------------------------------------------------------------------------------------------------------------------------------------------------------------------------------------------------------------------------------------------------------------------------------------------------------------------------------------------------ttctagaccgtcagattcgatggaagcaatgataaaaagatacgaatataagagaaaaaggggggcaaaaaaaacaagtatagacaaattttataaaattctatacaagctgctaccccccttggtatttctttaatttactttcgtttgattagacgaaagttccttaaaaacttccgctttctttaaaagattatgaacagttactgtgggttgagcccctatttcgaggaaatatagaatagcaggaacatttaaataagtttggttctttattggatcgtaaaaccccagccttctaaggtcttttccttctcttcgagatcgaacatcaattgcaacgattcgatagacggctcattgggatagatatagatgaacaggaccccccctagaaccgtataagaagttttctcttcgtacggctcgagaaaaaatgatttaattcaaagttttgtc----tatgtatgcaattcgaatagtctaataaattaatgacaaaagagcctataacatagactatactatgatttcagtctttttt-ttttcaggaagaaaa-aaaaaagaaaccattcgtactcataactcaagttagataattttcaaagaaaatctttagccaatttcatttattgagcggtctttaccccgctttctttgtctcgtttaaaattcgatttagattcttgagtgtgatccaattcttgagactagcaagacaattcaaacggcatttccttgtttttggatccttttttttttattttaaatcattgggtttagacatgacttcggtgcttcttttcttaatgctttcaaaatggcagcaacataccccttgttgattaaagaatcgtacggacagttgattccccgtgatacactttgaatccaacaagtttt-tt-------------tttttttttaattgcaaacttgtttgaatcggatccttataatttgt-----atatatggaagaagatatatttacgaagttgttctaattgattggcattaaccctagattcttgaccccgaaaaagaaatgaatccttttctacccgagctccatcgtgaactattaacaaccccc-----aggaagggttctaatgtaaaaacaatgtcgagacaagagcaccttcatcattcattactagataaattgaaaatggtggatgtcaaaatccacaaaggatcatgtccttcaagtcgcacgttgctttctaccacatcgtttcaaacgaagttttaccataacattcctctaagttggaaccgaattgattcaatcgtggaatcatgaatagtcattggttcggttgtacatagccgtcgtaatctagatcttagattatctatgtat------------------atgtatgtgt-----------------------------------------------------------------------------------------------------------------------------------------------------------------------------------------------------------------------------------------------------------------------------------------------------------------------------------------------------ataaagggtaggataaaccacccccgcctcaatcatttcatcgatttccaattctgcattcgaactaaacacgaaatac-aaaaaaatggatatgctctgggacggaaggattcgaacctccgaatagcgggaccaaaacccgttgccttaccacttggccacgccccatttgaattggaaattcacactaaaaaacaatagtcttgttattgattttttgtcaactccagcccaaagatctatatatctataaaatagactggtattaggattttgatacata----t-----------------------gatagtaatataccatttaatttattgatcattacatagaattcaattaagatattgtatgaaagtatgatttcttctattctcctttgagaattggaggattttggattgagtgggtttcaagaa----aaagaaggattttttgtataccttatagactttctt-ctttttccgtatctcaaaaacttaatcaaattgcaattatctccaagaacaaaatgtctgctatgcttaataccgtaagtttgatctgtattaattctgccctttcttcgagtcattttttcttcttcggcaaattgcctgaagcctatgcttttttgaatccaatcgtagatattatgccagtcatccccttgtttttttttctcttagcttttgtttggcaagctgctgtaagttttcgatgagatctttactaagaatatcctagaaaatcaatggatgatttttcgcgaaaaatttctaacaattgcaaaaatcatatagtctgaaccctagattcggacactaaaattcttggatagtcgccaaaactctggtttacccgtatttcctcatttaaaatcctgtattcattccagggaatgaccctaaccacattagggtctcccacaacatctaattggaatatgaaagtatttttttaatc----------cgatttattggtttcaaaataggatatgtggtagaaaaatcgaagatctattctc-ttttttttttttcaaaaaaacctcttggagattgtgcaatgcttactctgaaactctttgtttataccgtagtgatcttttttgtctctctctttatttttggattcctatctaatgatccgggacgaaatccgggacgtgaagaataaaatccaaagcgtttttcttggttcattt---------------------------------------aag-t-aa--aaaatt--aaaaatt-tgaaaaaaatcaatcaagtcatcaacggaaacggaaagagagggattcgaaccctcggtacgaataactcgtacaacggattagcaatccgacgctttagtccactcagccatctctcccaatttaaaaagataattactacattacacataatgtaacgagtccgtccttttctctcacctttatctattcta---------------------------------------------------------------------------------------------------------------------------------------------------------------------------------------------------------------------------------------------------------------------------------------------------------------------------------------------------------------------------------------------------------------------------------------------------------------gttcaacactct---tttttttttatga----ttgacgatccgttcgaaattttcttggtcgacaaaaggtccgtttgtatacaataatcatgtcgtagcgggtatagtttagtggtaaaagtgtgattcgttcttttaaccctttaaaagttaaagggtctttcggttttattcatattccgatcaaaaactttatttcttaaagggattaaatcctttacctctcaataagaaattcgagaaaaaagtacacattctcgtaatttggatcaacgagtttttttctatttataaagtcaaaggttggatgattaaattgcgaaacagaattttcaattggatccagacttcccattgaataagtatgagtaaaggatccatggatcaagatagaaagtccatttctaatcgtaactaaatctttctttttattttcttaaagaaataaatggaagcaaaatagctagtcaacgatgactttggtttactagaggcatcggcatattgttttagctcggtggaaaacaaaacccttttccttaggatcctttcaaatagaaatagagaacgaaggaactagaaggattgttataatccccttcttctagaaggatcatctagaaagcgactaattttgtttgtattcgggcaaaaagctgacgtaggtgttatgggtataattttgttcgcatcttaaatctaggaatttactcattttacatttccataaaggagccgaatgaaacaaaagtttcatgttcggttttgaattagagacgtccaaaaggctgaattgacgtcgactataacccctagccttccaagctaacgatgtgggttcgattcccgctacccgcttatttttccccttttcaaaatattctatcagagcttctat--------cataactacagag--aatatagttatgattcggattaatgaatcatggaatatacaattccaaaaattttctcacatacaatccgattttttgttttcaatcaaacaagaatacgaaaaaatcggaagaaatggcgtccattgtctaatggataggacagaggtcttctaaacctttggtataggttcaaatcctattggacgcaatttttttccatctattttttctttccatagtaagaaatgctttttgcacaatttgaatccgagacatttggttc----gttaagataaaagttagtaatttagttatgcttgttcctgaagtagaaagcggtccagttgttcctgagtagcttctttcaaaatggctttggcttcctcagtaaatgtcttagtagaagataggatttcttggaactcgggcttattggtttttaagtaagtacgtaattcaacaagaaatttccttacctgtccaatttctaatgaatcaagatacccgtttgttccgacaaaaatagtcattacctgttcttctactgcgagaggggctgattgggattgtttaagtaattcacgtaatcgttgacctcttgccaattgattctgagtggctttatcaagatctgatgcaaattgtgcaaaggcttctaattctacaaattgcgccagttctaattttaattttccagctacttgtttcatggctttaatttgagccgcagaccctactctggaaacggagatacccacattaatagcaggtctgattccagcattgaatagatcggccgataaaaagatttgtccatcagtaatggaaattacattagtaggaatataagctgaaacatctcccgattgagtttcaactattggtaaggcggtcatacttccttcacctaaactagaacttaatttagcggctctttccaaaagtcttgaatgcaaataaaaaacatcccctggataagcttcgcgaccgggcggtcttcgtaatagaagagacatttggcgataagcttgggcttgtttggagagatcatcataaatgattaaagtgtgttgtttacggtacataaaatactcagccaaagctgctcctgtataaggagcgagatattgtaatgtagcaggggaatccgccatttcggctactacaatagtatattccaaagctcccctttcctgtaaagtatttactacttgagcgacagaagatgccctttgcccaatagctacataaacacatattacattttgaccttgttggttgagaatcgtatctgtagctactgctgtcttaccggtctgtctgtccccaataattaattctcgctgaccgcgtcctatagggatcattgaatcgatcgcaataagcccggtttgaagaggctcatatacggaacgtcgtgaaataatacctggagctggagattcgattaatcgagattcagaagctgaaatttcacccctgccatcaataggtttagccaaggcatttataacacgacccaaataagcctcactcaccggtatctgcgcaattcttcctgttgcttttacagaacttccttcttgtatcatcaacccatcacccattaatacaacaccgacattagttgattccaaattcagagcaatacctactgtaccttcttcaaattcaactaattcaccagccattacttcatcaagaccatgaatacgagcaataccatcgcccacttgaagtacggtaccggtatttacaatcttgacttctctattatattgttcaatacgttcacggataatattactaatttcgtctgctcggagggttaccatgagtttttcttca--ttttttttgaaaag-aaaaaataatacctagagtagaaagactaatcggttatttctttcatcgcccccaacatgccaatattggcactaattgtacgtaaatgtaactcgttgttcaaagaactattcagagttcctagagctcctcgtaaggcttgttggaaaacccgttgtcggacttgattaatggccctttgctgttcaaactgaattgtttcgtttttggaattgtctaattgttccaaagtcttataagttgaattaatcaaattccatttttcttgctctatctcagagtatccattcacccgaaactgatctgcttccatttccgctttccgtaagcgggtccgcgctttttccagctgttcaatggctcccccacgcagttcttctgaatttcgaatagtattcaaaatcctctgttttcgattatctaataaatcacttaatgaaagtagattaccttttcgttcattttaaaacttccataatcccttcccgaaccaaacatgaatctttcaattcatttggctctcacgctcaattacttaggataaattatcgtagattttttatgaatgtaatgagcctatcctcccttctttattcatagtcaaaaaaattt-gaaaaaaaaacaaatctaatgcaaaacaaaaagacttgggggactcttctgacaaaatcaaaaacatgtaattgtcagcaaagttgtttctttttttttcttcagttcaaatccaaaaattcttattag---------ttatatacataaggcataggtcgtcgattcagcaaatgtccatttttctttttcaaatagataggtagctaaaatcattttatcgagatgagtgttctatatcaataaaattttt-----------------------------------------------atagactggtagaaagagtaccatactgccgcgtgtttagacttcaaacagtttgttttaaccatcttaacagcccccttcttggttgctagagaatcaaagtcaatttgccaatgaatcacgaaatgctgtggttcgaacatagaatttcttaagaagtaattcgcgagatcatgtaccctcctttccgagttctaatggaaaaggtacagctggttggatccagcttattcttgaaataaacaactcacacacactccctttccaaaaaagatcaatacaccaatcactacacttagatttattggatttgttgctaaaatatcggtattcaatccgaaactcccggcagacggccagtggcccaaagaaacgaaagaatcggttacatttttcatataatctcctcttatagatagactaaaaaatcgatcagagttattttttgatcaccttgcgcctcttttttatgtattcttttctttttttgaaatcaagtcaaaaaagattcgagttataaagtatgaactatcccttgattgttgcaagacc--aataaaggaatttcccttggactacggacgggaaggatgaaagtgagtaggtctgctaattcctcatctgcaaatcaacccttcccgtaggttattttatcaacgaataaggaattgtatgagtgaaatttggatctaatttgaaaagcaaaggacaggtctagggcaataaaataggtatgtttttatttgtaaaattaaacaaaaggattcgcaaataaaagtgctagtgctacaaccaatccataaatggttaaagcttccataaaagctagactaagcaatagagtacctcgtatttttccctctgcctcaggctgtctcgcgataccctctacagcttgacctgcagcagtcccttgaccaatgccaggtccaatagaagcaaggcctacggccaatccagcagcaataacggaagcagcagaaatcagtggattcatgataagttcctcataccaacaaaaagaaatggttaatgatacaatcaatcaatgaattatgacttaattattcgatcgataggattcatccggtcgaagtaactacgaacttcgaattgaagtcataatattctattattgaattgtcaaaactccttcgatttctctttttttgtttctatctacagagttttgggaaatccatagaactttcgttcttccgtttcttggttccgaactgttatttcaatttttcattt------tctttattttat------------------------------------------tacttcaagcggaa------ag--sacaagtagtaggtcaatctttcatttctatataactagtcaatatctactatcacatatacatgtctttcttatctaatggaaaccattcgtttcgatcggattcgagaatccatcta-tttttttagcaatccccctttttgtaactttctt--t--ytt-------------------------------------------------------------------------------------------------------------------------------------------------------------------------------------------------------------------------------------------------------------------ttgaataagaaggttggctgaccaatagaatagaaggtgaatattcgttgaggaaaggagagttaagggaaaaatatcttttagatctcttt--cccttttttaactct----ctaatatcgaaatttttgatttttttgttcttaatttgatatatttctagtccttaagtcaatcctctggaaccgcacatacattgctttgcgataagct-------aaaaaagactatttcaatgatggccttccatggattcgcctatataagccgcggctaaagttgcaaaaataagagcttgaataccacttgtaaataatccaaggaacatgacagggataggaaccactaaaggtactaaagaaacaagaacaacaactactaattcatccgctaagatattcccgaaaagtcgaaaactgagtgataagggttttgtgaaatcttctaagatgttaatgggtaaaaggatgggggttggttgaatatatttcccgaaataacttaatccccttttggtaagaccggcatagaaatatgccgctgacgtgagtaaagccaaagcaactgtagtatttatatcattcgtaggtgcggctaactctccatgaggtaattctatgattttccaaggtaaaagagctcctgaccagtttgaaacaaaaataaatagaaacaaggttccaataaaaggaacccaagggccgtattcttctccaatttgagttttactcacatctcgaatgaactcaagaacatattcgaagaaattctgacccccagtcggaatggtttgtgggttccgaacagctatagtagctgaacctaataagatagcaattacaacccaagaggtaataagtacttgtccatggacttggaaacctcctattttccaatagaaatgttgacctacttccacaccggatatctcgtataagccttttagtgtgttgatggaacatgatagcacattcatattgccctctg-aaaaatcgaactttaaacaaaattattttgattcaaccatctctttat----------ggggtagttagaataccaactgata------------------------------------------------------------------------------------------------------------------------------------tagtgattttatcttagtattaatcaaggatttctt------ctagagctagaacgaccctcacaaattgcgaatactaatttgttaagaattaatcggattgaggatatagcgtcatcattcgctggaattgaaatatctgcaagatcgggatcgcaatttgtatcgattaaacaaattgttggaattcctaaagtgatacactcccgcagggcggtatattcttcatgctgatcgacgatgattacaatatcgggtaaccctgtcatatatttaatcccgcccaaatatgtttgcaagcgaaatagttgtcttttcaacatagccgcatctcttttaggaagacggtcgagtcttcccgttttttgttccattctcaagtccctgaacttatgaagtctcgtttctgtagtggaccaattggttaacataccgccgagccattttttagtaacacaatgacaccgggcccttatcgcagcccatgctactaaatcagctgctttttttttggtcccaacaattaagaattgctttcccctacttgctgcatcaaaaaccaaatcacaggtttcagataaaaaacgagcagttctagtaagatttgtaatatgaatacctttacgctttgccgagatataaggtgccattttaggattccatttcctaataccatgtccaaaatgaacgcctgcctccagcatctcttccaagttgatgttccaatatcttctcgtcatttctccccacacccccccgctttttccaaaaaggcgacggggaaccctgaactgaaataaataattgttccaatggaacctttacgtctatcgtagattgacaactctatataaataagccattagtcttttctattccttagtttttatt----------------------------------------------------------------------tcattaaatcctataaagttctgatgtatcatcaaaattcttggaaagaaaagaatca---------cggtggtgaaacaaaatatctcccatttccccctcgaatagattgtttttttttgtttccaaagggctctttttttgttgttttgacgggggcactaatcccttcaatccggtcccaacgggtatcataccccccaaaactacgttctctttcagtccttttaaccaatcgactcgaccccgtagagctgcttttgctaaaacccgagccgtttcttgaaaacttgcttcagatatgaaactttgagtattgagagctgctcgagttattcctaataagatggctcggtaacaaaccgcttcttccaatgcgcgccccattcgttccgctcgcaacaatccaattagttctccgggcgaaaaaacattagacattccatcttctgaaaccaagacctttgatgttatttgacgtacaataatttctatatgcctattatgaatctgtaccccctgggatcgataaaccttttggatcttattaaccaaagagatacgactttgcactatagttagctcagcaccaatcaagaatgcccatggcattccaagaattcttgttatacgttcgttccaacgctcaaccctcctttctagattcatcgatattgaatcaatcgaacgcacttcgaacacccgttctacttttggaagaccttgggttatatcaccagatcttgatttttcatagataaatgtaattaacgtatcacctccgtgcaggatttgcccatagtggccatgaacagttgctcccggagtggccaaataaggcttagctgatcgtattactacagagtcaacttgaacaagtataacttgacctgattttaggtgcggtgcattttttgttctacatatattttcacaaatcaactgcccaagactcattattgtagatgtttcttgacaataattaggatcgagaaaataccaatgcaaatttaaaagaatgatactggatggatcggggttataaattttctcattttcatccagtaaatagtatttaatgacttgaaaagtctttttcaaattgaaatcgttatttagcaagatttgattaggagttattaaatggtaaaatgtagaaacattcgcaatttgcaaagttgttcctaaaggccctagcgaattcttaattggaatgagaggatcttttggaatttgaattgattcttttatcccgttgtaatagtttacatcgttgaatcgacccactcgaaaacaattggatgatgacaaaattatcaacgattcgaatcccgtatttcgattcaacaacatatgaatagttctttgatttggatcgggcggttgttgaattcttgcctcggaataaatcgaagaaaacggattgctatttgtgc----------------------------------------------------------------atatgaactagagggttttaccaagttgattcttaggaaatgtcgaatcataccgtttgtccttatttcaacaaaggaagcacgggcttcttgactagaagaattttttttgtcttggtcccaattcaatactaaacaagtccgaactaattgaatatttgtatcagaaattcctcgaattggtttaccatttccataaaggatataattgacaacgcgaagttgcacattatcccattgctgcaaaagatccggggggaaaagggctgctaaatttataccgtccgttatttcatatgtgacaacagggcgaaccaaagcaaaagactttttcttgctaggtgtgatccgttgaacatagatccaatttgtccactttttagattccttggaatttggttttctttctcctggtggtatcaaaaggcccctatgtcgggatatcttatccgtctctctgggaaaatggatatctccagaaaagattttcagttcaattctttttttttttctctccactcggactaacccgcccactcggcttcttatatttaaagtaatttgtgtatctaccccaacaatactattgtttcgtaccattatgaaagaagatccgggtaagatatgcacttcctcgggaatgaaaaaaaaccgatctactttcatttggacttttggctttcctcctcgatactccatgaaatcctcttttttgaggattgaatgcatttctagagttccatatttagtaatgcccgagctctttcttctgtatcgaggatcatcaaaatacccaagaatactatttctacggaaaattccattgataggtatttcaatcaaaatacccgaaggg------------------------------------------------------------atgaatctattttttcgcctctttgagaataaatccgaattctggtagagagtagtcggatctgtgagattacaaggaccagtacatagaattcgactaaggtctgaataatcaggaatcctatcttcttttttatccgaaaaatccgaagtaaagaattttttcttcaacggatcattcagtcttgagagattagaagtagatcttctcttgacagaatgagaatgcgcacttatttgatcttgatcttgatggagtgaaagtgagactagactcgatctgcacggctctcctaataatatccataaatgacttgtttttggtaatagatgaacattcccatatgtaaattcgggtgcatgatacacatcggtgctccagtgcatttctccgtctgagtcagaataaatatgttttcgaaccttctctttaaaattcaaagtgaatgttcccgcccgaatttcagcaatcacctgttctgattctacatattgatcgttttgaactaaaagaaaacttttggatggaattttgacattatgtcgaatatcttcactctcaatagttgcatacaagtctatagaacatagaaaggcaggatgtccgtggcgtgtacgcgtcggatgaaccaaaccctcattgaattggatttttccattcgaaggggatcgcacatgttctgcagcaccccccgtgaatactccgccggtatgaaaagttcttaatgttaattgagtacctggttctccaatcgattggcctgcaataatacctacagcttctcccaattcgacgaggtcgccatgagtaggactccggccataacataatcgacagatccaagacgaactcctacaagtaaaaggagttcgaatagctattggttgtgctcgaagggttatgaatcgatttacaagtccaatcccaatgtcttgatttcgagtggcaatacatcgcgtacccatatatatattatcggccaatacacgaccaattaatgtttggatcaaaatcctttctggcatcatcccattctgaggactcacagaaataccacgcatggtgccgcaatccgttcgacgtacaacaatgtgttgaactacttcaacaagtcttcgcgtgagatatccagcatctgatgttcgtacagcagtatccacaacccctttacgggctccgtagcaagaaattatatattcggttaaagaaagcccttcgcgtaaattgctttgaatcggtaaatcaatcatttgcccctgagggtccgacattaatcccctcatacctactaattgatggacctgagatgcatttcctctagctcccgaaaaagacattatatgaactggattaaaggggtcagtcatcctaaaattaggattcatttcttgtcgcaaatattcacttgtggcgtaccatatttcaatggattgtcgtaatttttctactgcgtgtacattcccataatgatgatgtttttccaaaatcaaactttgttgttcagcgtcttgaactagccatctcttcgagggtattgttaaaagatcatcaattcctaatgaaatggatgtagaagtagcttgttgaaaacccagagtctttacttgatccaggatgtgtgatgtatatgccattccgaagtgatctattaatcgactaataagtcgtttcatggcagttccgtctatcactttattgtgaaataccagattggcacgttctgccataagtacctccctattctgctgagtaggattcgacaatggg-tttgagttagtggttggaaaacttcctattctcgatcttgattcgcgtatcaattctgtaactacaggcccagttgaaatatga--------------------------------------------------------------------------------------------------------------------------------------------------------------------------------------------------------------------------------cgtactggtatcacagatttacttagcctggttaggtcccagatgaacaggcctgggaaaacccctctatggcttcttcgatttctcgataaagagaaatatgaccaacagtggttcgaatgtatagaaaaagaatttctttttttagacttcttactattagatagtgtccataaatctcataataagtgcctaaggattcatagtgaacttcgataggagtttgacttgaagaaataatgcgttgatctagtcgccaccggagccacaaaggactatctaaatggattcgtttctgccgataagctccaattgcatcatacgaattagaaaaaaaaggctctttcgtatagttagagttcttattgtcacttctttgattttgatagtttcgtcgattccacggattatacctatttatacaaatacctcgacgattcccgctcgttaatacatagagtccaataagcatatcttgagttggtacgcaaatgggatcacctatagctggagacaaaagattcatctgagaaaacataagtaaacgggcctctgcttgagcctccaaagataaaggtacatgaacagccatttgatccccatcaaaatctgcattgaatcccttacaaactaatgggtgtaaacaaatagcacgcccctccactaaaacgggctggaatgcctgtatgcctaatttatgcagggtgggtgctctattcagcaatacaggatgcccctgcataacttcctgaagtatttcccatacaataggttctttttcccgaattttacttttagcaactcctatgttcgaagcaagatgttgtctaattagaccacgaattacaaatgtctggaaaagctcgattgctatttcgcggggtaatccacatcgatgtaatgaaagcgaaggacctacgacaatgacggaacgacctgaataatcgacccgtttgccgagcagagtctcgcgaaatcttccctctttgccttcaattacatcggcaaatgacttgtaaactttattatgatcgtccctcattggttgccctcgggttccattatcaagaagtgtatccacggcttcttgtactaatttctcctgagacattattacttcgcc----------------------------------agagtattgttccgaaagataactcttctatagaggtcattaatatccgagctcattaatatacccccatctatctgaataatgggtcttaactcaggaggaaggactggtaataaacacaaaaccatccattctggttctatattggttcgaataaaatgcttagctaatcccatgcgtctaaccaaaaaatcccttcttcttctaacctttcgatcttcccattcattcccagtgggttcttcttcccctaattctttccattctaccaaagaattatctagaagaattcgtaaatctagatcggctaattgttctcgaatagcacccgcaccggtagagatttctcgatttcgaaatgtattgaagccttgggtagtaaaaaaaagaggaatgctgtatttccaagattgtatttcatattcgaataaacctcgtaatcgcaagaaagtgggttttttcgttatgggcctagcaaaagaaaaattgggataggatcctataagatctccccccttcaaaatcggacgtgaaagtttcctttcatccggctcaagtagttagactaactctaaagaaaggagttctcgctttcaaattctagaaaacccccaaacaaaaggatctactccgtactcaagttccaagtgaagaccaagcaagttttcatggattccgccttctttttctttttattgattttctgaattcgttattcaattacaacatactggatgtgaaattcttgagtagtctacttccctccaaacgatgaatcccttaattgttaattagaatgaaaaaattaaataccttggaattcataagggatttacttgtctatctattgttccgttcaatctgttaggtcccgattttgtctcgatggttatcctacgatccccttcaagcctatacgcgatggatagactcctgtaaccatgacatatttgcttgcttgaacataatttctttctaaaaaaaagtaaataa--aattacacaaaacaaaaagtattttttacgaggtacaaatccaaatgggtagttatttgttccaaaatcgaccatggatcaattccccttttgattagggagtattgcctacacccctaattctgagcttcatgttactcttgccaagtcacatgtcagagccagggcatcccaattggattgactgggatgacagtttctcattccgaatctgtaaaatcaaaatttggatcaaatcacacatcgcagtagactaggccctctaattctttaagaggtttatctaaaagattcgcaatagaactaggaagacgttttaaataccacacatgggttactgggcatgcgagttttatgtagcccatttgagatcttcgtatccgagaatcaacaaattcgactccgcattgttcacaaaattttgggtcttctttttcatctgcgattactcgataatttccacaagcacaaattccacttttaataggcccaaaaattctttcacaaaataatccatctttttccggtttattagttttgtaatgaaaagtatcgggttttgtcacctctccaaccacctctccattaggcaggattttagtggcccaagcgcttatttgttgaggagaaactaatccaattcgtagctgttgatgtttataccgatcgatcatagaagaaaaattaggattcattccgattaagcttccttccgattaatctgaaagtttttctcagatacaaggaaatgattcagttccagagctaaagatcgtagttctcgaacgagcaaccgaaaggattctggagcatcctcgggattaggtattgttcctccaatgatcgtagtaccaagtacttcttgtcgtgctttaatatgatccgatttataagtaagcatctcttgtaaaatatgagcaacaccaaatccttctagagcccaaacctccatttctcctactcgttgtcccccttgttttgcccttcctctaaggggttgttgtgtaacaagcgcataacgtccactagaacgtccatgaattttatcatcaacttgatgaattaatttcaagatataaggctttcctattataacgggttgttcaaaaggattccccgtccttccatcaaatattctgctttttcctggatactcgggttcaaatacccacggattcgctgtttgcttgctggcttcatataattcagagaaaactagttttctcgaagcttcttgttcatatctctcatcaaaaggggctattcgatagtgtctgtctagcagatctcctgctaacccgagagaacattcaaatagctggcctacattcattcgtgaaggtactcctaatggattgaagaccatatcaacaggtcttccgtcttgcagataaggcatatcttgtctaggcaaaatttttgaaatgatacctttatttccgtgtcttccagctactttatcgcctactttgatttcacgtttctgtgaaatatatacacgaatcgtttctggattataactggaatctccttttttctggatccacctcacatcaataacccgacccctaccacctataggtagttttaaacaagtttcttttgaagtagagacctgaatgccaagtatggctcgtaacaatctgtcttcgggggcatacgaagattcgtttaccacttggggcgttaatttacctactaaaatatcacccgtctctacccaagatcccaacatcacaattccatttttgtctaaattgcgaagtaaatggccttctaaatgtgggatttggttagtgatcctttcagggccctggcttgtcacatgagtctcaatctcatatttccgtatgtgaaaagaagtataaacatcttcatagaccaaacgttcactaattagtactgcatcttcaaaattgtaaccttcccacggcatataaactactaatacgtttttccccaaagcaagttcgccaccaaccgtagcagcaccatctgctagaatttgtccttttttaatccatttaccccgctgaacccggggtttttgatgcatacaagtatttttgttggaacgttgatacataactaatggaattcttagagtatctccatttcctgagaaaaggatcttgtcattatctatggaaatgatcttccccccgcggtcggctatagcaagagccccagaatctagagctgcttgtcgttccaacccagtcccaacaatgcatttctcggaccgagaaagcggaactgcctgacgttgcatattagaactcattaacgccctatttgcatcattatgttcaataaaaggaatgagggaagccccaatagaaaaatattggaagggaaaaatacttcgaagatgaacctgttcccacgcaatagtcaggaattcttgacggtatcgggctggaacaacctgctcttcctgaatatcccgattcaacgccaaagaatttcctgccgctaacatatagtattcatctctacctggcgataaataaagcagtcgtaaccctgttgatctctctgcaatttcataaaacgggctttctagagatccccaatggcccatcctcgcatgaattgctaaggatcccataagtccaacattgattccctccgatgtgtcaattgggcaaatacgaccatagtgactaggatggatatctcgtatccgaaaactagcagttcgtcctgtcagtcccccgggacctaaacaactccattttcgtccatgaactatttgtgtcaatggatttgttcgatctaaaacttgagataaggggtgtaaaccaaaaaaagattcataagtggttgttaatggagttgaggttaccaaattctgaggagttggtattaatttatggtgaacggctccacatatagttcctcgaaccacatcttctaaacgaatcagagacaatccgaattgatcttgtaaaagatccgctacagaacgaatgcgcttatttttcaaatgattcatatcgtcaagtgtacccattccgaatttgagtccaatcaaatgatcagcggctgccaatatgtctcgtggtaacaaaaatgtattattctggggtatatcaaggttcaaccttcggttcatatttcgtcgaccaatccttcctaattcacatctttgttgaaagaacttattttgtaattccttacataaggattcagaaaatatcggatccccgccgacacaagcaaattgttgataaaactccaaaatggcattttcttttgatccaattttttttctctcctttttgttcagaaaagacaaaaaaatttcaggataataaagattgtctagaatttctcttagattcgaacccatagctgatgatagaactagaatagatattttttgtttcctactcacgcgagcccatatccttgcttttccatcaatctctaattctgatcttcctccccaatctgatattatggtgccggtatagaccgaaatcccattatggtccaattctgaccggtaataaataccgggactttgcagtatttgattgattacaattcgatagattccatttattataaaggttcccagggaattcattagaggaatgtttccaatcaaaatagtttgttcttgcatatccttactggttttccaaattaatcctgcagatacatataattccgaagaataggtgagtgattcatacacagcatttctttcctttatcaacggttctaccaattgatatctttcgacaaataatagaaattcgatttcttgatctgtatcttcaatttttggaaacttataaagttcttctgtcaaaccctgatcgatgaacctacaaaatccttcaaattgtatctgcttaaatccaggtattgtagacattccctcatttgcaccccgcagcatttttgatttcccatttctaaaaaaatcccattctat-----tctattattaagtattaagcacattcttcatcgaattagatcgacgatctagcactgatggaatttcta-----ttctgtttactgaatcacatgaaattttacccaactgcctatattggcatgaaatgtaccaactacataggaacgcaggaataaagagaattttctacttaaattgaaagtttcaagagatccaaatagaaaggaattgagaaaatagtcctcgaaatagaattccgtt------------acttagacttattaagatat----------taagaaagtcgtaggcttttggatagaatagcctcaataaaattattcaaattataccattattatggtattacatattcgaatttgagaaaaa------------------------------------------------------------------------------------------------------------------------------------------------------------------------------------------------------------------------cttttcataatagaattgctattaaaaaaaatatggaattcaaaattccagtgagataggataattttctgacaattccctatcgacaacatatctaaatcctatatctatgtgtaacaatttttgttctggggtttacatatactcatctattttgttctaattgaaatagagaggggctttttgatggaaaaaatcaagactaattagttctgtctcagtttgtattttttatgtttatgtcattagtaaaacacaaattggcgattcaaatcctagaatcgttcatgaattcaaagtcaggggaaatagttaatggttccaatttgtcgactaaaaattcccaatgctaattgtctcgtttttctattgaaaaattcaatgtg--------------------------------------------------------------------------------------gaaaacggaagtaaaaatacaagtacaataaaaattaagtaatccggaaaaattttctcatctattttgtatcattttggcggcatggccgagcggtaaggcgggggactgcaaatcctttttccccagttcaaatccgggtgtcgcctgatcaacaaacaaaaaaattcgaaatttcttcttctc-----ttctgctgatataacccgcagaatgattacccgcgagaagaagaggaaacagactgttaatactttgtttgattcgaatagtcaaatcgaccggcaggggggctatcaagacttcacgactaccttctatcactaagggagtgtctaaagaat----------------------------------------------------------------------------------------------------------------tacttgtgtttaatctcaaatcagaatccaccgggggttgatttctcaatagtcttcgaccagaatccc-----tttttgactctgcgccattgattccattattattagtgagaaataatgcaaaaattccttcgtatttatagagatagaggacataattcacatggatatagtaagtctcgcttgggctgctttaatggtagtctttacattttccctttcactagtagtgtggggaagaagtgggctctaaaagtactactaattaagttgaggaataaaaccgtagc---------------------------------------------------------------------------------------------------------------------------------------------------------------------------------------------------------tggggtgt------------------atagatggaattcatatacacatatctaaagacaattgtagattgatctacagaagcttaatttattctaaattaaaaactttatagactaagaaatagatctacactgagaagtagatagtatggtagaaagaaagattcatctatttctttcttaccatactatcaaatacaatattgacgattaaagtccgctcatttcatttaagttaagacgcaaaat-----------attcaaattcaatggcattaatcattttgactgacggtttttacgtaaatgataagtagaaaggcggtaggaactagaatgaatagtgcagtagcaataaatgcaagaatatttacttccataatctcatcggtttttttacttcacaataactcgggatttaatcccttagagatgataaacctttcgtctgtaaattcaatgaatgaattacttctcaatggtcttgaataagatcaagaatatcatgaataacaatagataatataccaaatcaatttgtcgtcgagacttgaatagtctaatattctaacataggaagttcttttctccataccgaatccaaattcaatttggattcctgacccaatccatccaaaattcctt------------------------------------------------------------------------------------------------------tcatt--------------------------------------------------------------------------------------------------------------------------catagttcatagaaagcatagttcatagaagaaaaaaagcgaattgatggatttttggatattggatccgtcgggactggcggggctcgaacccgcagcttccgccttgacagggcggtgctctaaccaattgaactacaatcccagcgaaataagggatctagcataaaatggaattctcttttatcttcgtatggwgtatttaaaaaatgggttctaccatctcttggtagattggcgaatttttgggccgagctggatttgaaccagcgtagacatattgccaacgaatttacagtccgtccccattaaccgctcgggcatcgacccaggaagaatccaatttcggcttattgataatccatgatcaacttcctttcgtagtaccctacccccaggggaattcgaatccccgctgcctccttgaaagagagatgtcctaaaccactagacgatgggggccaactttcccaaccgccctcatactatcatcatagtatgctcatttttcgaaattgtcaatagaatggaatgattagatctgaggaatctttccgtttttca------gaattgtatagaattttcagattcgttattcctttccatgaatggttccttaaaatccacattctcgtaagcgagatcaagaagttatcaaataaaa------------------------------------------------------------------------------------------------------------------------------------------------------------------------------------------------------------------------------------------------------------------------------------------------------------------------------------------------------------------------------------------------------------------------------------------------------------------------------------------gaatagagaatagaataatgtatgtagataaaatagctacaactacaacatagtaattcgttcgagaattaaacaaaataagcccttttaactcagtggtagagtaacgccatggtaaggcgtaagtcatcggttcaaatccgataaggggctttggtttttttcataatttcttttgagaaactgtcatagtatagaatttttttggaat-aaaaaaaggaactaactggataatacgttagcattagactgagctatagtatagtagttctggttagaaaatgga------------------------attctgaataatcctaagccgtctcttgaatcattcaaaatctctaccaatcaaatccattggaaagatttgaaatcaacaaaagaaaaagtaagtggacctggcccgtttaattatgactctatccgctattctgatattaaaattcgatagagatgaaattttcattggaccagctcattcctcttgtttttgaat--------------------------------------------------------------------------------------------ctccttcctatagagatagagagaaccctttattcaattcaaagta---------------------------------------------------------------------------------------------tatagttatcagatcgcagattcatgtactaaacatttctatattgatgcatccgggatgttaccagagtttaatggagaatagatgcgagaaagagactttgatttccagtcttgtatttgtctattcaattgaccgaaaaaatagcaaaccatctctct-------------------------------------------------------------------ttttccaattatctgcaggaaaaggagatagaacaaagaagacactcaaagaaaaaattaagaacttttatatggaattggaatagtttagtatacctagaaattcgaacaatctagaaatctctatctttttttcaatctcactaacaagatctaagaataacattcttgaatcgaacaagagggaggtaggtctgcagtcggttagtagtgagagg-gggttccttgttccttcaaaagttatttgaa---attcatcaattagattgatcggtcataagaagacaattcgcggttcatatgcttggaaacaaagaataatcaaatagagttcatggatttccctaggtgagtttatgggccaataacccaatttttatcttcgaaaccccttggaaggggcagtgcaagagaaatcatagagaaatgatcgaatcttccgacgccccgaaaatcctacgaggtgctcggaaatggtcgaagtagttgaataggaggatcgctatgactatagccgttggtaaatttcccaaagacgaaaaggatttatttgatagtatggatgactggttacggagggaccgtttcgtttttgtaggctggtccggtctattgctcttcccttgtgcctatttcgctttggggggttggttcacgggtacaacctttgtaacttcgtggtatacccatgggttggccagttcctatttggaaggctgtaatttcttaacggccgcagtttcgactcctgctaatagtttagcgcattctttattgttactatggggtcctgaagcacaaggagattttactcgttggtgccagctgggcggtctgtggacttttgttgctctacacggcgctttcggactaataggtttcatgttacgccaattcgagcttgctcggtctgttcaattgcgaccttataatgcaatcgcattttccggccccattgctgtttttgtttcggtattcctgatttatccactagggcaatctggttggttctttgcgcctagttttggtgtagcagctatatttcgattcatcctcttttttcaaggatttcataattggacgctgaacccctttcatatgatgggagttgctggtgtattaggcgctgctttgctatgtgctattcatggtgctaccgtcgaaaatactttatttgaagatggtgatggtgcaaatacattccgtgcttttaacccaactcaagctgaagaaacctattccatggtgaccgctaaccgcttttggtcccaaatctttggggttgctttttccaataaacgttggttacatttctttatgttatttgtaccagtaaccggtttatggatgagtgctcttggagtcgtcggtttggccttgaacctgcgtgcctatgacttcgtttctcaggaaattcgcgcagcggaagatcctgaatttgagactttctacaccaaaaatattctattaaacgaagggattcgtgcttggatggcggctcaagatcagcctcatgaaaaccttatattccctgaggaggttctaccacgtggaaacgctctttaatggaactttagctgtagtgggtcgtgaccaagaaaccactggttttgcttggtgggccggaaatgctcgacttattaatttatccggtaaattactaggtgctcatgtcgcccatgccggattaattgtattctgggccggagcaatgaacctatttgaagtagcccatttcgtaccagagaagcctatgtatgaacaaggattaattttacttccccatctagctaccctaggttggggggtaggtcctgggggagaagtgctagatacttttccatactttgtatctggagtacttcatttaatttcctcggcagtattgggatttggcggtatttatcatgcacttttgggacctgagacactggaagaatcttttccattcttcggttatgtatggaaagatagaaataaaatgaccacaattttaggtattcacttaatcttgttgggtctaggtgcttttcttctagtcttcaaggctctttattttgggggcgtatatgatacttgggcaccgggagggggcgatgtaaggaaaattaccaatttgactctcagcccaagtattctatttggttatttactaaaatccccttttggaggggaaggatggattgttagtgtggacgatttagaagatctaatcggaggacatgtatggttaggtgccatttgtatacttggtggaatctggcatatcttaactaaaccattcgcgtgggctcgacgtgcccttgtatggtctggagaggcttacttatcttatagtttagcggctttatccgtctttggtttcattgcttgttgttttgtctggttcaataatactgcttatcctagcgagttttacgggcctactggcccagaagcttctcaagctcaagcatttacttttctagttcgagaccaacgcctcggggctaatgtaggatctgcccaaggacctactggtttagggaaatatctaatgcgttccccaaccggagaagtgatttttggaggagaaactatgcgtttttgggatctgcgtgctccttggttagaacctctaagaggtccaaatggattggatttgagtaggttgaaaaaagacatacaaccttggcaagaacggcgttccgcagaatatatgactcacgctcctttaggttctttaaattctgtgggtggcgtagctaccgagattaatgcagttaattatgtctctccgagaagttggttagctacttctcattttgttctaggattcttcttattcgtaggtcatttgtggcacgcgggaagggctcgtgcggctgcagcaggctttgaaaaaggaattgatcgtgattttgaacctgttctttccatgacccctcttaattgagataagacaggagatccaatgcttgaattaaagtaggaatcactttgattccattctat----attctattctattggaatcagat-------ttttcaactcatttctatctaatcaaattttgtattttttctggcttggctaggtgggatagccgagccattcccctttatttttatgaggtaaaaccaatgaaagaaatctatgcaatgagcaaaaaaaggagagagagggattcgaaccctcgatagttctttgttcaaaactataccggttttcaagaccggggctatcaaccactcagccatctctccgaaagactctttcttattttattcctctgaatagaacatggccatagggggtggatcccacccctatctgtaggatctgtagaaagatcgcaggtgtggtgtgaatctaccaatttctctatccctatatagaatccagcatgactatttgtgaaattgtgaaaaaaccaaat-cccatttcccttgctccatgtacgaatagagtggtcaaagaggtagtaataataagtctaattgatttgtggtaaac------------atgatgtattttattaccattttttggctgatagagggatgaaatggtataatttgtttgttggtatcttatctggaggattaaaagaatgactcttgttttccaactggctgtttttgcattaattgctatttcatcaatcttattaattagcgtacctgtcgtatttgcttctccggatggttggtcaagtaacaaaaatgttgtattttccggtacatcattatggattgggctagtctttctggtgggtatccttaattctctcatctcttgaacctatttgtcccata----------aaatgacccccccaaaaaaatttatcggttgt---------tgcaattt------------------------------------------------------------------------------------------------------------------------------caacaatgcacaaatagcatccaggtatatattatcatatatgtgtaatttgtatcacgcaaaaaatgcggatatagtcgaatggtaaaatttctctttgccaaggagaagatgcgggttcgattcccgctatccgcccaaaata------------------------------------------------------------------------------------------------------------actagttaagattcagaaagccaaacccaccgtttttgttttggaaaattctactcttt-------ttctatagat----agatgttgcggagacaggatttgaacccgtgacctcaaggttatgagccttgcgagctaccaaactgctctaccccgcgccaaagagaagaagtcaaaactaatagacaaacaagtattgaatgtgcccctttaccatatctgtacaaatagaatagtacatttctacagaatggtaaagaggccctttatggtcatcgaccatagaaatgaaaatgaacgaaatgaaatgaaaggttaatccttaccaacttgatcttgttgctcctggcaataaacatgcataaaccatttcacgaagtatgtgtccggatagtccaaagtctcgatagttcgctctcggtcttccggtcgaaaaacaacggcgatgaaggcgtgtgggtgcactatttcgtggtggggattgtaattttccataaattttccatttgtcactcaacgatggaactttgcttatttctttttttgaggatcgacgaatcaaatgatatttctgttccaatttttgcctcttcttctccctctgaatcaaacttttctttgccataatggttcaggtcctattagtattcatgctacaagtcgaatcctagatgtagaaatataagaagacgggccttctctccatcgaaagaatgagattctcgtgggtcccattcaaaaaattagccaaatttccccgatgtagaggcaatcaggaaagctgcgtaagtgaatatataacctacagaaaagtgggctaatccaaccaatcttgcttgcacaatggaaagggccacgggtttctctctccatcgaatcaaattggccaaaggtgtgcgttcatgagcccatgctaaagtttcaatcaattcctgccaatatccacgccaggagattaagaacataaatccagtagcccaaacaagatgcccaaataagaacatccacgcccagactgataaactattcatcccaaaggggttatatccattgataagttgggaagagtttaaccataaataatctcttagccagcccatcaaataagtggaagattcattaaactgtgaaacgttaccctgccataatgtgatgtgcttccaatgccaataaaaagtaacccatccaatagtatttaacatccaaaaaactgccaaataaaatgcgtcccatgccgaaatatcacaagtacctccccgccccgggccatcgcacgggaaactataaccgaaatcctttttatcgggcattaacttggaaccgcgtgcatctaacgcaccttttactaagatcaatgtagttgtatgtaaaccgagagcaatagcatgatgaaccaaaaagtctccgggacctattgttaagaataatgaattagtgctttcattaatagcatttaaccaaccaggcaaccagatgcttcgacccgcattaaatgccgggccactcgttgaagataaaaggacatcgaacccataggaagttttaccatgagctgattgtatccattgagcaaatatgggttcgatcaaaatttgcttttccggagtaccaaaagcaagcatgacatcattatgaacataaagtccaagggtatggaatcccagaaagaggctggcccaacttaaatgagatatgatagcttccttatggtctaacattcttgccaacacattatcttcattttgttccgggttgtaatctctaatgaaaaagatagctccatgagcaaaagctcctgtcatgatgaatcctgcgatatattggtgatgagtatataatgcagcttgagtagtaaagtcttgtgctatgaatgcataagcaggtaaagagtacatgtgttgagctaccaaggaggtaataacccctaaagaagctagagcaaggcctaattgaaaatgaagcgaattattgattgtgtcataaagacccttatgtccacgtcccaacctacctcccggaggaatatgtgcatctaaaagatccttgatactgtgcccaatgccgaaattagttctatacatatgaccagcaacaagaaaaagaaatgcaatagctaaatgatgatgagccatatcagtcagccataaactttgtgtttgtggatgaaatccccccagaagggttagaatggcagttcctgctccttgggaagtcccaaataaatgactactcgaatcagggttttgagcataaagattccactgaccggtcaaaagtgggcctaacccttggggatgcggtaaaacatctaagaaattattccaccgtacgtattggcccctggatccaggaatagccacatggactaaatgtcctgtccaagccaaggagcttacgccaaagagtcctgacaaatgatgattcagacgagattcggcatttttgaaccacgaaacacttggtttccatttcggttgtaaatgtagccaaccccctagtaaggatatggcagaaagaaatagtagaaaaagagctccagtgtaaagatcttcattagtgcgtaaaccgattgtataccaccactgataaacaccagaataagcgatattcactgggccaagagcacctccccgagtaaaagcttccacggccggttgaccaaaatgaggatcccaaattgcatgagcaataggtcttacatgtaaagggtcctgtacccacgattcaaaatttccttgccaagctacgtgaaagagatttccggaagtccacagaaaaattattgctaattgaccgaagtgagaagcaaaaatattctgataaagacgttcctccgtaatatcatcatgactttcgaagtcatgtgcggtagcaataccaaaccaaatacgacgagttgtggggtcctgagctaagccttggctaaaccttggaaatcttaatgccataatacctttcaaatcctcctagccattatcctactgcaataattcttgctaagaagaacgcccatgttgtggcaattccacccagaaggtaatgggttactcctacagcacgtccttgtacaatgctcaaggctctcggctgagtagcaggagcaacttttaatttattatgagcccaaacgatggattcaataagttcttgccaataaccacgtccactgaatagaaacattaaactaaaagcccatacaaaatgagcgcctaggaaaaagaggccataggcagataatgaagaaccataagactgaattacctgagatgcctgtgcccataagaaatctcgaagccacccattaatagtaatagaactctgggcgaagtttcctcccgtgatatgagttaccaccccctgatcacttatactgccccaaacatctgactgcattttccaactgaaatggaatattactacggaaatggaattgtacatccagaatagtcctaagaagacatgatcccaagctgagacttgacatgtaccccctcttccaggtccatcacaaggaaaacgaaaaccaagatttgctttatccggtatcaaacgggagctacgagcaaatagaactcctttcaggagtatcaataccgtgacatgaatcgtaaatgcatggatatgatgtaccaaaaagtcagcagttcctagtggaataggtaacaaagccactttcccgcccactgctactaaatcgccacccccccaagttaaactggtacttgccgttgcactaggagccgttgcaccaggtgctaaagcgtgggtgttttggatccattgagcaaaaacaggttgtaattgtatagcggtatctgaaaacatatcttgaggacgccctaaggcgctcatggtatcattatgaatatacaaaccaaaactgtgaaagcccaaaaagatacacgcccagttcagatgtgatatgattgcatcacgatgcctaaggacacgatctaatagatcattgtatcgactagttggatcatagtctcttaccataaaaatggctgcatgcgcagcagcaccaactatgagaaatccaccaatccacatgtgatgtgtgaacaatgacagttgtgtaccgtaatcagtagctagatatggataagggggcatggaatacatatgatgagctacaacaaccgttaaagagcctaacatcgctaggttaagagataattgagcatgccatgacgttgttaggatctcatataggcctttatggccctgacccgtaaacggacctttatgagcttctaaaatgtcttttaggccatgaccaatgccccagttggtcctatacatgtgacccgctatgaggaagagaactgcaatagctaaatgatggtgtgcaatatcggtcaaccacagacccccagttactgggtctaatcctccacgaaaagtaagaaattccgcatattttgaccaattcaaggtgaaaaatggggttgctccctcggcaaaacttggataaagttgagccaaaagatcacgatttaaaataaattcatgaggaagcggtatctctttaggatctactccagcgtttaaaaattggttaatcggtaaagatacgtgtacttgatgccctgcccaagagagagacccaagtcctagtagccccgctaaatggtgattcaacatagattctacatcttgaaaccaagccaattttggggccgctttatgataatgaaaccaaccagcaaaaagcattaacgccgcaaagaccaacgcaccgattgcggtacaatagagttgtaattcactagttattccagatgctcgccaaatctgaaaaaaaccagaggttatttgtattcctcggaaacctccgcccacatcaccattcaatatttcttgacccactattggccaaaccacctgggcacttggcccaatgtgagttggatcgcttagccacgcttcataattggaaaaacgagcaccatggaaatacatgccgctcagccaaagaaagatgatggagagttgaccgaaatgagcactaaatacttttcgagagatctcctccaaatcgctggtatggctatcgaaatcgtgagcatcagcatgtaggttccagatccaagtggtagtctcaggtcctttagctattgttcttgagaaatgacccggtttggcccattcttcgaaagaagtttttacgggatccttatccaccaaaattgtcacttctggctccggcgaacgaataatcattgagtcctcctctttccggacaacacatacaaagagacctgccaacagtcaaataattagtaaacctttgaaagagatttctataatagaattcgtttctt----------gatctcctatttatctattttctttagttctttactagagcaattatgatctggaagtcgatctggggcaagtgttcggatctattatgacatagccatgaggcgctcaacggaccttttgaatatcagaaaacctttttctagcttttcgttagtgcaaaaatgctctttttgtacaacctagtgatatgcatgactctat---------------tacgtgca-ccattgctacgaaacatcccggtagaaaacaaaagaaagctattttgtacgatatcccttattttatgcttaggaaatatccgatcaaatagaatgcttaaaagggatataatgaaattctttgctttgattggctctttacacaaagcaaaggaatgatccat-----tgttatattcgactgatgagcc--------------------------caaatcaaataaatagaaat-aaaaatgatgcctttttattcgaaacgccttgtgatcttcaaccaattatgtgcttcaatataattcccaggagtaagcgctatcgcctgtttccaatactcggcggcttgatcaaaccaagcctccgcaatttcagaatctccctcgcgaacggcctgttctccccggttagaataggttgattaaacccttcccttagaaccgtacttgagagtttcctaactcatacggctcatccatttttttggtgcccctttccatacctaagaaatgagatttctcattgatctatgccatttttagggttaaccaaagaggttcattccatgagtttaaaactgaaatttggattcataatccgttttatttcgttttatcttttttcccaccttccaaagaaaaaatttcccttatcattagaattttctgaaaggtaactatctcggtttcctatagaaatttctattttatagaatctttgaaaaagacttttctccctaagaaagaaaagacttactatctttgggatctgatcctacaccgctgctcaagactttagtggatcaactctattacataagtggattcctaatttttatctcacaccatgaatgaagtaagtctatctaccatcatgacataagtacgcagttattattgttgtatcggccccaaacctcgctaattgatctttacggtgcttcctctaacaattagatcc--tttttttatccatagaaaaaagaatatctatttcttcctatttcgacttctatgaagtttctttctttgctacagcttataaaaatcgttattttagacgatgcatatgtagaaagcctatattttctttttctttgaatttttttatttctatagtggagatagtcgcacgtaatgacagatcacggccatattattaaaagcttgtggtaagaaggggtttcgttctagtgctcgaaaataatattccaaagctttcgtatgttctccattacttgtatggataagacctatattatagagtatataacttcgatcatagggatcaatttctagtcgcatagcttcataataattctgtaaagcttccgcataatttccttcggattgagctgacatccgttacggtcgccattcaattaaaagaatctccgtttcagaaccgtacgtgagattttcatctcatacggctcctcccttatgtgcataaggagaatctaatacatgaaataaaagaaagtatggtgaaaatattctcattatggactgagcagggctagtgtttttacaagaaatctctagccaaccttcccgcaagagatctttttttaacatcaagcatgttgggactagattagatagaaatgagaactccaacaatttctttgttttcaacgcctcttaatttacaggaattagtcacttcaacagccttcgatggttttatgggtatccaaaatacaaacgagatggatgtttgttgtccgaaccattcttttagtcccgagccaagaaggaaaggggaaatttcgaacaaggttttcctgttgttgattcctgggtgtagtgattcttcccttatgctgcctattggtactagtgaagtaggattgactcataatccacaacctctaggtgtaacctttcgctcaatactagaatcaaaaatttgaaacatagtacctgaggttgcattaatcgaggatacacgacagaagggattgttatatttcaaaacttcaccttcaacaagcgtagatttctttaattttcccgaatcgtgcgtctttctcctacgagagaaatgaaaaaagaatcaaatcacaccatctctgtaataggtaaatgcctccctttctcctgaagttgtcggaattatttgcaataagatattggctacaattgaaaaggtcttatcaataaaatttccatttgtccgcgatctagacataaatagcaatccattctataattcttctcatccgactcgcgggaaaataatcccacaaagaaaagaattgtacagtacgaaataacataaaaacagattgatttgaa---aaaaattatagrccttctatatctagttggaatagatagttcaaatggattggtcctagtcgtacctatccaataattgggaattttctaatggaattggaagagctcgctattcactcggttttttgtacataatcattatgtaggagagatggccgagtggttcaaggcgtagcattggaactgctatgtaggcttttgtttaccgagggttcgaatccctctctttccgtactttcacttcattttgttgactcggttgattaacaacaccgtacaaatagcaacggagacctttattccaacagttacacctttgattgatatagattctctattccga-----cgtgacacctaaactaggaagaatactggaaagaata---------------------------------------------------------gacccctatttttcttacgtaaccttaggttaatttgat--------aaaaggaaccccgaaccgtttctattttctttgagtttaggtttaagtctggcgagaataatactctacgactaacaattcatttattttcaaacctacccatttactatctattatttgattaactaatcctttatattcggatggttgaagggtcaaaaagtttggtactt------cctcatgaggggatgagttgagagaattttgaatcagagttcgggatttttgttcatccttcgccgtaataagatctcggggtttgcaacggtagcttggtatatctaccatacgcccattcactaaaatatgtctatggttaaccaattggcgggctgcgggaatagtcgaagccatacccaatcgaaaaaggatgttatccaaacgcatttcaagtaattgtagtaaaacttgacctgttgaacccttggcttttccggcgatacgaacgtatttaagtaattgtcgttctgtaagaccataatgaaaacgtaatttttgcttttcttctagacgaatacgatattgagattttttcccagaacgcgattgatttctaagatcacttacag---------ttttattagttagtcctggtaaagcccccagacggcgtatttttttgaaacgaggtcctcggtaacg-----------------------------------------------------------------------------------------------------------------------------------------------------------------------------------------------------------------------------------------------------------------------------------------------gaaaaatagggaaaagcccgctatcggaatcgaaccgacgaccatcgcattacaaatgcgatgctctaacctctgagctaagcggg-cccacataat---------aaaaattttctatgcataggaattcaatacacttatagtattagtg-------------------------------------------------------------------------atattatagaacataatgattcatagagcgatatagaacttctagttctttatc--------------------------------------------------------------------------------------------------------------------------------------------------------------------------------------------------------------------------------------------------------------------------------------------------------------------------------------------------------------------------------------------------------------------------------gtaatcgatacctaa------aaaatgcaaaggttcctgtagaaatg----aaaaaaaaagatatcataatgagatcctaatctcaaaacaaaagggagggggatatggcgaaatcggtagacgctacggacttaattggattgagccctggtatggaaacctactaggtgataactttcaaattcagagaaaccccggaatt-aataaaaatgggcaatcctgagccaaatcctgtcttctcaaaataaaggttcagaaagcgaaaaagggataggtgcagagactcgatggaagctgttctaaaacaaatggagttgactgcgttggtagatgaatcttttcatcgaaacttcagaaaggatgaaggataaacgtatctattgaatattcaa---------------------------------------------------------------------------------------------------------------------aaattaccccactccatagtctgagagttct-----tttttaaaagaactg----attcatcggacgagaataaagatagagtcccgttctacatgttaataccgacagcaatgaaatttatagtaataggaaaatccgtcgacttttaaaatcgtgagggttcaagtccctctatccccaaaaagccattttctatctatcctaccccgctttgcttttttgttagcggttcaaaattcccttttctca-ttctttttcaaacgtattggggcgtaaatgactttctcttatcacatgtgatatagaatacacatctaaattgagaaaggaatgcctatttgaatgattcacaatcaatagcattactcataccgaaacttacaacttgcaaagtcgtctttttaaagacctaagaaattacatacaggacttggggaaaactttgtaattc--cccctgtact----------atagaccccaggcctctcctaaaatgaggatggaatgttccattggaaatggtcgggatagctcagctggtagagcagaggactgaaaatcctcgtgtcaccagttcaaatctggttcctgacacagggttacgttgtataaggcctttttagaaagtaattgataggaagcaagatccagattcgaaatgaatatggatcataattcctacatacttt------------------------------------------------------------------------------------------------------------------------------------------------------------------------------------------------------------------------------------------------------------------------------------------------------------------------------------------------------------------------------------------------------------------------------------------------------------tct----------------------------------------------------------------------------------------------------------------------------------------------------------------------------------------------------------------------------------------------------------------------------------------------------------------------------------------------------------------------------------------------------------------------------------------------------------------------------------------------------------------------------------------------------------------------------------------------------------------------------------------------------------------------------------------------------------------------------------------------------------------------------------------------------------------------------------------------------------------------------------------------------------------------------------------------------------------------------------------------------------------------------------------------------------------------------------------------------------------------atcttgg---------------------------------------------------------------------------------------------------------------------------------------------------------------------------------------------------------------------------------------------------------------------------------------------------------------------------------------------------------------------------------------------------------------------------------------------------------------------------------------------------------------------------------------------------------------------------------------------------------------------------------------------------------------------------------------------------------------------------------------------------------------------------------------------------------------------------------------------------------------------------------------------------------------------------------------------------------------------------------------------------------------------------------------------------------------------------------------------------------------------------------------------------------------------------------------------------------------------------------------------------------------------------------------------------------------------------------------------------------------------------------------------------------------------------------------------------------------------acaattttgtatttcaaatttagggctctagggctatacggactcgaaccgtagaccttctcggtaaaacagctcaaacttattattatcaaaatgatctgaactatttcaaagacccaacatgca-ttttttttgcattgggctctttcattaactgatagaactatcagccagtccgccaaattttttcttgagataaaaataagataaggagatggctccatgtgctctgattcattatttgggattctgattcaggagcactaccaaagtgtttcaagggtgggattctcttgacgtaggtctgcctaaggcctagatc--tttaagttaaatgaagtctctatcgttcggcttaaaaatccaattaggaaacttcatacaccttaaagttcataggacgaaaagagattttttgagggccttgtactcattaagcctagcattgaatttgtattcaccttatcaatatctcaaatcaatggcggggtctgtttggtacctaaaagagacaccaaaatcggacccaaccctttgtcaggctattgttccctcaaaatgatggagtaagacatcgatttctcaaataga--------------------------ccccccgaaaaacattggcgcgcgtgtaaacgaggtgctctaccaactgagctatagcccttccttaacttaatgcttgtgatacatattttatcatctatctactttcttgtcaagatgaatattcctatcatccaacatcctacatttttgagtacttttgcttagattagtattgcttagaagtaattggatatttataatccaacgatgggataggtcccgtttggttttctttgggatcacgaatgacctacttaactcagtggttagagtatcgctttcatacggcgggagtcattggttcaaatccaatagtaggtagaacttattagataccattgactccgatatctaataagtttttttgtcccatttc---------------tttttcgaattgcgttgtatcaaaattggattctgcttgattcactcgacagaatccaatcacaataggatttcgaaacagaacttttaaaaattatttgaacgccccaaccagttaggaaatcgcattgacagcctcgactcttgtcctagctcgtcggagggctagatttgcctcaattatttgtctctttccttcagcttttttcaaattagcttctgctagttcaagagtttccagagcttcttttgaatcaatatcactccccttttccgcatcatttactaaaatagtgatctcattattgcctattctagcaaaaccacccattagagccatcgttaaccattggtcctcaagacgcattctcaaaatccctatatccaccgctgtagcaataggggcatgatttggtaatacaccaacttgcccactattcgtagataaaatgatttctttcacttctgaatcccaaacaattcgattaggggtcagtacacaaagatttaaggtcatttcttcgaattgctctccatttctaaattgatagccttcgcggtagcttcatctatattacctaccaaataaaaggcctgttcaggaagaccatctaattctccagaaaggatcaattgaaaccctctaatggtttctgccagaccaacatatttccctggagaaccggtaaagacttctgctacaaaaaagggttgtgataagaaacgctcaattttacgcgctcttgctacggttaaacgatcctcttcggataattcgtctaacccaaggatagctataatgtcctgaagttctttatagcgttgtaaagtttgcttaacgttttgcgcggtttcataatgttcctcgccaacgatccgaggttgaagcatggttgacgttgaatctaaaggatctactgctggatagataccttttgcggccaaccctcttgatagtacggtagtagcatctaaatgtgcaaatgtagtagcgggggcagggtcggtcaaatcgtccgcaggtacataaactgcttgaatagaagttatggacccttgtttggtagaagtaattctttcttgtaaagtacccatttcggtactcagggtgggttgataaccgacagcagaaggcattctacccagcaaggccgagacttcggatcctgcttggacgaaacggaagatattgtcgataaatagaagtacgtcttgtttattaacatctcgaaaatattccgccatcgttagggcagtcaaaccaactctcatacgagctccgggtggttcattcatctggccgtaaactagagctacctttgattctgaaatattttcttcattaatgactccagattctttcatttccatgtaaagatcatttccttcgcgagtacgttcacccaccccgccaaatacagatacgcccccatgggctttggcaatattgttaatcaattccataatgagtaccgttttaccaactccggctcccccaaataatccgattttccccccgcggcgataaggggctaaaagatcgactactttaattcctgtttcaaaaatcgataattttgtatctaactgtataaaggcaggtgcagatcgatgaataggaaatgttgtacgagtctcgacaggacctaaattatcgacgggctctccaagcacgttaaaaattcgtcccagagtcgctccaccaaccggaacgcttaaagcagctcccgtattaatcacttccattcctctcgttagaccatctgtagcactcatagctacagctctaactcgattatttcctaataattgctgtacttcacaagtcacattaattggttgaccaagaatatctcgacctttaactactagagcgttataaatattaggcatcttgcctggtggaaaggctacatctagtaccggaccaatgatttggacgatccgccccagcctttttttgtcaagtgtagaaaccccagaatccaaagtagtaggatgaatgctcat---------------------------aaataggttgaaatcttgtttgtgaaaatgatcgaattcaaaaaaagaaatgtccgatagcacgtcgat-----------------aatggaagttagcactcgattttgt---------------------------------------------acccaaactctatttatattacaattttttctatcttattggttcttcttattttttatttcagcgtcttgatttatgcctataacctattctttcttttggtttttcataccc-tttttgaattccgcctattttcacactaggatttacatatacaacatataccactgtcaagaggaaatttcttagtagttagattaggtattttgatgccaaaaagaaaaatggggttgcgctatatatatgaaagagtatataataatgatgtgtttggtaactcacatggtctaataatcaaacattttgattagttgataatattatcgttgggaagtttgtgaaagattcttgcgaaaagtttcatgaacgcctaattcattcgtgtcgagtagacc---ttgttattgtcagaattcttaattcatgagttgtagggagggatttatgtcaccacaaacagagactaaagcaagtgttggattcaaagcgggtgttaaagagtacaaattgacttattatactcctgaatacgaaaccaaagatactgatatcttggcagcatttcgagtaactccgcaacctggagttccacccgaagaagcaggggcggcggtagcggccgaatcttcgactggtacatggacaactgtgtggaccgatggacttaccagtcttgatcgttacaaagggcgatgctaccacattgagcccgttcctggagaagcagatcaatatatctgctatgtagcttaccctttagacctttttgaagaagggtctgttactaacatgtttacttccattgtaggaaatgtatttggattcaaagccctgcgtgctctacgtctggaagatctacgaatccctgttgcttatgttaaaactttccaaggcccgcctcacgggatccaagttgagagagataaattgaacaagtatggtcgtccccttttgggatgtactattaaacctaaattggggttatctgctaaaaactatggtagagcatgctatgaatgtcttcgcggtggacttgactttaccaaagatgatgagaacgtgaactcccagccatttatgcgttggagagaccgtttcttattctgtgccgaagctatttataaatcacaggcggaaacaggtgaaatcaaagggcattacttaaatgctactgcgggtacatgcgaagaaatgatgaaaagggcaatatttgctagagagttgggagttcctatcgtaatgcatgactacttaacaggaggattcactgcaaatactagcttggctcattattgccgagataatggcctacttcttcacattcaccgtgcaatgcatgcagttattgatagacagaagaatcatggtatccacttccgtgtactagctaaagcgctacgtatgtctggtggagatcatattcactccggtaccgtagtagggaaactggaaggagaaagagagatcactttgggctttgttgatttactgcgcgatgattttattgaaaaagatagaagtcgtggtatttatttcactcaagattgggtctctctaccaggtgttattcccgtggcttctgggggtattcacgtttggcatatgcctgctctgaccgagatctttggggatgattccgtactacagttcggtggaggaactttaggacacccttggggtaatgcgccaggtgccgtagctaaccgagtagctctagaagcatgtgtacaagctcgtaatgaaggacgcgatcttgcttctgagggtaatacaattatccgtgagacttgcaagtggagtcctgaattagctgccgcttgtgaagtatggaaagagatcaaatttgagtttaaaccagtagatactttggatgtataagaggatatgcgtaagataacacgtaattagtctccgttctattaattgaattgaaattatactcggcccaccctttta----------------------------------------------------------------------------------------------------------------------------------------------------------------------------------------------------------------------------------------------------------------------------------------------------------------------------------------------------------------------------------------------------------------------------------------------------------------------------------------------------------------------------------------------------------------------------------------------------------------------------------------------------------------------------------------------------------------------------------------------------------------------------------------------------------------------------------------------------------------------------------------------------------------------------------------------------------------------------------------------------------------------------------------------------------------------------------------------------------------------------------------------------------------------------------------------------------------------------------------------------------------------------------------------------------------------------------------------------------------------------------------------------------------------------------------------------------------------------------------------------------------------------------------------------------------------------------------------------------------------------------------------------------------------------------------------------------------------------------------------------------------------------------------------------------------------------------------------------------------------------------------------------------------------------------------------------------------------------------------------------------------------------------------------------------------------------------------------------------tcttatcaaacaaggacaggattaacagaggctgttcagacaggcgtaggtcaactaaatggtattcctgtagcaattggggttatggattttcagtttatcggaggtagtatgggatccgtagttggggagaaaatcacccgtttaattgagtacgctaccgacaaacttctacctcttattatagtttgtgcttcggggggggcacggatgcaagaagggagtttgagcttgatgcaaatggctaaaatatcgttagctttagaggattatcaatcaaaggaaaagttattttatgtagcaattcttacatctcctactaccggtggggtaacggctagttttggtatgctcggagatatcattattgccgaacccaacgcctacatcgcatttgcgggtaaaagagtaattgaagaaacagtaaagaaaatagtaccggaaggttcacaggagactgaaaatttatttaa-------------------------------------------------------------------------------------------------------------------------------------------------------------------------------------------------------------------------------------------------------------------------------------------------------------------------------------------------------------------------------------------------------cgcaaatagtcaatcgaggtaccccattttatgacaactttccattttccttctatttttgtgcctttagtaggcctagtatttccggcaattgccatggcttctttgtttcttcatgttcaaaaaaacaagattgtttagatccgggggctcatacgtttttttgaaactaagacttctagcctaacttagatattttttcggg---------------------------------------------------------------------------------------------------------------------------------------------------------------------------------------------------------------------------------------------------------------------------------------------------------------------------------------------------------------------------------------------------------------------------------------------------------------------------------------------------------------------------------------------------------------------------------------------------------------------------------------------------------------------------------------------------------------------------------------------------------------------------------------------------------------------------------------------------------------------------------------------------------------------------------------------------------------------------------------------------------------------------------------------------------------------------------------------------------------------------------------------------------------------------------------------------------------------------------------------------------------------------------------------------------------------------------------------------------------ataccttgtatagaactcacgtgtgaaaaaactattagatcactgagagtcaacggggttaattaacaattcacagatgaaaaatggcaaaaaagaaagcacccacccccctttt---------atctatagtctttttaccttgggggatttctctctcaattacgaaaagtatggaatcttgggttactaattggttgaatactagtcaatccgaaattttttggaatgctattcaaaaaaaaaatcttctagaaaagttcgtagaattagaggaaatgctcctcttagacgaaattttcaaggaatactcggagacacatctacaaaagctttctataggaatccaaaaagaaacgatccaattaattacgatacacaatgaagatcgtatccatacgattttgcacttatcaacaaatataatctgttttgttattctaagcggctattctattttaggtaatgaagaacttgttattcttaactcttggactcaggaattcctatataacttaagtgatacaataaaagcttttttgattcttttaataacggatttatgtatcggatttcattcaccccacgggtgggagctactgattggttctgtctacaaagattttggatttgttcataatgatcagattctatctggtcttgtttccacctttccagttattctggatactatttttaaatattggatttttcgttatttaaatcgtgtatctccgtcactggtagttatttatcattcaatgaatgattgacaaataatcc-------------------------------------gtggattttccattccagagcattccagtaaaattctagtaaatagcagaatcgtggatagagacctgtactagcgacctatcccaatttattgtagaaattttcggatcaatgattagactatgcaaactcaaaatacttttgcttggataaaggaacagatttctcgatctatttccctatcgctcatgatatatatcatcacccatacgtcgattgcaagtgcatatcccatttttgcacagcagggttatgaaaatccacgagaggcgaccgggcgtattgtatgtgccaattgccatttagctaacaaaccagtggatattgaggttccacaagcggtacttcccgatactgtatttgaagcagttgttcgaattccttatgataagcaagtgaaacaagttcttgctaatggtaagaagggcggtttgaatgtgggagctgttcttattttaccggagggttttgagttagctccttccgaccgtatttctccagaaatgaaagaaaagataggaaatttgtcttttcagaactacggccctactaaaaaaaatattcttgtgatagggcctgtccccggtcagaaatatagtgaaattacctttcctattctttctcccgaccccgctactaagaaagatgttcacttcttaaaatatcctatatatgtaggggggaataggggaaggggtcagatttatcccgacggaagcaagagtaacaatacagtttataatgcgacgggaacgggtatagtaagtaaaatcatacgaaaagaaaagggaggatatgaaatatctataacagatccatcggatggacgtcaagtgcttgatattatccctccaggaccggaacttcttgtttccgagggtgaatccatcaaattggatcaaccattaaccagtaatccgaatgttggtggatttggtcagggagatgctgaaatagtacttcaagatccattacgtgtccaaggtcttttgttcttcttgggatctgttattttggcacaaatctttttggttcttaaaaagaaacagtttgagaaagttcaattggccgaaatgaatttctagactcgcgaatttattgacatcaagttcgtaaaaagaacccaattcttgttgtcgattattatta-------------------------------------tgtatga------------tcaa-----------------------------------------------ggtaggcatttgattcgatttcaactagaatccaattggtatagatattcgtataagaaacggtaaatagaacgaactagaaatgcgggaaacaaaaaagtagagggggattattcgtcttcctactctttcgacacaagaaaagga--------attccttttcttgtgtcgaaagagtaatgatttttgatcctgttcgtcaaaaattcctagtcttggtgttggttttccagatgtatcagaac---tttttt---------------------------------------------------------------------------------------------------------------------------------------------------------------------------------------------------------------------------------------------------------------------------------------------------------------------------------ttttcaaaaagcactagagaatgggcttttttgaaacagccaaaaaagaaatccgccttgccatttacactacaaaaaaagaatctgattcttaagaacccaacgggcccttcccctcgaatcagacaaagaaagaagggaatcccgttgagttcctacgctttcatgtctacaagtcaatt---------actagagagatgaacctaatccggaatatgaaccataaaagaaaatacctattaaaccaatcacaagaataccagttacagtacctattatccaaagaggaatccttccagtagtatcggccatttactccacttccctcc-----aatttcatcaaatggtcgtgctatagacataaacagtcgtgtataattatgagatgagatccttccgaatgggctaagagaatccttagaattcttatttagtttctttcgttttactaattgaagaaataattggaaaataaaacagcaagtacaaaaatgagtaataacccccagtagagactggtacgattcaattcaacattttgttcgttcgggtttgattgtgtcatagctctataatttgggattaggtttatcgttggatgaactgcattgctgatattgaccccaaaaaaaagacggtaggtacagctaagccgtgaatagccaaccatcgtactgtaaaaatgggataggttcgatctatagtcatttgatcagggcctcctaaaatgatctactaaattcatcaagttgttccaaaggatcaaaacggccagttattaatggaattccttgtcggctttctgtgaaatattcgtttggccgagggcttccaaatacgtcgtaagctaaaccggtactgacgaataaccaacccgcaatgaatagggaaggtatagtaatgctatgaatgacccaatatcgaatactggtaataatatcagcaaaagaacgttctcctgtgcttccagacatgctcagctccacatattcttgtacagtcaagggggatcgattccgtaaaagataagatcagtaaaaggcaatcactgaaatggaatctttgtaggacggtcaatattataccgagggcatctttagagtataccgcatcagtatagctatccttcttctggcacagcaacgcaatttgaatcattatcgaaaggaagtcccaaata-----------------------------------------------------------------------------------------------------------------------------------------------------------------------------------------------------------------------------------------------------------------------------------------------------------------------------------------------------------------------------------------------------------------------------------------------------------------------taggaatcacgacccgttttctaccactttctctttgttcatgtcgtcaaaaatggtctataatgatagatgaattaaaaactttcacttgcacttatttttttttcaattggtctttttgtctatcttcttatttta-agaaattttaacttaggtaaatgctttagaaacatatgttaaaaatactctatttcatttataccctttatgcttactctaactagctattttggttttctactagtggctttaactatagcttcagctctatttattggtctgagcaaaatacgacttatttaaaatttct---------aaaccatttagaagtgaaatcttcctgttaaattctgtgtattctctaggtactt-------------------------------------------------------------------------------------------------------ttttttatctttttcaaaaaattcaaatgattgaagtttttctatttgggatcgtgttaggtctaattcctattactttggctggattgttcgtaactgcctatttacaatataggcgtggtgataaattggacctttgatgaattcatatttctttttttgactggccttctcctttctttaatctacaggaggtcaaattagaattgctgtgcaagcgcccgaatgcctttgagtctaattcgatttacgaataaaaaaccacgctctgtaggatttgaacctacgacatcgggttttggagacccacgttctaccgagctgaactaagagcgctttcttcttttttagaatagataatactctaaaggtaaggaaaaggattctttttctaatcctcatccactttgcatgcatatagtttttagtttcataaaactaaaatgaacgagttcgtccaatttgaatcgatcgcaatggattcctcgttaccgctcaactgagcggtaataggtagggatgacaggatttgaacccgtgacattttgtacccaaaacaaacgcgctaccaaactgcgccacatcccttgactgttatacagtgtcattgtagagaattcctgtcttgttttccacatccctatttctccat-------cacaccttttct--------------------------------------------------tagaaaagagaaatcttatggatcgttgtacatttcaattgaattgaacttcaatttgaatgaattagggattccgtgtacaactctaagtagaccttaactacacatgcatctgaacatatatgcattatctttatgtatttc---aaaaaggaggtttttcaatgcgagatctaaaaacatatctctccgtggctccagtactaagtacgctatggtttggggctttagcaggtctattgatagagattaatcgttttttcccggatgcgttgacattcccctttttttcattctagttatttacagc---------ggaaggaatggcgaaaattatctatagaatccgctatc---------------------------------------------------------------------------------------------------------------------------------------------------------------------------------------------------------------------------------tacttcagggtgaaatagaa-ttcgaaatcattgtcttacttatcat-----------acggctttgctttgatttattagtactttttaggattggatttcaagttagtaactttgatttgttattttttcctttttattcc-tttcgaatcaaaatcaaatagaaaaagaagaattgagtaaatcaaaaatgaaaatgcaaaggaggttaatggccaagagaaaagacgcacgagtaacagtgattttggaatgtaatggttgtatccgaaacggtgttaagaaggtatcaacgggcatttccagatatattactcaaaagaaccggcacaatacaccaaatcaattagaattaagaaaattctgtccctattgttacaaacatatgattcatagggaactaaagaaatagatcgaccca----atcttatcctttcctttcaagcggaaaaatgacattatatagaacatatttcaatcaaaaagaatcctactttggggggttaaaatgacaattaagaaataggattttcaggataataaatcaataaactaaataaatcatggataaatccaagcgaccttttcttaaatccaagcgatcttttcgtaggcgtttgcccccgattcagtcgggggatcgaattgattatagaaacatgagtttacttagtcgatttgttagcaaacagggaaaaatattatctagacgagtgactagattgaccttgaaacaacaacgattaattaccattgctataaaacaagctcgtattttatctttgttaccttttctcaataatgagaaaa----t-agaaaaaatt---------------------------------------------------------------------------------------------------------------------------------------------------------------------------------------------------------------------------------------------------------------------aacaaaaaagattcttttttaatgtgttcattcattttgactactttagcatattttctcagagtcacttcgattccgccttcccggagttcattctccggggaac-----------------------------------t---aatctacttcttttctgatttcgttcgaaatcatataaacagaatttttatttgatacagctatttgggccagtattttacgattaagaagcaactgtcgcttgtatagatcatgtataaatttactataggatgctcccttttctcgaattattgcgtttatccgagtgatccacaaacggcgaaaatttctctttcggttatccctatctcgatgagccgaaaccaaagctcttattttctgttgagttatagttcgcgtaagttttgaacgagcccctcgaaagcttgatgca--------agtttttt--------------------------------------------------------ttt-----ataactaattgatttc-----ttttctttcagttattcttttggtctattaataaccaaacggatttttccaatgtataaaatagaaattccaatggctttagctactctaaccttcccgaccacctttctttttttttagttattttactgcgaaataggaaagaagtaagaaattctcttttgctaggtgt--caaaaaaaaaagaaatataaat----------gaaaagtgggttccgtcgtttctatgattatttcttaaacggtgaggt----tctatacaccg--gccttcacttcatagaatatattggt---t-g-aacttgtatagttaccaccacactctttggctctacccacgaattatccagtaataggtctttcacaatcagacccacctatacagtaacggtatttcattgggaaagttagcttggtagctgaccctcgtagtccgttcttgaccgagtgggaactttttttttatgcttttttgatga-----ttattttcataagattttctccgcttaatggataaccatttgctaccaatggagaattccctctcatctttcattcaggcgattggatttgcaccaatgaaaaccataaacttcatacacaataaagagattcatttgcttattttgaattt--atggaaaatggagttctgtcttccattcgatcctatttatggtaccgatcattcatactggaaagcggttttcttgctttagctcatgatctaaacgagtcgcacatacaccctagtacatgttcctcgacgctgaggacatccccgaagagcgggggatttcgtgccatttcgaattggctgtcttgtatttctaataagttgtttaatagttggcatgttgaatcatagaatctatctaatgggctggtttagattgatcctaaccggattattctg------------------------------------------------------------------------------------------------------------------------------------------------------------------------------------------------------------------------------------------------------------------------------------------------------------------------------------------------------------------------------------------------------------------------------------------------------------------------------------------------------------------------------------------------------------------------------------------------------------------------------------------------------------------------------------------------------------------------------------------------------------------------------------------------------------------------------------------------------------------------------------------------------------------------------------------------------------------------------------------------------------------------------------------------------------------------------------------------------------------------------------------------------------------------------------------------------------------------------------------------------------------------------------------------------------------------------------------------------------------------------------------------------------------cttacaaaccgtacatgcaccttttgatgcatacggttcaagaaaagaatcaatgtatagattccagtgctttttcttttttttcctatgc-----------------------------------------------t------------------------------------------------------------------ataaacttattgaactcacttttcattgatatattctttcatcgagattcaattcaa-----gatgggattttcttgttcctgaatgggtctcttttaggtttttaggtttatgttctactccgggtaaagataggcccccttttttgtgcatataggacaaatcttctcgtcaccatttc----tttttgttatgacttttcaaataacaatcgagaatcgtttatgatacacgtcgtaatcatagatctatttcgaatggggttttttctaagcggagcctggatacttcattttttgagtccaacaaaagtcaaccataaattattctaattgaatatagtactagtaatcccccaacaatggatttcacgcttcactttttggatgattcc--tttttttgcttgggcgaaagaaaggatatctcgattaggagagagaacgggaaaatcccataggacccaatatatctgacaagtcgcactatacgtcaagccaata------------------------------------------------------------------------------------------------------------------------------------------------------------------------------------------------taggaaagatagacaactagtcccttctaatgataaatacggatagacgcattgactcatagaaaatggtatcaacccccattgcatattggtacttatcgagtatagaataaatctgtttctcttttttcctacgaacagaataaatattaacctaacttttgttaggaaataatcgacttaacagggaggtctataggatagtcatagtatagtcttttccaatgcaataaagttagttagtgtctatttttctttgagaaaggggtattttccatgggtttgccttggtatcgtgttcataccgttgtattgaatgatcccggccggttgctttccgttcatataatgcatacagctctggttgctggttgggcgggttccatggctctctatgaattagccgtttttgacccttctgaccctgttcttgatccaatgtggagacagggaatgttcgttatacccttcatgactcgtttaggaataacccattcctggggaggttggagtattacaggggggactgtaccgaatccggggatttggacttacgaaggtgtagccggggcacatattatgttttctggcttatgctttttggcagctatctggcattgggtttattgggatctagaaattttttctgatgaacgtacaggaaaaccctctttggatttgcctaagatctttggaattcatttatttctctccggggtggcttgctttggttttggtgcatttcatgtcacgggcttatacggtcctggaatatgggtgtccgatccgtatggactaaccggaacagtacaacctgtaaatccggcgtggggcgtggaaggttttgatccttttgttccgggaggaatagcttctcatcatattgcagcaggtacattgggcatattagcgggtctattccatcttagtgtacgaccgccacaacgtctatacaaagggttgcgtatgggaaatattgaaaccgtactctccagtagtatcgcggctgtattttttgcagcttttgttgttgctggaactatgtggtatgggtcggcaactactcccatcgaattatttggtcccactcgttatcaatgggaccagggttactttcagcaagagatatatcgacgagttagtgccggcctatcagaaaatctaagtttctcagaagcctggtctaaaattcccgaaaaattagctttttatgattatatcggcaataatccggcaaaggggggattattcagggcaggctcaatggataatggagatgggatagcggttggttggttaggacaccctatctttagagataaagaagggcgtgagctttttgtacgtcgtatgcctactttttttgaaacctttccggtcgttttggtagatggtgacggaattgtcagagccgatgttccttttagaagagcagaatcaaagtatagtgttgaacaagtaggtgtaaccgttgagttctacggcggcgaactaaatggagtcagttatagtgatcctgctactgttaaaaaatatgctagacgtgcccaattgggtgaaatttttgaattagaccgtgcaactttgaaatccgatggcgtttttcgtagtagtccaaggggttggtttacttttgggcatgcttcatttgctttgcttttcttcttcggacacatttggcatggtgctagaaccttgttcagagatgtttttgctggtattgacccagatttggatactcaagtagagtttggcgcattccaaaaacttggagatccaactacaaaacgacaggtggtctgatacaagactactttggtatttttcctctatttcttttttttagggg----------------------------------------------------------------------------------tmaaataaaaaaaaaagaaaaaacaaacaggtagggaagttataattgtaaaccacgatcgaatttatggaagcattggtttatacgttccttttagtatcgactctagggatcatttttttcgctatcttttttcgagaaccacctaaaattttaactaaaaaataaaatgatttttgatt--------------------attgat------------------------------------------------------------ataccgattcgacccgagctctcttattgaattgctccttcaatgagcattctcaatattctattatgccttgaagaggactcgaacctccacgctctttagcacgagattttgagtctcgcgtgtctaccatttcaccaccaaggcatcttgaaagtgcatcctatttcatgaataggatatctatctagtgtgatgtatggaatatatgacaaaggtggagtatttctatggatcggtcatagaagcccgagttggacatccaattgcttcgatttgaattatccggagaatgccttatgtatatatcaaaaagatggccaatcaaactcattttctttctcgattcagaggattcchcat--t-rattatctcaattgaaaaaatgagcctcccaatgttgggaggctcattacttcaattagtccccgtgttcctcgaatggatctcgtagttgttgagaaggttgcccgaaagcggtatataaggcgtacccggtaaaacttacaagtaaaccagatataaagatcgcgactagggttgctgtttccatattatatgatatctaatttcaagacctcaacagatctatcataagattttatttacaacagaatggtatacaaagtcaacagatctcaatgaatacaataggatttatggctacacaaactgttgagaacagttctagatcgggccgcccaaaacaaactggtctagggggtttattaaaacccttgaattcagaatatggtaaagtagctccggggtggggaacaactcctttgatgggtgtcgcaatggctctatttgcggtatttctatcaattattttagagatttataattcgtccgttttattggatggaatttcaatgaattccatttagaagcaaactattagcttttgaataaaaaatcaaccagttagaacttggatttctagcctattctattttggtagtttgatcgtggaatttttttctttctgtatttccggaatatgagtgtgtgacttgttataatggattttatggatagtacagaaaataggcctgtcaccttgatagagatggttctacgccgtcagatatttagtcaagtatctggaacacgaaatatatgaactagattaagaaatatttaaactatgattcatacttactat-ttaaccccgtacccggaactccaaaaaaacgttaaattgttttmaaaaaaagaaarawa-----tct-ttttctttttagtcttttttcgaatctaattcatggaatacgtgatgatccaacggttcttactcagggaacccttggcttaacttatgatttttattgaatcatcgtggttctagtatgaatctgaggttttaaccaattcatagtgtcttaacaagaaaattcttatatcaattcaagaataaagacaacaaaaaaagtcacattagagataaaaacaaattaaaagaaataggtaacgagaggattcaagaggcctgtaaggatcaacataaagacgattgagccaacttgatattttggtattatcaccacaaagaagagaagaagagctttccaaaaatttttttattttttgtacatttagagacgattgaattggaaattcagaaatgtcaaactttctattgcatatccgactggaggtgtgtttttgcttgagctgtacgagatgaaagtctcatatacggttctgagagggggattttcacctatctcaataaagtctatgattggttcgaagaacgtctcgagattcaggcgattgcggatgatataactagtaaatatgttcctccccatgtcaatatattttattgtttaggcggaattacgcttacttgttttttagtacaagtagctacgggatttgctatgactttttactatcgtccgaccgttacggaagcttttgcctctgttcaatacataatgacagaagcgaactttggttggttaatccgctcagttcatcgatggtcggcaagtatgatggtcctaatgatgattctgcatgtttttcgtgtgtatctcaccggtggatttaaaaaacctcgcgaattaacttgggttacaggggtggttctgggagtattgaccgcatcttttggtgtaactggttattccttaccttgggaccaaattggttattgggcggttaaaattgtaaccggtgtacctgatgctattcctgtaatagggtcgcctttggtagaattattgcgtggaagtgcgagtgtgggacaatccaccttgactcgtttttatagtttacacacttttgtattgccacttcttactgctgtatttatgttaatgcattttccaatgatacgtaaacaaggtatttctggtcctttatag--tatagtttat-----------tactagtttatagagagggt-atagaatagatatttgtaatcaatcatttatcacttaggggaggcataataggattttattgctacaagtatggattattgaaaataataagataagacatggatttggatatttcccttcaactaatcgtgtcaaataaataatattgtggggttggggggaattctccgaagagaaaatggattatgggagtgtgtgacttgaactattgattggtctgtgtaggtatatgtctaccaccttggaattcacaatcaaatgtgtctttgttccaaccactgtctaatccctagacagaagataggctggtttgctcgaagagaatcttttctatgatcagatatgaatcatgttataca--gagaaggctccgtaagatctagtagaattaa---------------tttca-----ctag------------aatgcattcatttcctctgcattgctatgagcaataatactatcggagtgaaacaaaagatctaaagaaaacatagactaaatgaataacaagtaaaccttttgtgtggatctctaactattttggaaataactagagagaaatagtaatcgtaaagtccgagacgacccagaaagcatttg-----atcatgatcaactttgtaagccaacttgggtattgagtatttacttagacttagaaccaaatttctttgcaatggatagtttcaattccagaaaagagtccagtttttattacattgacattcatatatatactatgtgtagatatagccaacacataga-ttttttagggatttcttttgttgttttaagtcttgctcgagccggatgataaaaaattctcatgtccggttccttcgggggatggatctagaagaattcacctatcccaataacaaaaaaacctgatttgaatgatcctgtattaagagcaaaattggctaaaggtatgggtcataattattatggagaacccgcatggcccaatgatcttttatatatttttccagtagttattttaggtactattgcatgtaacgtaggtttggccgttctagaaccatcaatgcttggtgaaccagcagatccatttgcaacccctttagaaatattacctgaatggtatttctttcccgtatttcaaatacttcgtacagtgcccaataaattattgggtgttcttttaatggtttcagtacctgcgggattagtaacggtaccctttttagaaaatgtgaataaattccaaaatccatttcgtcgtccagtagcgacaaccgtctttttgattggtaccgcagtcgctctttggttaggtattggtgcaacattacctattgataaatctctaactttaggtcttttttaatttgatttcaattgtgaaataatacaacgtgcgtatctagggaatagtcgcttcaaagcgaatgctccctagatacatctattcaataaaattcttaatttctttcgaatctatgaattgtggttacagattgaaaacccattttcatctgactcttaattcaaaaaatacaaaaggcaaaaaaacaaatccaatcgatttctagatttaaaacctcttttttggtaaatcgattgtgaaatgtttttctagaatccccaatatctgttttagatcttctaggcgaaaatgttcaattttcataagatcttcttgactgttattcaagaagtcaaagaatgtatatatgttggactttttgaggcaattataaactctgggagacaattcggattggtcaataaaaatggattgcaatgcttttttatttttgttttttctgaattgatccaatttctcgtgaaaactcaaaggagataaggaaactgtgtcttgattattctctaaaggtaagttttcttcttccttatgtaaaaagggaataaataaatcaatcaaattccgagaggcttcatgaagtgcttcttttggagttaaactcccatttgtccagatttcgagaaagagtatttcttgtttttcattcccataggaatgaatactatgattcacatttcgaacaggcatgaagacagcatctataggataacttttatcttgaaagatctgcgggctttttataagatatccacgatttctctcgatttctaatccaatagaaaaatgaatcggttctgtcaatctagctatatgttgtgtattgtcgacgatttctacacaaggcggtaagatgatatcttgagcagttacatatcccgggcccctagcacaaatagacgcgccacaagttccatataaattacttctcaatacaatttctttcaaattcattaaaatttcatgaaccgattcttgaatacctgctatagtagaatattcatgtgggacgttctcagattttacacgtgtgatacatgttccttgtatttctccaagcaaagctcttcgcattgtaatgcctattgtgtcggcttgacctttcataagtggagatagaacaaagcgcccataatgaagacgcttactgtctgttcttgattcaacacagttccactgtagtgtccgagtagatactgttactttctctcgaaccatagtaatatttattttatttgattgaattatttatttctcttgtttctagtgaaatttcttca--------ttctacacacgtcttttttggggaggtctacagccattatggggcataggggttacatctcgtacaaaagttaatcgtataccgctttgacgaatagcgcgtaatgctccgtctcttcctaaac---------------------------------------------------------------------------------------------------ttctcctactcttaaatccgcaagtccctgccgaggaccagtaaaccacgcgaccccttacatctgtaaccgtgacaatggtattactgaaacttgcttgaacatgaataaccccttttggtattctacgtgcattcttacgtgaaccaatacgtctattcctacgtgaaccgactctcggcatagcttttgccatattttagcatctcataaatatgaatcatatggaaatatccatttcaaatcaaaacagattccttatttggacactgagtcctttagcaagtctgattatccttgtctttgtttatgtctcgggttggaacaaattactataatgcgtccccgcctgcgaattagtcgacatttttcacaaattttacgaacggaagctctgattttcatatttgtcattcctcaatcttcattatcaatctactttttgttagaaaataagtttcttgccatttttcctttcgaatcatattgaataaaacccgcctaatcttttgaatccttgtttggcagtcgataaattatacgccctctggttgaatcataacgacttacttcaattttgactttatctcccggcagtatccgtataaaactacgtcggatctttcctgaaacataccctagaatcagatcctcattatctaaacgaacccggaacatgccgttgggaagcgattcagtaattaaaccttcatgaatccatttttgttctttcattccaggtaaagcccccttgaagtattaactaatggaggaaaaaggatattagacaactcatcccttttc--------------------------------------atttactataattaccatatataacacaagatttctccgccgattccttctagtcgagcctcccggtctgttattataccccgagaagtagaaagaatgacaatccccatcccacctaaaattctggggattcgttgagagttagaatagattcgtagaccgggtttactgatctgttttaaatttaaaacatttctatccggccttttcctattccttctatgtcgcagggttaaaaccaaaaaagatttgtttttttctcgatgttttcggacgttttcaataaaaccttctcgaaaaagtatttgaacaatattttcggtaatattagtagatgctatgcgaacaactctttttctctccatatccgcgtttcgtatagaggttattatctcagcaatagtgtctctactcatgatgaacttaaatttttggggcctcgaatttgaatataatcaacatgtttt-----cttttttttttagtttaggattatgatgatatatgaattttaaaaaggtatatacgtgagacacaatcaacaaatgaatcaagtgatttttctagttctttcaaataccccaaaggaagataaaaaacatcaacatctcattgtattttataatacctcaggagctaatgaaactattttagtaaaattgaattgtctcaattctcgggggattgcaccaaaaattcgagttccttttggatttcctttttgatcaatcacaactgcagcattgtcatcatatcgtattatcataccgctgtcacgtttaagttctttacaagtacgaacaattacagctcggactacttctgatttttgtagtggcatgttaggtacagcttctttgatcacagcaacaataacgtcaccaatgtgagcatatcgacggttgctagctcctatgattcgaatacacatcaattctctagccccgctgttatccgctacatttaaatgggtctggggttgaatcatattacattttttagtctattcttacaatgcaaaggatgaagaaaataaaagaaatattttttgtctaaaaaaagaaacctacggttttgttttatccccaagactcatttctctcggttctgtgtttttatcccgaaatcagaaattgcgttcgtataggcatttttgatgctgctattaaaatagcccttctagctagattttcggttaccccactcatttcatatagtattcgccctggtttaacaacagctacccaatattccggggaccctttccccgaacccatacgtgtttcggcaggtcttactgtaaccggtttgtctggaaatacacggacccatatttttccaccacggcgggcatttcgtgtcattgcccgtcgacctgcttcgatttgtctagatgtgatccaagcaggttcaagtgcctgaagagcatatttaccgaaagaaatctgattacctctaaaagatattcctttcattcttcctctatgttgtttacggaatctagttcttttggggttatagttgatggttgtttcggaattccatctctactccagaactggacgtgagaatttcttctcatccagctcctcgcgaaaaaagtattcaaa-----------------------------kttvcaat----------------------------------------------------------------------------aaaaacattcgcgggcgaatgtttactcttgcaatctctatttcagtcttaacacccggtcgggagttctgagagtagatgcattttttctggttaagttcgccatccagactagtgaatcattaagattcattttttcaataaaatcttttgcattcacaagtttcttcgttcccaccgcttcgtacttaatcgttaggtccgaatcctacaatggagctaataatgaaatttattctcgagtcaaccttcttagtctttattgactcgaagctcttttttcttctatactgatgattcattgactatttcattatggatgaatcaattagtattgatgctttattacactgtcttttaggagatggcgcatagaccttacatgttggattttatagcattttttattcttttctctctttctctcatccttccatttatccacacctttt--ttctttattttgctttaaacttagaattttggaaggttaaaatctcagttgctgcaaagatatgaccgattgatcatatcttgactggttccttagatccagataatacgaagtgatgagttggttttcatcctaccgagctcgtattttttcatcctaacccgaaaaaccaacgagtcacacactaagcatggcaattataccgaaaggtcaatcaaatttttatt----------------------------------------------------------------------ggtttcttat--------------------------tcctcttccttgtctataaaaatccaaattttgatacctaataccccatagatagtccgagctgtataggcacaataatcgattttagcgcgaatggtttgtaggggaaccctaccctctctgatccattcgacacgtgcaatttctttgccaccgatacgccctgcaatttgtacttgaattccttttgtatctgcttgttcagttaattcaatagcttttttgattgcttttcgaaatgaaactctattctttaattgtccagctataaattctgcaataatattagggtttccataaggttttgcaattcttttgatagcaatgttaagttttcggtttacataatgaaattctttttgtagatttatttgtaattctt--------------------------aataactctgggaatcccataaagattatgacctggatcaaatctattcttttttggatctctatacgtgcaattccctcggtcccggaggatagtggcatatttttttgtacataatttttgacaaaatttctgattttttgatcttcttgtagaccctcagaataatgttttggttgtgcaaaccaaagcgaatgatgactttgggttgtcccaagtctgaaaccaagtggatttattttttgtcccatacccctccagttatatccacctcatcatacatcggatcgtagaccggaattacatacttgtttctagatctttttatcggaggatactttgacaccatttcatattcatctaaagatatatctttcacgaaaatagttatatgacaggtagttctttttattggataactacgtcctcgagctcgaggttttaatttctttgccgtagtcccctcgttaacctcagctttactaattattaaattggcttcgttggaaccgatgctgtaactagcatttgctgctgcagaatgaactaatttaaaaataggataacatgctctatagggcatgagttctagtatcataagtgtttcctcataagaacgtccgcgaatttgatcaattactcttcgtgctttgtcagcagatagagatatatgacgacctaacgcgtagacttctgtttgtttttttattattacttgtgggtcgaaaagcctttccttgcttgactttaccatctttaacataaggtttgtctcctactaatgaatcaaagatatctatccatattttttttaagataagattaacgacgagatctattatcgctttttgcatgtcctcggaaatttaaagtaggtacaaattctcccaatttgtgacctaccatatgatctgttatataaataggcaaatgttctttaccattatgaatagcaatcgtgtggccgatcattgtcggtataatggtagatgcacgggaccaagttactattatttctttttccgcttttttattaagtttatcaatttttcttaatagatgattggctacaaaaggat----------------tatc--agctg-cctccc-tattttttttgtatttttttgtaaatgtaaagacgaagtaagaaattcgatttttcgcctatttctacttagtacggcgacgaacaatcaaattatcactatatttcttcctttttctacttcttcttccaagtgcaggataaccccaaggggttgtgggtttttttctaccaattggggctctcccttccccacctccgtggggatggtctacagggttcataacgactcctcttactacaggacgcttacctagccaacgcttggatccggctctacccaaacttttctggttcgcccgaacattccccacttgtccgactgttgctgagcagtttttggatatcaaacggacctccccagaaggtaattttaatgtggccgatttcccttcttttgcaataagtttcgctacagcacccgctgctctaactaattgtccaccctttccaagtgtgatttctatgttatgtatggccgtgcctaagggcatatcggttgaagtagattcctctttttgatcaatcaaaaccccttcccaaactgtacaagcttcttccaaagcatacggctttctggatgtagatgatgagatctatacagatggatcttatctatatcatacaatgaagcaatgaagtaccacatgggtggatatctatatgaatccaaatttgctgaatcactcatggtatgatcttctacatcctaggtcttcccgttccgtcatctggcttatgttcttcatgtagcattcagaccgaatgactctatgaaattacgtcgatacttccacatattatgggtaacgtaggagacatctatatttatcccccggggaatctttagaattcccactgcttagctttcaattcgcctctgaccatcaaatgaaatgtgaataacccgtcctcttctctttgaaagaaggggcgcttccggttctgtcggtgcttgaaacaattttgtcttctccatattactatgtctctagagtcaataatttgatatgaggaactactgaactcaatcacttgctgccgttactcttcagttttctgttgaggtctatcctgtagaggtactcaaattggatccgtgatcgattgctaggtttcgtcgtaaacctaattggttacttccaattacgtaaatcaatagttcaaaccgcactcaaaggtagggcatttcccacttttataggaacttctgtaccagaaacaatggtatctccaattatagcccctctgggatgtaaaatatatctcttctcaccatccccatagtgtatgagacaaatgtatgcatttcgattagggtcgtattctatggttacgattctaccatatatgtctttttcattccgtcgaaaatcgattttacggtatagacgcttatgacctccccctctatgccttgtggtaatgatgcctctggcattacgacctttaccacaatgatgctgtccatagatcaaattatttcgtggattggatttcacttgactgtctacggttccattgcgtgtgctcggggtagaagttttgtataaatggatcgccatgctattaagtattttgatttaagttcttttctttctaagaggtggaatagaataacccggttgaagcgtaatgatcatacgtctgtaatgcattgtatgtcccataataggtcccattcttttaccctttcccggaagtcgatgactattcatagctattaccttgacaccaaagaagagttcgacccaatgctttagttctgtcctagttgatcctgattcgacattagaagtatattgatttttccccaataaccgaatacttttgtctgtaaatactgcatatttgattccatccataaatctattttcttccctatgaggtctagtctcaataagaatgctagttcttactgttcatatattatgatatgaatataacacatagtatgatatgcttaacacatarg----------------------------------------------------------------------------------------------------------------------------------------------------------------------------------------------------------------------------------------------------------------------------------------------------------------------------------------------------------------------------------------------------------------------------------------------------------------------------------------------------------------------------------------------------------------------------------------------------------------------------------------------------------------------------------------------------------------------caatagacttattggagggtcccactggcgtgcatccagtaggaattgaacctacgaattcgccaattatgagttgggcgctttaaccattcagccatggatgcttagcggggatcctcgtacatggtgaataaccaaattccaattgaaatgaaatctttcggataaatcaatccaaccaa----------------------------------------------------------------------------------------------------------------------------------------------------------------------------------------ttggagtttcgagttgagagagatattgagagagatcaagacttctcactatttcttagattcatggacgcaattcaattcactggggtctttcattcacatttttttcgaccaagaacgttttctaaaactcttcgaccccctaattttgcgaattttactttcgcgcaattcacagggttcaacaaagaatcgatatttcacgatcaagggtgtaatactcttttttgtagtagcggtccttttctatcgtattaacaatcgaaatttggtcgaaagaacaaatctctatttgagggggcttctt----------------------------------------------------atcctactgagaggtccactagagatcagaaattgttgaagaaacaacaagatctttcttttgtcccttccaggcgatcggaaaataaagaactggttaatatattcaagataattctgtatttacaaactactgtctccattaatcctatttcatcaga------------------------------------------------------attccatgaccggaagaggggaggatacacgttagaacacgattttgaatcagaagagagatttccagaaatggcagatctattcactctatcaataaccgagccggatctgttgtatcataagggatttgccttttctattgattcctacggattggatcaaaaaccattcttgaatgaggccagggatgaatcgaaaaagaaatctttattggttctacctcccattttttctgaagagaataaatctttttctcgaaggatcataaaaaaaggggtccggat-t-------------------------------------------------------------------------tcaatatagattgatccgcaatctgattcaaatccaatatagtgcctatgggtccataaaaaatgtatggaatcgattctttttaatgaatcgatcccaccacaatttcgaatatggaattcaaaggcat---------caaataggaaaggatactctgaatcaaagagctagaatgaaatataggatcaaccaacatttctcgaatttgaaaaagagtaagaagaaatggtttgatcctcttatcttgatttctcgaaccgagagatccatgaatcgggatcctgatgcatatagacacaaatggtgcaagaatttccaggaacatttggaagatttcgtttatgagcagaagagccgttttcaaatagtgttcgatcgattwcgtatgaatcaatattcgattgattggtctgaggttatcgacaaaaaaaatttgtctaagacacttcgtttctttttgtccaagtcacttctttttttgtccaagtttcttttctttctgtctaactcacttccttttttctctgtgagtttcgggaatatccccattcctaggtccgagatttctaggtatgaatggaaaggtccgaatgatcaactctgcaatcagttgttagaatcaataggtcttccaattgttcatttgaaaaaatggaaaccatttttattggatgatcatgatacttcccgaaaatcgaaattcttgatcaatggaggaaaaatatcaccctttttgttcaataagataccaaagtggatgattgactcaagaaagaatcgcaggaaatcctttgctaaggcggattcctatttctcaatgatattccacaatcaagacaattggctgaatcccgtgaaaacatttcatagaagttcattgatatcttctttttataaagcaaatcgacttcgattcttgaataatccacatcacttctgcttctattgtaacacaagattccccttttctgtggaaaaggcccatatccataattatgattttacgtatggacaattcctcaatatcttgttcag------------------------------------tktt-tcaggagagatactatttcaccaatcgagtcacaggtatctaacatattcatacctaacgattttccacaaagtggtgacgaaacgtataacttgtacaaatctttccattttccaagtcgatacgatcccttcgtccgtagaactatttactcgatcgcagacatttctggaacacctctaacagagggacaaagagtcaatttggaaagaacttatggtcaacctctttcagatatgaatctatctgattcagaagggaagaacttgcatcagtatctccattcaaacacgggtttgattcccactccatgttctgagaaagatttaccatccaaaaagaggaaaaaacggagtctttgtctaaagaaatgcgttgagaaagggcagatgtatagaacctttcaacgaagtgctctttccactctctcaaa---------------------------------------------------------------------------------------------------------------------------------------------------------------------------------------------------------------------------------gcgaattcttcggaaaaaagggcgtctgaatctgataagtgagatttcgaataagtgtttccataattttcttctgtccgaagaaatgattcatcgaactaatgagtcaccattgctatcgacacatctgagatcgccaaatgtttgggagttcctctattcaatccttttccttcttgttgttgctggatatctcgtttgtacacatcttctctttgtttcccgggcctctagtgagttacagacagagttcgaaaaggtcaaatctttgatgatggaatcatccatgattgagttgcgaaaacttctggatagatatcctacatctgaaccaaattctttctggttaaagaatctctttctagttgctctggaacaattacgttctaagaagaaatattggaatctcaatctcatcgatctcatacca---------aatcgaatcactttttcgagaaatacgagacatctaagtcatacaagtaaagagatctattcattgataagaaaaagaaaaaactggaacggggattggattgatgataaaatcgaatcctgggtcgcgaaaagtgattcgattgatgatgaagaaagagaattcttggttcagttctccgccttaacgacagaacaaaggattgatcaaattctattgagtctgactcatagtgatcatttatcaaagaatgagtctggttctcaaatgattgaacaaccgggagcaatttacttacgatccttggttgatattcataaaaaggatctattgaattatgagttcaatacatcctgtttagcagaaagacgggtattccttgctcattctcaggcaatcacttattcacaaacttcgtgtgggactaatactttgcacttcccatctcatcgaaaacccttttcgctccgcttagccttatccccctctaggggaattttagtgataggttctctaggaactggacgctcctatttggtcaaatacctagctacaaattcctatgttcctttcattacggtatttctgaacgataacaagccaaaagttatggatg-------------------------------tghtgmtgctagtgacgcgattgatgctagtgacgctgctagtgacgcgattgatgctagtgacgagattgatcctgaccttgatacggagctggaacggctaactaggatgaatgcgctaactatgggtatgatgtcggaat---atttcacccttcaattcgaattagcaaaagcgatgtctccgtgcataatttggattccaaacattcatgatctggatgtgaatgagtcgaattacttatccctcggtctattagtgaaccatctatctgaaaaatgttccaatagaaatattcttgttattgcttcgactcatattcccaaaaaagtggatcccgctctaatagccccgaataaattaaatacgtgtattaagatacgaaggcttcttattccacaacaacgaaagcactttttcattctttcatctactaggggatttcacttcgaaaataaaatgttccatactaacggattcgggtccataaccatgggttccaatgcacgagatcttgtagcacttagccatgaggccctatcgattagtattacacagaagaaatcaattatagacactaatacaattagatccgctcttcatagacaaacttgggatttgcgatcccaggtaagatcggttcaggatcatgggatccttttctatcagataggaagggctgtagcacaaaatgtacttctaagtaattgccccatagatcctatatctatctatatgaagaagaactcatgtaacgaaggggattcttatttgtacaaatggtacttggaacttggaacgagcatgaagaaattaacgctacttctttatcttttgagttgttctgccggatcagtcgctcaagatctttggtctctacccggacccgatgaaaaaaatggcatcacttcttacggactcgttgagaatgagtcggatctagttcatggcctattagaaatagaaggctctctttcacggacagaaaaagattgcagtccgtttgataatgatcgagttagattgcttcttcggcccgaaccgaggaatcccttagatatgatgcaaaatgga-------------------------agtttgaagaaggggagggagaaggagcccctgacccgcaccagatagaagaggatttattcaatcgcatagtttgggctcctagaatatggagcccctggggctttctatttgattgtatcgaaaggcccaattcattgggatttccctattggtccagggcctttcggggcaaggggatcctttctgatgaagaggatgagcttcaagagaatgattcggagttcttgcagagtggaaccatgcagtcccagacacgagatagatcttccaaagaagaaggccttttttttcgaataagccaattcctttgggaccctggagatccgctctttttcctattcaaagatcagccccctggctctgtgttttcacatcgagaattatttgcagatgaggagatgtcaaaggggcttcttacttccca------tcctcctacatctatctataaacgctggtttagcaagaataaacaagaaaagcacttcgaattgttgattaatcgtcagagatggcttagaaccaatagttcattatctaatggatctttccgttctaatactctatccgagagttatcagtatttatcaactctgttcctatctaacggaacgctagtggatcaaataacaaagacattgttaagaaaaagatggcttttcccggatgaaatgaaa-----attggatt-------------------------------------------------------------------------------------------------------------------------------------------------------------------------------------------------------------------------------------------taccgattcgacccgagctctcttattgaattgctccttcaatgagcattctcaatattctattatgccttgaagaggactcgaacctccacgctctttagcacgagattttgagtctcgcgtgtctaccatttcaccaccaaggcatcttgaaagtgcatcctatttcatgaataggatatctatctagtgtgatgtatggaatatatgacaaaggtggagtatttctatggatcggtcatagaagcccgagttggacatccaattgcttcgatttgaattatccggagaatgccttatgtatatatcaaaaagatggccaatcaaact---------------------------------------------------------------------------------------------------------------------------------------------------------------------------------------------------------------------------------------------------------cagatggactagcactgcatctttgatgcagtcatcgattctcccgagagttcacaatttccgcgagcaaacgtattaatgacgaggaaggaattttggttatgctactaatacttgtacttgctcgcctattctgaccaagccctaagcctggctggggaagagttacggggcgtaaaacaaaaaaacaggctgatcgcctccgggcatactatttgtaatggttcccttcttttcaagaaataaaaaagaaaaagccattccaaagaccctcacccaagttccatagcttttggtccgctatcccgatcatgatttttctacccctacggggaaattcccctttgggccggttgtgggcgaggagggattcgaacccccgacaccgtggttcgtagccacgtgctctaatcctctgagctacaggccccaccccgtccccaccggatctgttcccgggagtacccccagaacctttcctctccccagcctttttggcttaagaagatgtgaaagtgcgtttatctc-----tataagaagggtgcgttccgaggtgtgaagtgggagagaagggatgtcataattggggttttgaataagacgacttctttctttttcatttttttcgttgaaaaagtaataagaatgagaggtgttaagctttttatcatcctggcgtcgagctatttttccgcaggacctcccctacagtatcgtcaccgcagtagagtttaaccaccaagttcgggatggattggtgtggttcctctacgcctaggacaccagaatatcgaaccgtgaacgaagaaaggcgtgagagaaaggtctattggctagtgattctgaggccccaattcttgactggaagggacaccaaaggcctctgcccttccatc-------------------------gaggcctttggttttttcatgttgtcaaagagttgaacagtggtttttcgtgttgtcaaagagttgaacaatgaaaatagatggcgggtgcctgatcgaattgatcaggtcatgtaggaacaaggttcaagtctaccggtctgttaggatgcctcagctgcatacatcactgcacttccacttgacacctatcgtaatgataaacggctcgtctcgccgtgaccttctcttgaattctcaaaacttctgtcgctccatccccgcaggggcagagaacccgtcgctttctcggctgtgctaccggaagctctggggaagtcggaataggagagcactcatcttggggtgggcttactacttagatgctttcagcagttatccgctccgcacttggctacccagcgtttaccgtgggcacgataactggtacaccagaggtgcgtccttcccggtcctctcgtactagggaaaggtcctctcaatgctctaacgcccacaccggatatggaccgaactgtctcacgacgttctgaacccagctcacgtaccgctttaatgggcgaacagcccaacccttggaacatactacagccccaggtggcgaagagccgacatcgaggtgccaaaccttcccgtcgatgtgatctcttggggaagatcagcctgttatccctagagtaacttttatccgttgagcgacggcccttccactcggcaccgtcggatcactaaggccgactttcgtccctgctcgacgggtgggtcttgcagtcaagctcccttctgcctttgcactcgagggccaatctccgtccggcccgaggaaacctttgcacgcctccgttaccttttgggaggcctacgccccatagaaactgtctacctgagactgtcccttggcccgtaggtcctggcacaaggttagaattctagctcttccagagtggtatctcactgatggctcgggcccccccggaaggaggccttcttcgccttccacctaagctgcgcaggaaaggcccaaacccaatcccagggaacagtcaagcttcatagggtctttctgtccaggtgcaggtagtccgcatcttcacagacatgtctatttcaccgagcctctctccgagacagtgcccagatcgttacgcctttcgtgcgggtcggaacttacccgacaaggaatttcgctaccttaggaccgttatagttacggccgccgttaaccggggcttcggtcgccggctcccctgtcatcaggtcaccaacttccttgaccttccggcactgggcaggcgtcagcccccatacatggtcttacgactttgcggagacctgtgtttttggtaaacagtcgcccgggcctggtcactgcgaccccctttgtgaggaggtaccccttctcccgaagttacggggctattttgccgagttccttagagagagttgtctcgcgcccctaggtattctctacctacccacctgtgtcggtttcgggtacaggtacccctttgtttaaaggtcgttcgagcttttcctgggagtatggcgtgggttacttcagcgccgtagcgcctggtactcgaacattggctcgaggcattttctctaccccttcttaccctgaaaaaagagggacaccttacgttcttgaaccgataaccctctttcggctaacctagcctgctccgtccctcgggaccaacaaggggtagtacaggaatattcacctgttgtccatcgactacgcctttcggcctgatcttaggccctgactcaccctccgtggacgaaccttgcggaggaacccttaggttttcggggcattggattctcaccaatgtttgcgttactcaagccgacattctcgcttccgcttcgtccaccgccgctcgcgcggaagcttccctctacggcggaacgctcccctaccgatgtattttgacatcccacagcttcggcagatcgcttagccccgttcatcttcggcgcaagagcgctcgatcagtgagctattacgcactctttcaagggtggctgcttctaggcaaacctcctggctgtctctgcacccctacctcctttatcactgagcgatcatttaggggccttagctggtgatccgggctgtttccctctcgacgatgaagcttatcccccatcgtctcactggccgaccttgacccctgttattttgaggtcatatctagtattcagagtttgcctcgatttggtaccgctctcgcggcccgcaccgaaacagtgctttacccctagatgtccagtcaactgctgcgcctcaacgcatttcggggagaaccagctagctctgggttcgagtggcatttcacccctaaccacaactcatccgctgattcttcaacatcagtcggttcggacctccacttagtttcacccaagcttcatcctggtcatggatagatcacccaggttcgggtccataagcagtgacaattgccctatgaagactcgctttcgctacggctccggtgggttcccttaaccaagccactgcctatgagtcgccggctcattcttcaacaggcacgcggtcagagtca--tttctcctcccactgcttgggagcttacggtttcatgttctatttcactccccgatgggggttcttttcacccttccctcacggtactacttcgctatcggtcacccaggagtatttagccttgcaaggtggtccttgctgattcacacgggattccacgtgtcccatgctactcgggtcagagcgtaagctagtgctgctttcggctactggacgttgcgccatctagggtgcagcattcacgctgcttcgcctagcagcacgacgcttgtattgctctcccacaaccccgttttcacggtttaggctgctcccatttcgctcgccgctactacgggaatcgcttttgctttcttttcctctggctactaagatgtttcagttcgccaggttgtctcttgtctgcccatggattcagcagcagttcgaaaggttgccctattcgggaatctccggatctatgcttattttcaactccccgaagcatttcgtcgattactacgcccttcctcgtctctgggtgcctaggtatccaccgtgtaagcctttcctcgtttgaacc---------tcgcccttaccttaacttaataaggctatgccatcctaaggtgctgctaaatggatggattttatcaacgtccatgaatgagaaataatagatcgaaccgcctaatcggaacaattaggtggtatcctatagctttgtattggctaagttcatgagttggagataagcggactcgaaccgctgacatccgccgcagggtaaaccaccgcctctcatgccccccgactgattctaccatagaggccaacgatagacaataactcccccccgaacacagcttacaactttcatcgtactgtgctctccaaagagcaactcttctcaaaatctcactcaaaaggtgctgagttggaatcccattctaactaaggattcttgtggttccggaggttccagctacaggagaaccaggaacgg------tttcccccctttccgcccgactctttggtcttaagaacgttggttttaagaatgagtgatttgattgcccttctccgacccttactgcccaacctgagaacggacagctaatgcggtccacttatcgaacagggttctatggtcggtccgtgacccctggatgccgaaggcgcccttggggtgatctcgtagttcctacggggtggagatgatggggtcggtccatggattttccttccttttcttttgccgcatttcgctcaaagggttgaagggagatagtgcatcaagctgttcgcaagggccaacttgatcctcttccccagggatctcagatgagggaccctgggagagccgccgactccaactaccgtccatgtatgatccatactagatctgaccaactgcccatcctacctcctctacgttcttgacagcccatctttgtctcagtagagtctttcagtggcatgtttcggtcctcttccccattacttagaaaaagtgagccaccggttcaggtacaagatactatcattactgcctggacaattagacatccaacccgtaatcgcaacgacccaattgcaagggcggagctctaccaactgagctatatccccccgagccaagtggagcatgcatgaagtagtcagatgcttcttctattcttttccctggcgcagctgggccatcctggacttgaaccagagacctcgcccgtgaagtaaatcatcgcacctatggcccaaccaattgggagagaatcaatagattccttttcgggagcgattcattcttcccgaacgcagcatacaactctccgttgtactgcgctctccaagtgtgcttgtt-cccccttcttccttaccctggcaagtctttgtgaaagaactccgatgagaagaaaaaagaaggcgttaagagaccctcctggcccaaccctagacactctaagatcctttttcaaacctgctcccatttcgagtcaaaggaaaaagaatttcacgctcttcctttcgggaagggaggattagggaaatcctattgattgcagctttctccagacctccgggaaaagcatgaaaaaaaaacggctcgaatggtatgatccctccgtcaccccagaatgaagggggtgatctcgtagttcttggtctgtgaagatgcgttgttaggtgctccattttcttttcccattgaggccaaacctaaacctgtgctcgagagatagctgtccatacattgataagggatgtgtggattctcgagaagagaggagccatggtggtcccccctggaccgcccggatcccacgagtgaatcgaaagttggatctacattggatctcacccgaatcgccccatctatcctcctgaggagaggtttggtttcaaaccccggttcgaacaggaggagtacgccatgctaatgtgccttggatgatccacatctcagggtcaggcgccgatgagcacattgaactatccatgtggctgagagccctcacagcccaggcacaacgacgcaattatcaggggcgcgctctaccactgagctaatagcccgtcgtgcgagcctcccactgggggcccgctatgccaaaagcgagagaaaccccatccctctctttccttttttcgcccccatgtcgccacacggggggacatggggacgtaacaaaggggatcctatcaacttgttccgacctaggataataagctcatgagcttggtcttacttcaccgtcgagaaacgaaagaagacttccatctccaagtttcactcagacgtagctcccctctttttgttttggatgtgaaggagtggcaaaccaaaagacccaacaagcattagctctccctgaaaaggaggtgatccagccgcaccttccagtacggctaccttgttacgacttcactccagtcactagccctgccttcggcatccccctccttgcggttaaggtaaggacttcgggcatggccagctcccatagtgtgacgggcggtgtgtacaaggcccgggaacgaattcaccgccgtatggctgaccggcgattactagcgattccggcttcatgcaggcgagttgcagcctgcaatccgaactgaggacgggtttttggggttagcttaccctcgcgggatcgcgaccctttgtcccggccattgtagcacgtgtgtcgcccagggcataaggggcatgatgacttgacgtcatcctcaccttcctccggcttatcaccggcagtctgttcagggttccaaactcaacgatggcaactaaacacgagggttgcgctcgttgcgggacttaacccaacaccttacggcacgagctgacgacagccatgcaccacctgtgtccgcgttcccgaaggcacccctctctttcaagaggattcgcggcatgtcaagccctggtaaggttcttcgctttgcatcgaattaaaccacatgctccaccgcttgtgcgggcccccgtcaattcctttgagtttcattcttgcgaacgtactccccaggcgggatacttaacgcgttagctacagcactgcacgggtggatacgcacagcgcctagtatccatcgtttacggctaggactactggggtatctaatcccattcgctcccctagctttcgtctcttagtgtcagtgtcggcccagcagagtgctttcgccgttggtgttctttccgatctcagcgcatttcaccgctccaccggaaattccctctgcccctaccgtactccagcttggtagtttccaccgcctgtccagggttgagccctgggatttgacggcggacttaaaaagccacctacagacgctttacgcccaatcattccggataacgcttgcatcctctgtcttaccgcggctgctggcacagagttagccgatgcttattccccagataccgtcattgcttcttctctgggaaaagaagttcacgacccgtgggccttctacctccacgcggcattgctccgtcaggctttcgcccattgcggaaaattccccactgctgcctcccgtaggagtctgggccgtgtctcagtcccagtgtggctgatcatcctctcggaccagctactgatcatggccttggtaagctattgcctcaccaactagctaatcagacgcaagcccctcctcgggcggattcctccttttgctcctcagcctacggggtattagcagccgtttccagctgttgtccccctcccaagggcaggttcttacgcgttactcacccgtccgccactggaaacaccacttcccgtccgacttgcatgtgttaagcatgccgccagcgttcatcctgagccaggatcgaactctccatgagattcatagttgcattacttatagcttccttgttcgtagacaaagcggattcggaattgtctttcattccaaggcataacttgtatccatgcgcttcatattcgcccggagttcgctcccagaaatatagccatccctgccccctcacgtcaatcccacgagcctcttatccattctcattgaatcacggtgggggagcaaatccaaatagaaaaactcgcattgggttttgggataatcagactcgaactgatgacttccaccacgtcaaggtgacactctaccgctgagttatatcccttccctgcccccgaactgactaatcctaagtcaaagggtcgagagactcaacgccactattcttgaacaacttagagccgggtcttcttttcgcactattacggatatgaaaataatggtccaaatcggattccattgtcaactgcccctatcggaaataggattgactagcgattccgaaggaactggagttacatc------ccatttccattcaagagttctaatggacaaattccttttcttaagaac---------agatacaagattcgtcactccaa-aaaggagaatggtaatcccaccattaactactttatttatgaattcat-----agtactagaaatacatgtcctaccgagacagaatttgtcatttgctattctcttgcctagcagacaaagatttacctacacggaaaggatgattcattcggatcgacatgagagtccaactacattgcattgccagaatccgtgttgtatatttgaaagaggttgacctccttgcttctctcatgtacacgccgag-cccccggcccacagagacaaaagaaaatgtaggactggtgccaacagttcatcacggaagaaaggactcactaaaactaatctaatcgaatcgaaaagactatactaatagaatagaaaagaactgtcttttctgtatactttccccggttccgttgctatcgcaggctttacgcaatcgaccggattagatagatatcccttcaacacaacataggtcagcgaaaggatctcggagacccaccaaagtacgaaagccaggatctttcagaaaacggattcctatttgaagagtgcataactgcatggataagctcacactaacccgtcaatttgggatccaattcgatatttttcttgggaggtatcgggaaggaattggaatggaataagatcgattcatacagaagaa-----tctctattgattctgcacctacgggatagggatagaggaagaggaaaaaaccaaagatttcacatagtac-----ttttgatcgaaaaatcaatcagattgatttcgtacccttcgttcaaaggatctcttgttcttattataagatcgtggttggatccgcatatgtttggtaaagagaagaatcttctacttggagaagaataaaaaatggaaagtgttcaattggaacatgaaaacgtgactaaattggtcctagttactcttcgggacagagtggaagaagggaggggattctcggacgcggaaaaggatccaatgaattcgaaagaattgaacgaggagccgtatgaggtgaaaatttcatgtacggttctgtagagtggcagtaagggtgacttatctgtcaacttttccacgatcacccccaaaaaaccaaactctgccttacgtaaagttgccagagtacgattaacctctggatttgaaatcactgcttatatacccggtattggccataattcacaagaacattcttcagtcttagtaagaggggggagggttaaggatttacccggtgtaagatatcacattgttcgaggaaccctagatgctgtcggagtaaaggatcgtcaacaagggcgttctagtgcgttgtagattcttatccaagacttgtatcatttgatgatgccacgtgaatcgctagaaacatgtgaagtgtatggctaacccaataacgaaagtttcgtaaggggactggagcaggctaccatgagacaaaagatcttctttctaaagagattctattcggaactcttatatgtccaaggttcaatattgaaagaatttcagaggttttccctgactttgtccgtgtcaacaaacaattcgaaatacctcgacttttttagaacaggtccgggtcaaatagcaatgattcgaagcacttctttttacactatttcggaaacccaaggactcaatcgtatggatatgtaaaatacaggatttccaatcctatcaggaaagggagggaacggatactcaattgaaagtgagtaaacagaattccatactcgatctcatagatacatatagaattctgcggaaagccgtattcgatgaaagtcgtatgtacggcttggagggagatctttcatatctttcgagatccaccctacaatatggggtaaaaaagccaaaataagtgattttagcccttataaaaagaaaacggattcttaaacccctttcacgctcatgtcacgtcgaggtactgcagaaaaaaaaagagcaaaatccgatccaatttatcgtaatcgattagttaacatgttggttaatcgtattctgaaacacggaaaaaaatcattggcttatcaaattatctatcgagccatgaaaaaaatgcaacaaaagaaagaaacaaatccactatctgttttacgtcaagcaatacgtagagtaactcccgatatagcagtaaaagcaagacgtgtaagtggatcgactcaccaagttcccattgaaataggatccacacaaggaaaagcacttgccattcgttggttattagcggcatcccgaaaacgtacgggtcgaaatatggctttcaaattaagttccgaattggtggatgctgccaaagggagtggcgatgccatacgcaaaaaggaagagactcataaaatggcagaggcaaatagagcttttgcacattttcgttaatccatgaacaggatctatacatctcgatcggaaaagaatcaagagaaaaagaaagaatcggaattgatcgatagatttctcgaaacaaacgacaaggaaacgaaagatcaaacagaaatcatggatcaactaagccctctcggggactttcttaaagaggaacctcatgtaaataccatggaataaggtttgatcttgatcctattccattccaaaaaacggaaaggtcgacacaattgggattttttttgaaatggaatgcagttactaattcatgatctagcatgtacagaatgaaaacttcattctcgattctacgagaatttttatgaaagcctttcatttgcttctcttcgatggaagtttgattttcccagaatgtatcctcatttttggcctaattcttct-----------------------attgaaaaaa---------------------------------------------------------------------------------------------------------------------------------------------------------------------------------------------------------------------------------------------------------------------------------------------------------------------------------------------------------------------------------------------------------------------------------------------------------------------------------------------------------------------------------------------------------------------------------------------------------------------------------------------------------------------------------------------------------------------------------------------------------------------------------------------------------atcttct------------------------------------------------------------------------------------------------------------------------------------------------------------------------------------------------------------------------------------------------------------------------attgaaaaaatcagtcattcacaaccactgatgaaggattcctcgaaaagttaaggattagtaatcttttttagaaatcgaatggattcggtcttatacatacgcgaggaaggtaatcaaaaaagaaagaagaacttctcttctttcttttatcacttaggagccgtgtgagatgaaagtctcatgcacggttttgcatgagagaaaga---------------------------------------------------------------------------------------------------------------------------------------------------------------------------------------------------------------------------------------------------------------------------------------------------------------------------------------------------------------------------------------------------------------------------------------------------------------------------------------------------------------------------------------------------------------------------------------------------------------------------------------------------------------------------------------------------------------------------------------------------------------------------------------------------------------------------------------------------------------------------------------------------------------------------------------------------------------------------------------acagaatgggatacgatgagatagaaacaaagacagggaacctgttccctactcaaagtgagcctctttttttctattttattctgaattcgttaattcagaatgaatcgaatctccccaagtaggattcgaacctacgaccaatcggttaacagccgaccgctctaccactgagctactgaggaacaacgggagattagatctcatagagttcaattcccgttctcaacccatgaccaatatgagctcgaaccctccttcgtaactcccgaaacttcttcgtagcggcccccttccatgcctcatttcagagggaacctcaaagtggctctatttcattatattccatccatatccc-------------------------------------------------------------------------------------------------------------------------------------acacatatctcatatatagaagttacacatacatagataatctaagatctagattacgacggctatgtacaaccgaaccaatgactattcatgattccacgattgaatcaattcggttccaacttagaggaatgttatggtaaaacttcgtttgaaacgatgtggtagaaagcaacgtgcgacttgaaggacatgatcctttgtggattttgacatcca------------------------------------------------------------------------------------------------------------------------------------------------------------------------------------------------------------------------------------------------------------------------------------------------------------------------------------------------------------------------------------------------------------------------------------------------------------------------------------------------------------------------------------------------------------------------------------------------------------------------------------------------------------------------------------------------------------------------------------------------------------------------------------------------------------------------------------------------------------------------------------------------------------------------------------------------------------------------------------------------------------------------------------------------------------------------------------------------------------------------------------------------------------------------------------------------------------------------------------------------------------------------------------------------------------------------------------------------------------------------------------------------------------------------------------------------------------------------------------------------------------------------------------------------------------------------------------------------------------------------------------------------------------------------------------------------------------------------------------------------------------------------------------------------------------------------------------------------------------------------------------------------------------------------------------------------------------------------------------------------------------------------------------------------------------------------------------------------------------------------------------------------------------------------------------------------------------------------------------------------------------------------------------------------------------------------------------------------------------------------------------------------------------------------------------------------------------------------------------------------------------------------------------------------------------------------------------------------------------------------------------------------------------------------------------------------------------------------------------------------------------------aaccagactttgatcgagatctaatcaaggggtctgtgcggggacaaagacgcaaagtagttatttggaaagtgtttcagggaaatccgcattcccctctttttatgtatagaa-----aaattt-----ctttt----------------------------------------------------------------------------------------------------------------------------------------------------------------------------------------------------------------------------------------------------------------------------------------------------------------------------------------------------------------------------------------------------------------------------------------------------------------------------------------------------------------------------------------------------------------------------------------------------------------------------------------------------------------------------------------------------------------------------------------------------------------------tgaaattcaagaagaaaaagattccaaaatcggcaatcaactaattaaccaatcctttaatcaaataggatcacccgatttgacaaattcttcattgacagaaaaaaaaataaaagatct-------------------------------------------------------------------------------------------------------------------------------------------------------------------------------------------------------------------------------------------------------------------------------------------------------------------------------------------------------------------------------------------------------------------------------------------------------------------------------------------------------------------------------------------------------------------------------------------------------------------------------------------------------------------------------------------atccaagttagtaatttgcataaattaagatctgttcttcaatatcaaggaatctctgtgtttcttaagtccgaaataaaggattctttggaaaaacaaggaatggttcattccaaattaaaattaggtgataagaaacttacgaattatgaactaaatcaatggaaaaattggttaagagggtatt-----------------------------------------------------------------------------------------------------------------------------------------------------------------------------------------------------------------------------------------------------------------------tcttgtaacacgcacaaggacccactttatgatattctgaaaaccagccctatctataattatggggatatcctatctgtggaaaaaacggcaaatag--------------------------------------------------------------------------------------------------------------------------------------------------------------------------------------------------------------------------------------------------------------------------------------------------------------------------------------------------------------------------------------------------------------------------------------------------------------------------------------------------------------------------------------------------------------------------------------------------------------------------------------------------------------------------------------------------------------------------------------------------------------------------------------------------------------------------atcaaacgataagtacttcgttgg------------------------------------------aa------------------------------------------------ttatcgttta--------------------------------------------------------------------------------------------------------------------------------------------------------------------------tttctttggcctaattatcgattagaagatttagcttgtatgaatcgttattggtttaataccaacaatggtagtcgtttcagtatgttaaggatacatctatacccacgattgaaaat---------------------------------------------------------------------------------------------------------------------------------------------------------tcatg-----------------------------------------------------------------------------------------------------------------------------------------------------------------------------------------------attagatttttgtatataccaattcaaattaat---attattattactgattggtaaaatccatatctttcaaaaagaagggggaatttttctatggtaaaaaattcattcatttcggttatttctcaaaaagaaaacacagaaaacagggggtctgttgaatttcaagtattcactttcaccactaagataagcagacttacttcgcatttggaattgcacaaaaaagactcttcatgtcagagaggtttgcggaaaattttgggaaaacgtcaacgactactggcctatttgtcaaaaaaaaatagagaacgttataaagaattaattggcaagttagatattcgagagataaaaactcgttaacttg-agwc----------------------------------------------------------------------------------------------------------------------------------------------------------------------------------------------------------------------------------------------------------------------------------------------------------------------------------------------------------------------------------------------------------------------------------------------------------------------------------------------------------------------------------------------------------------------------------------------------------------------------------------------------------------------------------------------------------------------------------------------------------------------------------------------------------------------------------------------------------------------------------------------------------------------------------------------------------------------------------------------------------------------------------------------------------------------------------------------------------------------------------------------------------------------------------------------------------------------------------------------------------------------------------------------------------------------------------------------------------------------------------------------------------------------------------------------------------------------------------------------------------------------------------------------------------------------------------------------------------------------------------------------------------------------------------------------------------------------------------------------------------------------------------------------------------------------------------------ctgttgctcaatcaattagttatgaaataccattttctctatgtgtattatcaatatctctacatgtgattcggtaagacataaactttgcata-ttctttctagcaagaaagttgaatatctattttttattcagcgtcggagttgctaaacta----------ttagatgagtgaaatcaaacggcttcctgatttgctgttaaagccattcaatc-----------------------------------------------------------------aag----------------------------tgaagcgggttcaaaagatcaaccccttgggttttgactatctattaccaccggtgtattagtattaacctactggaagattcc-aaaatgagtggatggttaggaagactaagatacacaaaggattagtaatggaaattatataacctctccaagaggatatttatacaaaaataattcgaatcggggtttaaagttggtagaaattcttaagaagtactcccctagattttgatccaaaatatcttcctatccaccgattaagtaaataactatcaagaacgaagaaatcttttatttgggtaatgccaccctctctt-tttcccgagaaagtagaataggaacgaacaaaagtcgaaagactagaattgcaaaaagagatct----------------------------------------------------------------------------------------------------------------------------------------------------------------------------------------------------------------------------------------------------------------------------------------------------------------------------------------------------------tgacctatgaggagccgtatggggtgaaaatttcatgtacggttctgtaatagcgacgggaacagtgaggttatcgccgactatgattatctaactgttcaagtacagttgatatagttgaagcgcagtcaaaa-------------------------------------------------------------------------------------------------------------------------------------------------------------------------------------------------------------------------------------------------------------------------------------------------------------------------------------------------------------------------------------------------------------------------------------------------------------------------------------------------------------------------------------------------------------------------------------------------------------------------------------------------------------------------------------------------------------------------------------------------------------------------------------------------------------------------------------------------------------------------------------------------------------------------------------------------------------------------------------------------------------------------------------------------------------------------------------------------------------------------------------------------------------------------------------------------------------------------------------------------------------------------------------------------------------------------------------------------------------------------------------------------------------------------------------------------------------------------------------------------------------------------------------------------------------------------------------------------------------------------------------------------------------------------------------------------------------------------------------------------------------------------------------------------------------------------------------------------------------------------------------------------------------------------------------------------------------------------------------------------------------------------------------------------------------------------------------------------------------------------------------------------tcttccatacatattagaatcgactggatttcattattgttcagattgaaatgaatcaagattgataaggagttgagtaatgatgctggaacatgtacttgttttgagtgccttttattttctatttggtatttatggattgataacaagtcgaaatatggttagagcccttatgtgtcttgaacttctagtcaattcggt----------------------------------------------------ggagacagtttctccatttttcttatagctattgcagccgctgaagcagctattggattagttattgtttcatccatttatcgtgatagaaaatc-actcgtattaaccaatccaatttgttgaataaaaaatatgaataatagaaaagaaaatgcgaatattcctaaattacttccaactggacggtttgctatgggtaaggtatgatcatgtttgccgaaacataagaaatcaaaggacttttgtgctcgctcataaaca-tt-ctcataaacaattcaagtacatggattctgatcactcattgattcgtctggtatctaattacaagattgatttataaggtagtttactagaccgaaaattcatgatgttaaaaattgtatagatacaatgtcacactcagtaaagatttatgatacatgtataggatgtactcaatgtgtccgagcttgccccaccgatgtattagaaatgataccctgggacggatgtaaagctaaacaaatagcttctgctccaaggactgaggactgtgttggttgtaagagatgtgaatccgcctgtccaacggatttcttgagtgttcgggtttatttatggcatgaaacaacccgtagtatgggtctagcttattgatacgttccataaaactctacttaaaaccca------ttttttatcgacaaaatccgtgcgcaaactattttgatttgattttgcgcacggatttttatggcccaagtgtatcttgtctttaccaccaatcattttcctttct------taattgtggttttgccaatatttt-gggttccttaattttccttct---------------------------------------------------------------------------------------------------------------------------------------------------------------------------------------------------------------------------------------------------------------------------------------------------------------------------------------------------------------------------------------------------------------------------------------------------------------------------------------------------------------------------------------------------------------------------------------------------------------------------------------------------------------------------------------------------------------------------------------------------------------------------------------------------------------------------------------------------------------------------------------------------------------------------------------------------------------------------------------------------------------------------------------------------------------------------------------------------------------------------------------------------------------------------------------------------------------------------------------------------------------------------------------------------------------------------ttcaaatttctatttgtttgattctggaccacg--------------------------------------------------------------------------------------------------------------------------------------------------------------------------------------------------------------------------------------------------------------------------------------------------------------------------------ttggaagaacccccacattctattctattctacttaaaatgaaccataactatgtagtcctattcctaataaattgaccccaaaatagcatatccaaattataagaaatccaatagacgccacaattgctgaatttgtacctttcaaattttggtttgttcgagtatgtaaataaatcgcgaacaccagccaagtaataaaagcccaagtttcttttgggtcccaactccaataggatccccacgcttcgttagcccacacggctccagaaagaattccta-------------------------------------------------------------------------------------------------------------------------------------------------------------------------------------------------------------------------------------------------------------------------------------------------------------------------------------------------------------------------------------------------------------------------------------------------------------------------------------------------------------------------------------------------------------------------------------------------------------------------------------------------------------------------------------------------------------------------------------------------------------------------------------------------------------------------------------------------------------------------------------------------------------------------------------------------------------------------------------------------------------------------------------------------------------------------------------------------------------------------------------------------------------------------------------------------------------------------------------------------------------------------------------------------------------------------------------------------------------------------------------------------------------------------------------------------------------------------------------------------------------------------------------------------------------------------------------------------------------------------------------------------------------------------------------------------------------------------------------------------------------------------------------------------------------------------------------------------------------------------------------------------------------------------------------------------------------------aaaagcgccgagt--------------------------------------------------------------------------------------------------------------------------------------------------------------------------------------------------------------------------------------------------------------------------------------------------------------------------------------------------------------------------------------------------tt---------------------------------------------------------------------------------------------------tttgtatt------------------------------------------------------------------------------------------------------------------------------------------------------------------------------------------------------------------------------------------------------------------------------------------------------------------------------------------------------------------------------------------------------------------------------------------------------------------------------------------------------------------------------------------------------------------------------------------ttgtaaacaataaatgtctttcacatccagctataccaatgagtaatctctcaattt-aaattgaaatggcagttccaaaaaaacgtacttctgcatcaaaaaagcgtattcgtaaaaattgttggaaaaagaaggggtattgggcagcgttaaaagcattttccctggggaaatctctttctactgggaattccaaaagtttttttgtgcaacaaacaaataaaaaataagaaataaagcctaaaacgttgaaatgaacctgagtcaaaaagaaactcagctcatttccaa--------------------------------------------------------------------------------------------------------------------------------------------------------------------------------------------------------------------------------------------------------------------------------------------------------------------------------------------------------------------------------------------------aaaaaattccatacaatggaattattcaatctagacgatttcttattcataggctattatgagttcaagacaagccgctatggtgaaattggtagacacgctgctcttaggaagcagtgctagagcatctcggttcgagtccgagtggcggcatgtcatcgactaaaaaagtcaataaatcctataatgaattcaattggacatttagattctataattaaaggactcctccttttaaattttttatgatattttcaaccttagagcatatattaactcagatttctttttcgatcgtttcaattctaattacaattcatttgataagcttttttgttgatgaaatcgtaaaactgtatgattcatccgaaaagggcatgataataacttttttttgcataacgggattattagttacccgttggatttattcggggcattttccactaagtgatctatatgaatcactaatcttcctgtcttggagtttttcccttattcatatagttccatatttcaaaaaaaagaacaatattttaagcacaataattgggcccagtgctctttttacccaaggctttgctacttcaggcctattaacggaaatacaggaatccgcaatattagtacccgctcttcaatcggagtggttaataatgcacgtaagtatgatgatattaggctatgcggcccttttgtgcggatcattattatcagtatcacttctagttgttacagttagaaaaaatagaccttt-----------------------------------------------------------------gaagtaatgttttacaaaatacttcttttttttctacaaagaattattataggtcgcaattgattcaccaattggattattggagttatcgggttattagtctaggatttatatttttaaccataggaattctttctggagccgtgtgggctaacgaagcgtggggatcctattggagttgggacccaaaagaaacttgggcttttattacttggctggtgttcgcgatttatttacatactcgaacaaaccaaaatttgaaaggtacaaattcagcaattgtggcgtctattggatttcttataatttggatatgctattttggggtcaatttattaggaataggactacatagttatggttcattttaagtagaatagaatagaatgtggggg----------------------------------------------------------------------------------------------------------------------------------------------------------------------------------------------------aaataggcgaaaaatcgaatttcttacttcgtct-------------------
>Plantago_alismatifolia_Pilg.
r-gcgaacgacgggaattgaacccgcgcgtggtggattcacaatccactgccttgatccacttggctacatccgcccctatcccctgactatataacttactagaatctataacttactaagtagagtcatttttcattttagtagtttaagtttattggattttgaaaactgtttgatgatttgattctt--------ataagaaaagactatacgaatttaaaagaaaataaaggagcaatacccctccttatcttgatcaaagatcaaacaagaaagagttgattgctcctttattttctctattctattttcaaaaactcctatacactaagaacaagtcttatccatttgttggagcttcgatagcagctaggtctagagggaagttatgagcattacgttcatgcataacttccataccaaggttagcacggttaatgatatcagcccaagtattaattacacggccttgactatcaactacagattggttgaaattgaaaccgtttaggttgaaagccatagtactaatacctaaagcagtgaaccagatacccactacaggccaagcagctaggaagaagtgtaacgaacgagagttgttgaaactagcatattggaagatcaatcggccaaaataaccatgagcagctacgatattataagtttcttcctcttgcccgaatctgtaaccttcattagcagattcattttctgtggtttccctgatcaaactagaagttaccaaggaaccatgcatagcactgaatagggaaccgccgaatacaccagctacgcctaacatgtgaaatgggtgcataaggatattgtgctcagcctgaaatacaatcatgaagttgaaagtaccagaaatccctagaggcataccatctgaaaagcttccttgaccaattggataaatcaagaaaactgcagtagcagctgcaacaggagctgaatatgcaacagcaatccaaggtcgcatacccagacggaaactaagttcccactcacgacccatgtaacaagctacaccaagtaagaagtgtagaacgattagttcataaggaccaccattgtataaccattcatcaacggatgctgcttcccaaattgggtaaaagtgcaaaccgatagctgcagaagtaggaataatggcacctgagataatattgtttccgtaaagtagagatccagaaacaggttcacgaataccatcaatatctactggaggagcagcaatgaaggcaataataaatacagaagttgcggtcaataaggtagggatcatcaaaacaccaaaccatccgatgtaaagacggttttcggtgctggttatccagttacagaagcgaccccacaggctttcgctttcgcgtctctctaaaattgcagtcatggtaaaatcttggtttatttaattatcagggactcccaagcacacggattttctagactataaatcgaaatagaaaatgtaaggcttgttattgaacagtataacatgacttatatgttcgtgtcaaccaattccgccaactacctagacctattcgaatttcttttaaataaaccaaaaacaaatgtattagaaaaaagaaaatatgaatttctataaatttcgatataagagtgggttgcccgggattcgaacccggaactagtcggatggagtagataatttctttcttagttttattagtaaaaaaaaaaaaaatccctccccaaaccgggcttgcatttttcattgcacctggctttccctatgtatacataatttcctttcttataaaaagtggaatactcagtcgatttaacccttattacatactacatcaacacttcagaataacggacgctttgattttttttagttaagaggaattgttgctatttataaggtctgatatttttattttttattggccagatcattgatacaaataatatccaaatgccaaatccgactttcatagactccccacaaagcagaagaagcttttgggaaagtccaacaaagaacgtcttcttccgacataagaaattcttcccaaaattctgagcctgatgttttcaaaaaagtacgtacagtacttttgtgtttccgagccaaagttctagcgcaagaaagtcgaagtatatactttattcgatataaactctttttttttgaagatccactataataatgagaaagatttctgcatatatgcccaaatcggtttctaatatttgaatctgataaatcagcccaaaccggcttactggtgggatgccctaataggttacaaaattgcgctttagccaatgacgtaaccagaggcataataggaataagggtatcaaccttcttaatagcattattgattagaaatgaattttctagaatttgactccgtaccattgcaggattcattcgggcgcttgaaaggtagcccgcaaattcaaggagatggttgtataatggatttatagaaatccttcgtggatgaaaccagagggaaaaatgccattgccaaaaagtgacaagataacatttccatttattcataaaaagagacgtcccttttgaagccagaatgcattttctttgatatctaacataatgcatgcaaggttcttggaccaaccaaaggttcacctgacaatccgtaaccttaagaaggacgctccccagacattctatttttccatagaaatagattcgttcaagaagaactccaaaagatgttgattgtaaatgaaaagattggttacgtaaaaatacgaaaatggattcgtattcacatacataagaattatataagaataaaaagaatctttgacttcgttttaaaccaactttctttagagtactaagactccaatactcgttgagaaagaatcgtaagaaatgcaaagaaggggcatcttttacccaatagcgaagggtttgcaccaagatttctacatggacagggtaggggattaggatatctaacacaaaatcgaaatgtgaaaaattgtcttctaaaaagggaaatattgaatgaatggatcgtaaattctgagatttgactatcttttgccttttcccttctagagaagatcttaatcgtagagaaaatggaatttccacaataaatgaaaacccctctgataggatttgagaatacaaatccttgttgcggccccaaaatggatttttcttcaaatcattcgtagaaatcagaaagtggttctgtttatacattcgagtaattaaccgtttcacaatcagtaaactggatttattctcagaatcccgattttctgacaaaaaggatcgactcaaactacgatcatgagcaaatgcataaatatactcctgaaaaataagtggatatagaaagtcctgttgtcgagatctctctaactgtaaatctctttggatttcctccatttgaaattcgattggaatcaaaggtagtttagggggttatcaaatgctacatagtacgatacagtcaaaacggggtattcttttctactaagaaaaaatacctcgaacttatcaacagattctctgccctttcttttttccatttcatttagtctatgttataggataagaagatggttagaaatcttttattttttaaacctaatcgctcttttgatttcggaaaaattcgttatcaatatactgcttcttttacacacctccattcca------taatatagaatgccaatagttaggattcagtaaaaaaagatagaatccactcgtgggagaagaagctcttcccgtatcaggcactaatctacttttaacgtctaattagatcgggaaattattccaattaagaacaaaagctggttgctttttctttctaataaaaaattgaagccctggggccatatccatttattcattcgacccaactttcttttgttccattccaagaatttcaacagggttttctaccgatcctataaaaatgaaatacgcttggaactttccattgatacgacatgctattttttccatccattccctttcaggatcagtcgcggtcttccaaacttttccaatggtatggacgaattcctcgcttcatctatatgtgtaaaagattctagccgcacttaaaagccgagtactctaccgttgagttagcaacccgaataaaagcgaaatgaaaaaaaaatgtagtttttaactcagggatgttatagatacactataaaaatcaaaaatcaatcaaggtgaattgaaacaaagagaaaggagatgaactaatcaaatcattcaacaaataaaaaaaaaacagatcatttgaatttggtaaaaaaacctatgggacgtaaataaatggaccccttctcacttatcaagatgaattatatttgttcgatacactgttgtcaatataaaaaaaaatggtgaaaaaagaataaactggaataaagaaaaagaaattgcattttatttgaaaa-aaattaacaatccaataatattcaacctctattagcactacatatctaatctacctattgtatagatagatacaataaaaaatctaaatggaagaaaaaaatcgttgcataatagatggatttcatcaatctaagtggaataagtaaagtagatttctttcggttagtggagttctaatgaaaaccgcacaattgaaggaaatgtcccgattttttatttctcgtatcaggttttttcgttctagaccgtcagattcgatggaagcaatgataaatagatacgaatagaacagaaaaaggggggtcaaaaaaacaagtatagaaaaactatagaaaattctatacaagttggtaccccccttggtattactttaatttaatttcgtttgattggacgaaagttccttaaaaacttccgctttctttaaaagattatgaacagttactgtgggttgagcccctatttcgaggaaatatagaatagcaggaacatttaaataagtttggttctttattggatcataaaaccccagtgttctaaggtcttttccttctctgcgagatcgaacatcaattgcaacaattcgatagacggctcattgggatagatatagatgaacaggaccccccctagaaccgtataagaagttttctcttcgtacggctcgagaaaaaatgattgaattcaaagttttgtctatgtatatatacaattcgaatattctaataaatcaatgacaaaagagcctataacatagactatactatgatttcagtcttttttatttgcaggaagaaaataaaaaagaaaccattcgtactcataactcaagttagataattttcaaagaaaatctttagtcaatttcatttattgagcggtctttaccccgctttctttgtctcgtttaaaattcgatttagattcttgagtttgatccaattcttgagactagcgagacaattcaaacggcatttccttgtttttggatccttattttttgattttaaatcattgggtttagacatgactccggtgcttcttttcttaatgctttcaaaatggcagcaacataccccttgttgattaaagaatcatacggacagttgattccccgtgatacactttgaatccaaaaagtttgatcaattacaacaag-tt--ttttttattgcaaacttgtttgaattggatccttcagatttggatatattatatggaagaagatatatttacgaagttgttcggattgattggcattaaccctagattcttgaccccgaaaaagaactgaatccttttctactcgagctccatcgtgaactattaacaactcccccaaaaggaagggttctaatgtaaaaacaatgtcgagacaagagcaccttcatcatttattactagataaatggaaaatggtggatgaaaaaatccacaaaggatcatgtccttcaagtcgcacgttgctttctaccacatcgtttcaaacgaagttttaccataacattcctcttatttggaactgaattgattcaatcgtggaatcatgaatagtcattggttgagttgtacatagccgtcgtactctagatcttatattttctatgtatgtgtaacttctatataggagatatgtgtaatatgggtagtggaattatttttctgaaaaagtcttagcatgacagcagctttaacatacctaaatctatttttagataaaatagaatagaaaggagtagaaatctagaatctataaatataaacaaataacgttttgaatcttcatcttcaagtgattgatatagaatagattccaccttttctactttttgaatcctagaaattccattcttgtgattgaactaaaatgacacgtaccatataaccataaccctatagataagctaaatatttcttcattttaaatggattttggttaacatattttcaatactaatcttttcataaagtgcaaaaaaataggggataagataaaccacccccgccccaatcatttcatcgatttccaactctgcatttgaactaaacacgaaataccaaaaaaatggatatgctctgggacggaaggattcgaacctccgaatagcgggaccaaaacccgttgccttaccacttggccacgccccatttccattttaaattcacactaaaaaacaatagtcttgttattgattttttgtcaactccagtccaaagatctatatatctatagaatatactggtattaggattttgatacatatt-------attatagatattatctatctataatagaatataattgaatttattgatcattacatagaattcaattaagatattgtatgaaagtatgattccttctattctcctttgagaattggaggatttttgattgggtggatttcaagaaaaagaaagaaggattttttgtataccttaccgattttattcctttttccgtatctcaaaaactcaatcaaattgcaattatctccaagaacaaaatgtctgctatgcttaataccgcaagtttgatctgtattaattctgccctttctttgagtccttttttcttctttggcaaattgcctgaagcctatgcttttttgaatccaatcgtagatattatgccagtcatccctttgttttttttgctcttagcttttgtttggcaagctgctgtaagttttcgatgaaatctttaagaaaaatatcctagaaaatgaatgcatgatttttcgcgaaaaattgctaacaactgcaaaaatcagatagtctgaaccttagattcggacactaaaattattggatagtcgccaaaactctggtttacccgtatttcctcatattaaatcctttattcattccagggaaagaccctaaccccattagggtctcccacaacatctaatttgaataggaaagtatttttttaatgaaaaaaaatacgatttcttggtttcaaaataggatatgtggtagaaaaatggaagatctattctc-tttttttttttcaaaaaaactatcttggagattgtgcaatgcttactctgaaactctttgtttataccgtagtgatcttttttgtctctctctttatttttggattcctatctaatgatccgggacgaaatccgggacgtgaagaataaaatccaaagtttttttcttggtttattttcgaattttagcaggattttatctattccattactccacacgtttaactaagatttcaaaaacgaaaaaaaaaataaatcaagtcatcaacggaaacggaaagagagggattcgaaccctcggtacgaataactcgtacaacggattagcaatccgacgctttagtccactcagccatctcccccaatttaaaaagataattactacgttgcacataatgtaacgagtccgtccttttttctcgcctttctctattctattatatatatagagagagagatctacaaatcaggaattagatatatatagagagggagatctacaaatccggaatttcccttatctacaggaggggctcgagcgcgcctttgttttgtgttcattttgttcgaaaggcccttccctttctgatggcccggctgggtactgaccagaccgggccctttttttgttccaacaaataggaaataaagaatttttctcttacatctgatttgaaaattttattcaatttat---------tcttttagcttaaagcaagaacaataaagaagaaaacctatttacattctttattattgttcgattttcattttccgaactaaaaaaaacattgttaagtcttccacaattcctttttttagtgttttttagtgattcgtatctattaaaacttagtccattttgatctcccctcgacaaagctcaacactcttg-ttttttttgatgattctttgacgatccgttcgaaattctcttggtcgacaaaaggtccgtttgtatacaataatcatattgtagcgggtatagtttagtggtaaaagtgtgactcgttctattaaccctttaaaagttaaagggtctttcggttttattcatattccgatcaaaaactttatttcttaaagggattgaatcctttacctctcaataagaaattcgagaaaaaagtacacattctcgtaatttttatccacgagtttctttttatttataaagggaaaggttggatgatgaaattgcgaaacagaattttcagttggatctagacttccaatcgaataagtatgagtaaaggatccatggatcaagctagaaagtcaatttctaatcgtaactaaatcttcccttttcttttcttaaagaaataaacggaagcaaaatagctactcaacgatgactttggtttactagaggcatcggcatattgttttagctcggtggaaaacaaaacccttttccttaggatcctttcaaatagaaatagagaacgaaggaactagaaggattgttagaattcccttcttctagaaggatcatctagaaagcgattcattttgtttgtattcgggcaaaaagctgacgtaggtgttatgggtataattttgttcacatcttacatctaggaatttactcattttccatttccataaaggagccgaatgaaacaaaagtttcatgttcggttttgaattagagacgtccaaaaggctgaattgacgtcgactataacccctagccttccaagctaacgatgcgggttcgattcccgctacccgcttatttttccccttttccaaatattctgtcagagcttctattcatttcatataactatatagataatatagttatgattcggattaatgaatcattgaatatagaattccaaaaattttctcatatacaatcctattctttgttttcaatcaaacaagaataggaaaaaatcggaatgaatggcgtccattgtctaatggataggacagaggtcttctaaacctttggtataggttcaaatcctattggacgcaatttttttccatctattttgtatttccatagtaagaaatgctttttgcacaattgaaatccgagacgcttgacttcttggttaagataaaagtgagtaatttatttaggcttgttcctgaagtagaaagcggtccgtttgttcctgaatagcttctttcaaaatggcttgtgcttcctccgtaaatgtcttagtagaagatatgatttcttggaactcaggcttattggtttttaagtaagtacgtaattcaacaagaaatttccttacctgtccaatttctaatgaatcaagatacccatttgttccggtaaaaatagttattacctgttcttctactgcgagaggggctgattgggattgtttaagtaattcacgtaatcgttgacctcttgccaattgattctgggtagctttatcaagatctgacgcaaattgtgcaaaggcttctaattctacaaattgcgccagttccaattttaattttccagctacttgtttcatggctttaatttgagccgcagaccccactctggaaacggagatacccacattaatagcaggtctgattccagcattgaatagatcagcggataaaaagatttggccatccgtaatggaaattacattagtaggaatataagcggaaacatctcccgattgagtttcaactattggtaaggcggtcatacttccttcacctaaactagaacttaatttagcagctctttccaaaagtcttgaatgcaaataaaaaacatcccctggataagcttcgcgaccgggcggtcttcgtaatagaagagacatttggcgataagcttgggcttgtttggagggatcatcataaatgattaaagtgtgttgtttacggtacataaaatactcagccaaagcggctcctgtataaggagcgagatattgtaatgtagcaggggaatccgccatttcggctaccacaatagtatattccatagctcccctttcttgtaaagtatttactacctgagcgacagaagatgccctttgcccaatagctacataaacacatattacattttgaccttgttggttgagaatcgtatctgtagctactgctgtcttaccggtctgtctgtccccaataattaattctcgctgaccgcgtcctatagggatcatcgaatcgatcgcaataagcccggtttgaagaggctcatatacggaacgtcgtgaaataatacctggagccggagattcaattaatcgagattcagaagccgaaatttcacccctaccatcaataggtttagccaaggcatttataacacgacccaaataagcctcactcaccggtatctgcgcaattcttcctgttgcttttacagaacttccttcttgtatcatcaacccatcacccattaatacaacaccgacattagttgattccaaattcagagcaatacctactgtaccttcgtcaaattcaactaattcaccagccattacttcatcaagaccatgaatacgagcaataccatcgcccacttgaagtacggtaccggtatttacaatcttgacttctctattatattgttcaatacgttcacggataatattactaatttcgtctgctcggagggttaccatgagtttttcttca-tttttttttgaaaagaaaaaaataatgcctagagtagaaagactaatcggttatttctttcatcgcccccaacatgccaatattggtactaattgtacggaaatgtaattcgttgttcaaagaactattcagagttcctagagctcctcgtaaggcttgttggaaaactcgttgtcggacttgattaatcgccttttgctgttcaaactgaatcgtttcgtttttggaattgtctaattgttccaaagtcttataagttgaattaatcaaattccgtttttcttgctctatctcagaatatccattcacccgaaactgatctgcttccatttcggctttccgtaagcgagtccgagctttttccagttgttcaatggctcccccacgcagttcttctgaatttcgaatagtattcaaaatcctctgttttcgattatctaataaatcacttaatgaaagtagattaccttttcgttcattttaaaacttccataatcccttcccgaaccaaacatgaatctttccattcatttggctctcacgctcaattacttaggataaattctcatagcttttttatgaatgtaatgagcctatcctcccttctttattcctagtcaaaaaatttg-aaaaaaaaaacaaatctaatgcaaaaccaaaatacttggtggactcttctgacaaaatcaaaaacatggaattgtcagcaaagttgtttctttttttttcttcagttcaaatccaaaaattcttcttacttatatacattatatacataaggcataggtcgtcgattcagcaaatgtccatttttctttttcaaatagataggtagctcaaatcattttatcgagatgagtgttctatatcgataaaaggtttctttatctttcaaagaaaaactgcctctctattaacatactctattaacatagtggtagaaagagtaccatactgccgcgcgtctagacttcaaacagtttgttttaaccatcttaacagcccccttcttggttgttagagaatcaaagtcaatttgccaatgaatcacgaaatgctgtggttcttacatagaatttcttaagaagtaattcgcgagatcatgtaccctcctttccgagttatagtggaaaaggtacagctggttggatccagcttattcttgaaataaacaactcacacacactccctttccaaaaaagatcaatacaccaatcactacacttagatttattggatttgttgctaaaatatcggtattcaatccgaaactcccagcaggcggccagtggcccaaagaaaggaaagaatcggttacatttttcatataatctcctcttatagatagactaaaaaatcgatcagagttattttttgatcaccttgcgcctttgttttatttattcttttatttttttgaaatcgagtcaaaaaatactagagttataaagtatgaactatcccttgattgttgcaagacctgagaaaaggaatttcctttggactacggacgggaaggatgaaagtgagtaggtctgctaattcctcatctgcaaatcaacccttcccgtaggttattttatcaacgaataaggaattgtatgagtgaaatttggatctaatttgaaaagcaaaggacaggtccagggcaataaaataggtatttttttatttgtaaaattaaacaaaaggattcgcaaataaaagtgctaatgctacaaccaatccataaatggttaaagcttccataaaagctagactaagcaatagagtacctcgtatttttccctctgcctcaggctgtctcgcgataccctctacagcttgacctgcagcagtcccttgaccaacgccaggtccaatagaagcaagccctacggccaatccagcagcaataacggaagcggcagaaatcagtggattcatgataagttcctcataccaacaaaaagaaatggttaatgatacaatcaatcaatgaattatgacttaattattccattgataggattcatccggtcgaagtaactacgaacttcgaatttaagtaatactattctattattgaattgtcaaaactccttcgatttctctttttttttttctatccacagagttttgggaaatccatacaactttcgttcttccctttcttggttccgaactattatttccatttttcaatttctttatctttattttatctgtttattcagccaattcacagctacaacagtatgaaaggatacttcgaccggaacccacaagtagacaagtagtaggtcaatctttaatttctagataactagtcaatatctactatcacatatacatgtctttcttatctaatgtaaaccattcgtttcgatcggattcgagaatcaatccattttttttagtaatccccttttttgtaactttttttctcccttccattttctttatcattattttattttaaccaactacagaaaaaaaaaagattcgcgcgaattattccgtagaaatctcattatttccttgatctaagttcatgcaatttggtttcttatttagaaattcttttggtcaattgtgaaaatctactgtaaagtagaatcaaagtcgactcgtatttcctgttttttagttaattacattttatcacacggcataaagggtaatatcttctattcaaaattcttatttgatttgaataagaaggttggctgaccaatagaatagaaggtgaatattcgtcgaggaaaggagagttttgggaaaaatatctgttagatctctttccccctttttgaactctctaattaatataaaaatttttgatttttttgttcttaatttgatctatttctattccttaagtcaatcatcttgaaccgcacatacattgctttgcgataagct-aaaaaaaaaaaagactatttcaatgatggccctccatggattcgcctatataagcggcggctaacgttgcaaaaataagagcttgaataccacttgtaaataatccaaggaacatgacagggataggaaccactaaaggtactaaagaaacaagaacaacaacgactaattcatccgctaagatattcccgaaaagtcgaaaactgagtgataggggttttgtgaaatcttctaagatgttaatgggtaaaaggattggggttggttgaatatatttcccgaaataactgaatccccttttggaaagacctgcatagaaataggccgctgacgtgagtaaagccaaagcaactgtagtatttatatcattcgtaggtgcggccaactctccatgaggtaattctatgattttccaaggtaaaagagctcctgaccaattcgaaacaaaaataaatagaaacaaggttccaataaaaggaacccaagggccgtattcttctccaatttgagttttactcacatctcgaatgaactcaagaacatattcgaagaaattctgacccccagtcggaatggtttgtgggttccgaacagctatagtagctgaacctaataagatagcaattacaacccaagaggtaataagtacttgtccgtggacttggaaatcccctattttccaatagaaatgttgacctacttccacaccggatatctcgtataagccttttagtgtgttgatggaacatgatagcacatccatattgccctctgaaaaaatcgaactttaaacaaaattattttgattcaacgatctctttatctactggaatggggtatttggaataccaacttatagtttgaatactaactaattccatagtattcccagtttttttatctatttttagaaattca-----------tty--gaaattcataaaaaataatcgattctataaatctattgtattttcgaagtaaaacttattgattttattttattattaatcaaggatttcttctatagctagaactagaacgaccctcacaaatcgcaaatactaatttgttaagaattaatcggattgaggatatagcgtcatcattcgccggaattgaaatatctgcaagatcgggatcgcaatttgtatcgattaaacaaattgttggaattcctaaagtgatacactcccgcagggcggtatattcttcatgctgatcgacgatgatcacaatatcgggtaatcctgtcatatatttaatcccgcccagataggtttgtaagcgaaatagttgtcttttcaacatagccgcatctcttttaggaagacggttgagtcttcccgttttttgtttcattctcaagtccctgaacttatgaagtctcgtttctgtagtggaccaattcgttaacataccgccgagccattttttagtaacacaatgacaccgggcccttattgcagcccatgctactaaatcagctgctttttttttggtcccaacaattaagaattgttttcccctacttgctgcaccaaaaaccaaatcacaggcttcagataaaaaacgagcagttctagtaagatttgtaatatgaatacctttacgctttgccgagatataaggtgccattttaggattccatttcctaggctcatggcccaaatgaacccctgcccccagcatctcttccaagttgatgttccaatatcttctggtcatttctccccacacccccccgctttttccaaaaaggcgacggggaaccctgaacggaaataaagaattgttccgatggaaccttcacgtctatcgtagattggcatagatatatgaataagccattagtcttttctattccttcttttttattaccaacctaaatgactgtcccaaataccgatagtaaagtaaaaaaaaaaagctgaatccgcctttaggaatcattaaatcccataaagttctgatgtatcatccaaattctttgaaagaaaagaatcaacccactttcggtagtgaaacaaaatatctcccatttccccctcgaatagattgttttcttttgtttccaaagggctctttttttgttgttttgacgggggcactaatcccttcaatccggtcccggcgggtatcatacccccaaaaacaacgttctctttcaatccttttaaccaatcgactcgaccccggagagctgcttttgctaaaacccgagccgtttcttgaaaactcgcttcagatatgaaactttgagtattgagagctgctcgagttattcccaataaggtggctcggtaacaaactgcttcttccaatgcgcgccccactcgttccgctcgcaacaatccaactagttctccgggcgaaaaaacattagacattccatcttctgaaatcaagacttttgatgttatttgacgtacaataatttctatatgcctattatgaatctgtaccccctgggatcgataaaccttttggatcttattaaccaaagagatacggctttggactatagttagctcagcaccaatcaagaatgcccatggcattccaagaattcttggtatacgttcattccaacgctcaaccctcttttctagattcatcgatattgaatcaatcgaacgcacttctaacacctgttctacttttggaagcccttgggttatatcaccagatcttgatttttcatatataaatgtaatgaaagtatcaccttcgtgcaggatttgcccataatggccatgaacagttgctcccggagtggccaaataaggcttagctgatcgtattactacagagtcaacttgaacaagtataacttgacctgattttaggcgcggtgcattttttgttctacatatattttcacaaatcaactgcccaagactcattattgtagatgtttcttcacaataattaggatcgagcaaataccaattccaatttaaaagaatggtactgaatggatcggggttatcaattttcgcattttcatccagtaaatagtatttactgacttgaaaagtctttttcaaattttcaacgttatttagcaagattggattatgagttattaaatggaaaaatgtataaagattcgcaatttgaaaagtggttcctaaaggccccagcgaattcgtaattggaattcgaggatcttttggaattggaattgattcttttatcccgttgtaatagtttacatcgttgaatcgaccgacccgaaaacaattggatgatgacaaaatgatcgacgactcgagtcccgtattttgattcaacaacatatgaatagttctttgattgggatctgaggtttgttgaattcttgtctcggaataaatcgaagaaaacggattgatatttgtgcaatctgatgcatttctattagtagagggcaagccagagactgatgtagcattcctttttccgatatatgaactagggggttttaccaaatcgattcttaggaaatgtcgaattaaaccgtttgtcgttatttcaacaaaggaagcacgggcttcttgactcgaagaattttttttgtcttggtcccaattcaatactaaacaagtccgaactaattgaatatttgtatcagaaattcctcgaattagtttaccatttccataaaggatataattgacaacgcgaagttgcacattatcccattgctgcaaaagatccgggggaaaaagcgctgctaaatttataccgtccgttatttcatatgttacgacaggacgaaccaaagcaaaatactttttcttgctaggtgtgatccgttgcacatagatccaatttgtccactttttagattccttggaatttggttttctttctcctggtggtatcaaagcgcccctatgtcgggatatcttatccgtctctctgggaaaatggatatctccagaaaatattttaagttcaattctttttttttttctctccactcgaactaacccgcccactcggcttcttatatttaaagtaatttgtgtatctaccccaacaatactattgttccgtaccattatgaaagaagatccgggtaagatatgcacttcctcgggaatgaaaaaaaaccgatctactttcatttggtattttggcttgcctcctcgatactcaatgaaatcctcttttttgacgattgaatgcatttctagagttccatatttagtaatgcccgagctctttcttctgtatcgcggatcgtcgaaatatccaagaatactatttctacgaaaaattgcattgatgggtattttaatcaaaatacccgaagggggccttaattcgttctcgcgtttttgaaggagttggagtaaactgggttggagtgaaatgatgaatctattttttcgcctctttgagaataaatccgaattctggtagagagtagtcggatctatgagattacaaggacgagtacatagaattcgactaaggtctgaataatcaggaatcctaccttcttttttatccgaacaatccgaagtaaagaagtttttcttcaacggatcatgcagtcttgagagattagaagtagatcttttcttgacagaatgagaatgcgcacttatttgatcttgatccttgtggagtgaaagtgagaccagactcgatctgcacggctctcctaataatatccataaatgacttgtttttggtaatagatgaacattcccgtatgtaaattcgggtgcatgatacacatcggtgctccagtgcatctctccgtctgagtcagaataaatatgttttcgaaccttctctttaaaattcaaagtgaatgttcccgcccgaatctcagcaatcacctgttctgattctacatattgattgttttgaactaaaagaaaactttggggtggaattttgacattatgtcgaagatcttcactctcaatagttacatacaagtctatagaacatagaaatgcaggatgtccgtggcgtgtacgcgtcggatgaaccaaaccctcattgaatttgatttttccattcgagggagatcgcacatgttctgcagtaccccccgtgaatactccgccggtatgaaaagttcttaatgttaattgagtacctggttctccaatcgattggcctgcaataatacctacagcctctcccaattcaacgaggtcgccatgagcaggactccggccataacataattgacagatccaagacgaactcctacaagtaaaaggagttcgaagagctattggttgggctcgaagggttatgaatcgatttacaagtccaatcccaatgtcttgatttcgagtggcaatacatcgcgtacccatatatatattatcggccaatacacgaccgattaatgtttggatcaaaatcctttctggcatcatcccattctgagtactcacagaaataccacgcatggtgctgcaatccgttcgacgtacaacaatgtgttgaactacttcaacaagtcttcgcgtgagatatccagcatcggatgttcgtacagcagtatccacaacccctttacgggctccgtagcaagaaattatatattcggttaaagaaagcccctcgcgtaaattgctttgaatcggtaaatcaatcatttgcccctgagggtccgacattaatccccgcatacctactaattgatggacctgagatgcatttcctctagctcccgaaaaagacattatatgaactggattaaaggggtcagtcatcctaaaattaggattcatttcttgtcgcaaatattcacttgtggcgtaccatatttcaattgattgtcgtaatttttctaccgcgtgtacattcccataatgatgatgtttttccaaaatcaaactttgttgttcagcgtcttgaactagccatctcttcgagggtattgttaaaagatcatcaattcctaatgaaatggatgtagaagtagcttgttgaaaacccagagtctttacttgatccaggatgtgtgatgtatatgccattccgaagtgatctattaattgactaataaggccttttatggcagtgccgtttatcactttattgtgaaataccagattggcacgttctgccacaagtacctccctattctgctgagtcggattccacaatggggtttgagttagtggttggaaaacttccttttctcgatcttgattcgtgtatcaattctgtaactacaggcccagttgaaatattataacgacaagaaaattcttacgtttccacatcaaagtgggtgttccacaactatctttgttttcctttccattattattattatgcctgttggtgttccacaactatctttcctaattcctagaacaaaggaaa-aagaagaagacaagaaggatgactcttgggttgacctatagtgcgacttgtatgaaataaataaagaaatctgaattcgtatctgaattcgtactagtctcgaagatttacttagcctggttaggtaccagacgaacgggcctgagaaaacccctgtatggcttcttcgatttctcgataaagagaaatatgaccaacagtggttcgaatgtatagaaaaagaatttctttttttagacttctgactattagatagtgtccataaatctcataataagtgcctaaggattcatagtgaacttcgataggagtttcacttgaagaaataatgcgttgatctaatcgccaccggagccacaaaggactagctaaatggattcgtttctgccgataagctccaattacatcatacgaattagaaaaaaaaggctctttcgtatagttagggttcttattgtcacttcttttattttgatagtttcgtcgattccatggattatacctatttacacaaatacctcgacgattcccgctcgttaatacatagagtccaataagcatatcttgcgttggtacggaaatgggatcgcctatagctggagacaaaagattcatctgagaaaacataagtaaacgggcctccgcttgagcctccaaagataaaggtacatgaacagccatttgatccccatcaaaatctgcattgaatcccttacaaactaatgggtgtaaacaaatagcacgcccctccactaaaacgggctggaatgcctgtatgcctaatttatgcagggtgggtgctctattcagcaatacaggatgcccctgcataacttcttgaagtatttcccatacaataggttctttttcccgaatttgactcttagcaactcctatgttcgaagcaagatgttgtctaattagaccacgaattacaaatgtctggaaaagctcgattgcgatttcgtggggtaatccacattgatgtaatgaaagcgaaggacctacgacaatgacggaacgacctgaataatcgacccgtttgccaagcagagtctcgcgaaatcttccctctttgccttcaattacatcggaaaatgacttgtaaacttgattatgactgttcctcatcggttgcccccggattccattatcaagaagtgtatccacggcttcttggactaatttctcctgacacattattaattcgccaggcgtaaacctacttgttgttaatagatcggtaagagtattgtttcgatagataactcttcgatagagttcattaatatccgagctcattaatttacccccatctatctgaacaatgggtcttaactcaggaggaaggactggtaataaacacaaaaccatccattctggttctatattggtttgaataaaatgcttagctaattccatgcgtctaaccaaaaaatcccttcttcttccaaccttttgatcttcccattcatttcctgtgggtccttcttcccctaattctttccattctaccaaagaattatctagaataattcgtaaatctagatcggctaattgttcttgaatagcccccgcaccagtagagatttctcgatttcgaaatgtatcaaagcctcgggtagtaaaaaaaagaggaatgctgtatttccaagattgtatttcatattcgaataaacctcgtaatcgcaagaaagtgggttttttcgttatgggcctagcaaaagaaaaattgggataggatcctataagatctccccccttcaaaatcggacgtgaaagtttcctttcatccggctcaagtagttacactaactctaaagaaaggagttctcgctttcaaattctagaaaacccccaaacaaaaagatctactccgtactcaagttcctagtgaagaccaagcaagctttcatggattcccccttctttttctttttattgatttgcttaattcgttattcatttacgacataatgaatgtgaaattcttgagtagtctacttccctccaaacgatgaatcccttaattgttaattagaatgaaataatgaaataccttggaattcataagggatttacttgtctatctattgttccgttcaatctgttaggtcctgattttgtctcgatggttatcccacgattcccttaaagcctatacgcgatggatagactcctgtaaccatgacatatttgcttgcttgaacatcatttctttctaaaagaaagtaaatggttaattacacaaaacaaaaagtgttttttacgaggtagaaatcaaaatgggtatttatttgttccaaaatcgaccatggatcaattccctttttgattagggagtattgcctacatccctaattctgagcttcatgttactcttgccaagtcacatgtcagatccagggcatcccaattggattgactgggatgacagtttctcattccgaatctgtaaaatcaaaatttggatcaaatcacacatcgcagtagactaggccctctaattctttaagaggtttatctaaaagattcgcaatagaactaggaagacgttttaaataccacacgtgggttattgggcatgcgagtttgatgtagcccatttgatatcttcgtatccgcgaatccgcaaattcgactccgcattgttcacaaaatttcgggtcttctttttcatctgcgattactcgataatttccacaagcacaaattccacttttaataggcccaaaaattctttcacaaaataatccatctttttccggtttattggttttgtaatgaaaagtatagggttttgtcacctctccaaccacctctccattaggcaggattttagtggcccaagcgcttatttgttgaggagaaactaatccaattcgtagctgttgatgtttataccgatcgatcatagaagaaaaattaggattcattccgattaagcttccttccgattaatctgaaagtttttctcagatacaaggaaatgattcagttccagagctaaagatcgtagttctcgaacgagcaaccgaaaggattctggagcatcctcaggactaggtattgttcctccaacgatcgtagtaccaagtacttcttggcgtgctctaatatgatccgatttataagtaagcatctcttgtaaaatatgagcaacaccaaatccttctagagcccaaacctccatttctcctactcgttgtcccccttgttttgcccttcccctaaggggttgttgtgtaacaagtccataatgtccactagaacgtccatgaattttatcatcaacttgatgaattaatttcaagatataaggctttcctattataacgggttggtcaaaaggactccccgtccttccatcaaatattctgctttttcctggatactcgggttcaaatacccacggattcgctgtttgcttgctggcttcatataattcagaaaagactagttttctcgaagcttcttgttcatatctctcatcaaaaggcgctattcgatagtgtctatctagcagatcccctgccaacccgagagaacattcaaatatctggcctacattcattcgtgaaggtactcctaatgggttgaagaccatatcaacaggtcttccgtcttgcagataaggcatatcttgtctaggcaaaattttggaaatgatacctttatttccgtgccttccagctactttatcgcctactttgatttcacgtttctgtgaaatatatacacgaattgtttctggattagaactggaacctccctttttctggatccacctcacatcaataacccggcccctaccacctacaggtagttttaaacaagtttcttttgaagtagagacctgaatgccaagtatggcccgtaacaatctgtcttcgggggcatacgaagattcttttaccacttggggcgttaatttacctactaaaatatcgcccgtctctacccaagatcccaacatcacaattccatttttgtctaaattgcgaagtaaatggccttctaaatgtggtatttggttagtgatcctttcagggccttggcttgtcacatgagtctgaatctcatatttccgtatgtgaaaagaagtataaacatcttcatatactaaacgctcactaattagtactgcatcttcaaaattgtaaccttcccacggcatataaactactaatacgtttttccccaaagcaagttcgccaccaaccgtagcagcaccatctgctagaatttgtccttttttaatccatttaccctgctgaacccggggtttttgatgcatacaagtatttttgttggaacgttgatacataactaatggaattcttagagtatctccattccctgagaaaaggatcttgtcattatctatggaaatgatcttccccccgccttcggctatagcaagagccccggaatctagagctgcttgtcgttccaacccagtcccaacaatgcatttctcggaccgagaaagcggaactgcctgacgttgcatattagaactcattaaggccctatttgcatcattatgttcaataaaaggaatgagggaagccccaatagaaaaatattggaagggaaaaatacttcgaagatgaacctgttcccacgcaatagtcagaaattcttgacggtatcgggctggaacaacctgctcttccggaatatcccgactcaacgccaaagaatttcctgtcgctaacatatagtattcatctctacctggcgataaataaagcagtcgtaaccctgttgatctttctgcaatttcataaaacgggctttctagagatccccaatgacccatcctcacatgaattgctaaggatccaataagtccaacattgattccctccgatgtgtcaattgggcaaatacgaccatagtgactaggatggatatctcgtatccgaaaactagcagttcgtcctgtcagtcctccgggacctaaataactcaattttcgtccatgaactatttgtgtcaatggatttgttcgatctaaaacttgagataaggggtgtaaaccaaaaaaagattcataagtggttgttaatgcagttgaggttaccaaattctgaggagttggtattaatttatggcgaacggctccacatatagttgctcgaaccacattttctaaacgaaccagagataatccgaattgatcttgtaaaagatccgctacagaacgaatgcgcttatttttcaaatgattcatatcgtcaagtgtacccattccaaattggagtccgatcaaataatcggcggctgccaataggtctcgtggtaacaaaaatctattattctggggtatatcaaggttcaaccttcggttcatatttcgtcgaccaatccttcctaattcacatctttgttgaaagaacttcttttgtaattccttacataaggattcagaaaatactggatccccgccgacacaagcaaattgttgataaaactccaaaatggcattttcttttgatcccattttttttctctccttatcgttcagaaaagacaaaaaaatttcaggataataaacattgtctagaatttctcttagattcgaacccatagctgatgatagaactagaatagatattttttgtttcctactcacgcgagcccatattcttgcttttctatcaatctctaattctgatcttcctccccaatctgatattatggtgccggtatagaccaaaatcccattatggtccaattctgaccggtaataaataccgggactttgcagtatttgattgattacaattcgatatattccatttattataaaggttcccagggaattcattagaggaatgtttccaatcaaaatagtttgttcttgcatatccttacgggttttccaaattaatcctgcggatacatataattccgaagaataggtgagtgattcatgcacagcatttctttcctttatcaatggttctaccaattgatatctttccacaaataattgaaattcgatttcttgatctgtatcttctatttttggaaacttagaaagttcttctgtcaaaccctgatcaatgaacctacaaaatccttcaaattggatctgattaaatccaggtattgtagacattccctcatttgcaccccccagcattttgcatttcccatttctaaaaaaatcccattctattatattctattattaagtagtaagcacattcttcatcgaattagatcgacgatctagcactgatggaatttctattctgttctgtttactgaatcacatgaaattttacccaactgcctatattggcatgaaatgtaccaactacatatgaacgcaggaataaagagaattttctacttaaatggaaagttttgagagatccaaacagaaaggaattgagaaaatagtcctcgaaatagaattccgttacttag------acttagacttattaagatattaagaaatagtaagaaagtcgtaggattttggatagaatagccttaataaaatgattcaaattctaccattattaggatattacatattcgaatttgagaaaaatagttgggttggatagatatagcccttcacagcgtttgcttatgttagggattgcattgggaaaaaacgattcgtagagaagagatatttttgtagctttactttttttgatttttttgagtagaagacggtttgcatttagtaaacacacagatagctcgactacccaacttctcttttattttttcttttcttttgggacaacctggggtcgtgcttctcataagataatttctatgaaaaaaaatagggaattccaaattcaagtgagataggataattttatgacaattccctatcgacaacatatctaaatcctatatctctgtgtaacaatttttgttctggggtttacatatactcatctattttgttataatggaaatggagaagggttttttgatggaaaaaataaagactaattagttctgtctcagtttgtattttttatttttatgtcattagtaaaacacaaattggcgattcaaatcccaggattgttcatgaattcaaagtaaggggaaatagttaatggttccaatttgtcgactgaaaattcacaatgctaattgtctcatttttctattgaaaaatcaaaggtggattttcagatatgagataatcaattgagggcgtggatcaaatacaaaagtgcaagaggggtgtttgctttaggaaaagtattaaggaaaagggaagtcaaaatacaagtacaataaaaatgcagtaatccggaaaaattttctcatctattttgtatcattttggcgacatggccgagcggtaaggcgggggactgcaaatcctttttccccagttcaaatctgggtgtcgcctgatcaacaaacaaaaaacttcgaaattttttcttctcttctgttctgctgatataacccgcagaatgattacccgcgagaagaagaggaaacagactgttaatactttgtttgattcgaatagtcaaatcaaccggcagaggggctatcaagacttcacgactcccttctatcactaagggaatgtctaaagaatcgatcttgtccatattggatcgataattgacttttatcgaaaagagggcatttttttgttattttattcgtattccggcatgttcccacttccttgggatgtacttctatcttacttgtgtttaatctgaaatccgaatccatcgggggttgatttctcaatagtgttcaaacagaatccctttttgttttgactctgcaccgttgattccattattattagtgagaaataatggaaaaattccttcgtatttatagagataggggacataattcacatggatatagtaagtctcgcttgggctgctttaatggtagtctttacattttccctttcactcgtagtgtggggaagaagtgggctctaaaagtattactaattgagttgaggaataaaagcgtagcttttgttttatagatcattctcaaactcgttttgaactattcaaaagaaaaaaatgtctgaatttatcccattgaacttcaactgaagaatctatgagatgaagcatactctttgaatcaaagagatatttcagcgattcccctctttgtctatcgaaaagaaagggattcggatgattggaaggaatagatgtagcaaatcggggtcttttgtgaatttcaaacaaatatatggaattcatatacacatatataaagacaattgtagattgatctacagaaacttaatttattctaaattaaaaactttataggctaagaaatagatatacactaagaggtagatagtatggtagaaagaaagattcatctatttcttttttaccatactatcaaatacaatattgacgattaaagtccgctcatttcatttaagttaagacacgaaatcgaattttcaaattaaaattccatagcattaatcattttgactaacggttttgacgtaaatgataagtagaaaggcggtaggaactagaatgaatagtgcagtagcaataaatgcaagaatattgacttccataatctcatcggtttttttacttcacaataactcgggatttaatcccttagagatgataaacctttcgtctgtaaattcaatgaatgaattacttctcaatggtcctgaatcagatcaataatatcacgaataacaatatctaatctaccaaagaaatttgtcgtcgagacttgaatagtataatattataacataggaagttattttctccataccgaatccaaatggaatttggattcctgacccaatccatccaaaattccttccaaaattcctttatttatcatccgtttgtttttttctagaacttaccttacgccttccttgtacaatgaatcatctgatgaagtattatcagattgtcctttcacttcgattagtcacctagttacaaacttaaaaagaaaagcgaaaaaaaaaaaaagacttaagttcgaaactcccctttttctttgggaatgaaattaggtcccccgacacccttt---------catagttcatagaaagcatagttcatagaaagaaaaaagtgaattgatgcatttttggatattggatccatcgggactggcggggctcgaacccgcagcttccgccttgacagggcggtgctctaaccaattgaactacaatcccagcgaaataagggatctagcataaaatggaattctcttttatcttcgtatggggtatttatcaaatgggttataccatcgcttggtagattggcgaatttttgggccgagctggatttgaaccagcgtagacatattgccaacgaatttacagtccgtccccattaaccgctcgggcatcgacccaggaagaatccaatttcgacttattggtaatccatgatcaacttcctttcgtagtaccctacccccaggggaattcgaatccccgctgcctccttgaaagagagatgtcctaaaccactagacgatgggggcccactttcccaaccgccctcatactagcatcatagtatgctcatttttcgaaattgtcaatataatggaatgattagatctaaggaatctttccgtttttcataattgtaattgtatagaattttcagattcgttattcctattcatgaatggttccttaaaatccccattctcgtaagcgagatcgagaagttatcaaacaaaaattctgcctttttcgaagaaaaaaatgaaggtagttccaggggacaagtagaatctctgcatcacattattcttattcaatcaactatgttgctggaaatgttttttatgtcgaattggtaagtgtacatgtatatcatatatcaacgaagtgcattttttttgactagggataaaagaaattaggtgctggttcgttttacgctagacttgctaggaaaatcactctattggaaatctattggcttattcaaaaatatgtgtcgctacgagtctaccggatatacgtctagctaatagctaacctaaataataaaatgcaattgaaatattctattcaaaaatagtaatata-tataaatatataaacaattactatagcatagaataagaaagaaaagaatactaataaataatatgacattctatagtaatatattattctctattctttctaattctctagttctatatagaatagagaatagaataatgcatgtagataaaatagctacaactacaacatagtaattcgttcgaaaatgaaataaaataagcccctttaactcagtggtagagtaacgccatggtaaggcgtaagtcatcggttcaaatccgataaggggctttggtttttttcctaatttcttttgagaaacagtcatagtatagagtttttttggaataaaaaaaaggaactaactggataatacgttagcattatactgagctatagtatagtagttctggttcgaaaatggaacgtttgttcagtcaatttgcattattctgaataatcctaagccgccccttaaatcatccaaaatctctaccaatcaaatccattggaaagatttgaaatcaacaaaagaaaaagtaagtggacctggcccgtttaattatgactatatccgctattctgatattcaaattcgatagagatgaaatttgaattggaccagcccactcctcttctttttgaatttcatttctttggtctccgaaagaattggccaatatttcagattccactttcttgttttgttgctagcttttctctggaaataagggtggatttccttcctatagagatacagagaaccctttattcaattcaaagtaacaagataagagccatttccaccatctttttttgttttgcttccagatcaatatgaatttctactatatctaaactctaaatagatttagatggatagttatcagatcgcagattcatggaccaaacatttctatattgatgcatccgggatgttaccagagtttaatggagaatagatgcgagaaagagactttgatttccagtcttgtatttgtctatggaattgaccgaaaaaatagcaaaccatctctctatctaagagataagactcaatagaaaatgtcttttttgttttgaccgtaggaagatcgacactcgggttttccagttatctgcaagaaaaggagatataacaaagaagacagtccaaaaaaaaaggaagaaattggttatggaattggaatagtttagtatacctagaaattcgaacaatctagaaatagctttctttttctcaatctcactaacaagatctaagaataacattattgaatcgaacaagagggaggtaggtctgcggtcgattagtagtgagaggagggtcgcttgttccttcaaaagtgatttgaaaagattcatcaattggattgatcggtcataagaagacaattcacggttcatatgcttggaaacaaagaataatcaaacggagttcgtagatttccctaggtgagtttatgggccaataaccaaatttttatcttcgaaaccccttggaaggggcagtgcaagagaaatcatagagaaatgatcaaatcttccgacgccccgaaaatcctacaaggtgctcggaaatggtcgaagtagttgaataggaggatcgctatgactatagccgttggtaaatttcccaaagacgaaaaggatttatttgatagtatggatgactggttacggagggaccgtttcgtttttgtaggctggtccggtctattgctcttcccttgtgcctatttcgctttggggggttggttcacgggtacaacctttgtaacttcgtggtatacccatgggttggctagttcctatttggaaggctgtaatttcttaacggccgcagtttcgactcctgctaatagtttagcgcattctttattgttactatggggtcctgaagcacaaggagattttactcgttggtgccagctgggcggtctgtggacttttgttgctctacacggcgctttcggactaataggtttcatgttacgccaattcgagcttgctcggtctgttcaattgcgaccttataatgcaatcgcattctctggcccgattgctgtttttgtttcggtattcctgatttatccactagggcagtctggttggttctttgcgcctagttttggtgtagcagctatatttcgattcatcctcttttttcaaggatttcataattggacgctgaacccgtttcatatgatgggagttgctggtgtattgggcgccgccttgctatgtgctattcatggtgctaccgtagaaaatactttatttgaagatggtgatggtgcaaatacattccgcgcttttaacccaactcaagctgaagaaacctattccatggtaaccgctaaccgcttttggtcccaaatctttggggttgctttttccaataaacgttggttacatttctttatgttatttgtaccagtaaccggtttatggatgagtgctcttggagtagtcggtttggccttgaacctacgtgcctatgacttcgtttctcaggaaattcgcgcagcggaagatcctgaatttgagactttttacaccaaaaatattctattaaacgaagggattcgtgcttggatggcggctcaagatcagcctcatgaaaaccttatattccctgaggaggttctaccacgtggaaacgctctttaatggaactttaactgtagtgggtcgtgaccaagaaaccactggttttgcttggtgggccggaaatgctcgacttattaatttatccggtaaattactaggtgctcatgtagcccatgccggattaattgtattctgggccggcgcaatgaacctatttgaagtggcccatttcgtacccgagaagcctatgtatgaacaaggattcattttacttccccatctagctactctaggttgggggatagggcctgggggggaagttatagatacttttccatactttgtatctggagtacttcatttaatttcctcggcagtattgggatttggcggtatttatcatgcacttttgggacccgagacactggaagaatcttttccattcttcggttatgtatggaaagatagaaataaaatgaccacaattttaggtattcacttaatcttgttaggtctaggtgcttttcttctagtcttcaaggctctttattttgggggcgtatatgatacttgggcaccgggagggggcgatgtgaggaaaattaccaatttgactctcagccccagtattatatttggttatttactaaaatccccttttggaggggaagggtggattgttagtgtggacgatttagaagatgtaatcggaggacatgtatggttaggtgccatttgtatacttggtggaatctggcatatcttaactaaaccattcgcgtgggctcgacgtgcccttgtatggtctggagaggcttacttatcttatagtttagcggctttatccgtctttggtttcattgcttgttgttttgtctggttcaataataccgcttatcctagcgagttttatgggcctactggcccagaagcttctcaagctcaagcatttacttttctagttcgagaccaacgccttggggctaatgtaggatctgcccaaggacctactggtttagggaaatatctaatgcgttccccaactggagaagtaatttttggaggagaaactatgcgtttttgggatttgcgtgctccttggttagaacctctaagaggtccaaatggattggatttgagtaggttgaaaaaagacatacaaccttggcaagaacggcgttccgcagaatatatgactcacgcccctttaggttctttaaattctgtgggtggcgtagctaccgagattaatgcagttaattatgtctctccgagaagttggttagctacttctcattttgttctaggattcttcttattcgtaggtcatttgtggcacgcaggaagggctcgtgcagctgcagcaggatttgaaaaaggaattgatcgtgattttgaacctgttctttccatgacccctcttaattgagataagacaggagatccaatgcttgaattaaagtaggaatcactttgattccattctatattagtttagtattattatactttattcc-tttttttttaactcatttctatctaatccaattttttattttttctggcttggctaggtgggatagccgagccattcccctttatttttatgaggtaaaaccaatagaaaaa----attcaatgagcaaaaaaaggagagagagggattcgaaccctcgatagttctttgttcaaaactataccggttttcaagaccggggctatcaaccactcagccatctctccgaaagactcttttttattttattcctccgaatagaacatgaccatagggggtggatctcacccctatctgtaggatctgtagaaagatcgcaggtgtggtgtgaatctaccaatttctctatccctatatagaatccagcatgcctatttctgaaattgtgaaaaaaccaaatccccatttcccttgctccatgtacgaatagggtggtcaaagaggtagtaataataagtctaattgatttgtggtaaacaaaaatcccttgatgatgtattttattaccattttttggctgatagagggatgaaatggtagaatttgtttgttggtatcttatctggaggattaaaagaatgactcttgttttccaactggctgtttttgcattaattgctacttcatcaatcttattaattagtgtacccgtcgtatttgcttctccggatggttggtcaagtaacaaaaatgttgtattttccggtacatcattatggattgggttagtctttctggtgggtatccttaattctctcatctcttgaacctatttgtcccatatccaaaagcgaaatgacccccccaaaaaaatgtctcagttgtgagacaggttgcaattgaatattacgtccaaaaaagaaaatgagagggggggtcaaacttctgacaaacttcttggatgaaaaagaatagaatgaattagattcattaaataattggaatcatttggaagggaatctctggctcaacaatgcacaaatatcatccaggtatatagtatcatatatgtgtaatttgtatcgcgaaaaaaatgcggatatagttgagtggtaaaatttctctttgccaaggagaagatgtgggttcgattcccactatccgcccaaaatgacgtttttttttatttaaaatggtaaggtggtaaggatagcgtctagttgtttgggatagtttagtgagtctatccctcctttttcctaccaccccctcggtcttattactagttaagattcagaaagccaaacccaccattttggttttggataatttgactctttagatagattctatatttctatagatgttgcggagacaggatttgaacccgtgacctcaaggttatgagccttgcgagctaccaaactgctctactccgcgccaaagagaagaagtcaaaactaatagacaaacaagtattgaatgtgcccctttaccctatctgtacaaatagaatagtacatttatacagaatggtaaagaggcgctttatgatcatcgaccatagaaataaaaatgaacgaaatgaaatgaaaggttaatccttaccaacttgatcttgttgctcctggcaataaacatgcataaaccatttcacgaagtatgtgtccggatagttcaaaatctcgatagttggctctaggtcttccggtcgaaagacaacggcgacgaaggcgtgtgggtgcactattccgtggtggagattgtaactttccataaattttccatttgtcactcaacgatggaattttgcttatttctttttttgaggatcgacgaatcaaatgatatttctgttccaatttttgtctcttcttctccctctgaatcaaacttttctttgccatagtggttcaggtcctattagtattcatgctacaagtcgaatcctagatgtagaaatataagaagccgggccttctctccatcgaaagaatgagattcttgtgggtcccatttcaaaaattagccaaatttccccgatgtagaggcaatcaagaaagctgcgtaagtgaatatataacctacagaaaagtgggctaatccaaccaatcttgcttgcacaatggaaagagccacgggtttatctctccaccgaatcaaattggccaaaggtgtgcgttcatgagcccatgctaaagtttcaatcaattcctgccaatatccacgccaggagattaagaacataaatccagtagcccaaacaagatgcccaaataagaacatccatgcccagactgataaactattcatcccaaaagggttatatccattgataagttgggaagaatttaaccataaataatctcttagccagcccatcaaataagtggaagattcattaaactgtgaaacgttaccctgccataatgtgatgtgtttccaatgccaataaaaagtaacccatccaatagtatttaacatccaaaaaactgccaaataaaatgcgtcccatgccgaaatatcacaagtacctccccgccccgggccatcgcagggaaaactataaccgaaatcctttttatcgggcattaacttggaaccgcgtgcatctaacgcaccttttactaagatcaatgtagttgtatgtaaaccgagagcaatagcatgatgaaccaaaaagtctccgggacctattgttaagaataatgaattagtgctttcattaatagcatttaaccaaccaggcaaccagatgcttcgaccggcattaaatgccgggccactcgttgaagataaaaggacatcgaacccgtaggaagttttcccatgagctgattgtatccattgagcaaatatgggttcgatcaaaatttgcttttccggagtaccaaaagcaagcatgacatcattatgaacataaagtccaagggtatggaatcccagaaagagactggcccaacttaaatgagatatgatagcttccttatggtctaacattcttgccaacacattatcttcattttgttcggggttgtaatctctaatgaaaaatatagctccatgagcaaaagctcctgtcatgatgaatcctgcgatatattggtgatgagtatataatgcagcttgagtagtaaagtcttgtgctatgaatgcataagcaggtaaagagtacatgtgttgagctaccagggaggtaataacccctaaagaagctagagcaaggcctaattgaaaatgaagcgaattattgattgtgtcataaagacccttatgtccacgtcccaacctacctcccggaggaatatgtgcatctaaaagatccttgatactgtgcccaatgccgaaattagttctatacatatgaccagcaacaagaaaaagaaatgcaatagctaaatgatgatgagccatatcagtcagccataaactttgtgtttgtggatgaaatccccccagaagggttagaatggcagttcctgctccttgggaggtcccaaataaatgactacttgaatcagggttttgagcataaagattccactgacctgtcagaagtgggcctaacccttggggatgcggtaaaacatctaagaaattattccaccgtacgttttcgcccctggatgcgggaatagccacatggactaaatgtcctgtccaagccaaggaacttacgccaaagagtcctgacaaatgatgattcagacgagattcggcatttttgaaccatgaaacacttggtttccattttggttgtaagtgtagccaaccccctagtaaggatatggcagaaagaaatagtagaaaaagagctccagtataaagatcttcattagtgcgtaaaccgattgtataccaccactgataaacaccagaataagcgatattcaccgggccaagagcacctccccgagtaaaagcttccacggccggttgaccaaaatgaggatcccaaattgcatgagcaataggtcttacatgtaaagggtcctgtacccacgattcaaaatttccttgccaagctacgtgaaacagatttccggaagtccacagaaaaattattgctaattgaccgaagtgagaagcaaaaatattctgataaagacgttcctccgtaatatcatcatgactttcgaagtcatgtgcggtagcaataccaaaccaaatacgacgagttgtggggtcctgagctaagccttggctaaaccttggaaatcttaatgccataatgcctttcaaatcctcctagccattatcctactgcaataattcttgctaagaagaacgcccatgttgtggcaattccacccagaaggtaatgggttactcctacagcacgtccttgtacaatgctcaaggctctcggctgagtagcaggagcaacttttaatttattatgagcccaaacgatggattcaataagttcttgccaataaccacgtccactgaatagaaacattaaactaaaagcccatacaaaatgagcgcctaggaaaaagaggccatatgcagataatgaagaaccataagactgaattacctgggatgcctgtgcccataagaaatctcgaagccacccattaatagtaatagaactctgggcgaagtttcctcccgtgatatgagttaccaccccctgatcacttatactgccccaaacatctgactgcattttccaactgaaatggaatattactacggaaatggaattgtacatccagaatagtcctaagaagacatgatcccaagctgatacttgacatgtaccccctcttccaggtccatcacaaggaaaacgaaaaccaagatttgctttatccggtatcaaacgggaactacgagcaaatagaactcctttcaggagtatcaataccgtgacatgaatcgtaaatgcatggatatgatgtaccaaaaagtcagcagttcctagtggaataggtaacaaagccactttcccacccactgctactaaatcgccacccccccaagttaaactggtgcttgccgttgcaccaggagccgttgcaccgggggctaaagcatgggtgttttggatccattgagcaaaaacaggttgtaattgtatagcggtatctgaaaacatatcttgaggacgccctaaggcgctcatggtatcattatgaatatacaaaccaaaactatgaaagcccaaaaagatacacgcccagttgagatgggatatgattgcatcacgatgcctaaggacacgatctaatagatcgttgtatcgagtagttggatcatagtctcttaccataaaaatggctgcatgcgcagcagcaccaactatgagaaatccaccaatccacatgtgatgtgtgaacaatgacagttgtgtaccgtagtcagtagctagatatggataagggggcatggaatacatatgatgagctacaacaattgttaaggagcctaacatcgctaggttaagagataattgagcatgccatgacgttgttaggatctcatataggcctttatggccctgacctgtaaacggacctttatgagcttctaaaatgtcttttaggccatgaccaatgccccagttggtcctatacatgtgacctgctatcaggaacagaactgcaatagctaaatgatggtgtgcaatatcggtcaaccacagacccccagttactggatctaatcctccacgaaaagtcagaaattccgcatattttgaccaattcaaggtgaaaaatggggttgctccctcggcaaaacttggataaagttgagccaaaagatcacgatttaaaataaattcatgaggaaggggtatctctttaggatctactccagcgtttaaaaattggttaatcggtaaagatacgtgtacttgatgccctgcccaagagagagacccaagtcctagtagccccgctaaatggtgattcaacatagattctacatcttgaaaccaagccaattttggggctgctttatgataatgaaaccaaccagcaaaaagcattaaggccgaaaagaccaacgcaccgattgcggtacaatagagttgtaattcactagttattccagatgctcgccaaatctgaaaaaaaccagaggttatttgtattcctcggaaacccccgcccacatcaccattcaatatttcttgacccactattggccaaaccacctgggcacttggcccaatgtgagttggatcgcttagccacgcttcataattggaaaaacgagcaccatggaaatacatgccgctcagccaaagaaagatgatggagagttgaccgaaatgagcactaaatacttttcgagaaatctcctccaaatcgctggtatggctatcgaaatcgtgagcatcagcatgtaggttccagatccaagtggtagtatcaggtcctttagctattgttcttgagaaatgacccggtttggcccattcttcgaaagaagtttttacgggatccttatccaccaaaattttcacttctggctccggcgaacgaataatcattgagtcctcctctttccggacaacacatacaaagagacctgccaacagtcaaataattaggaaatctttgaaagagatttctataatagaattcgtttctttctcttttttgatctcctatttatctactttctttagttctttactagagcaattatgatctggaagtcgatctggggcaagtgttcggatctattatgacatagccatgaggcgctcaacggaccttttgaataccataaaacctttttgtagcttttggttggtgcaaaaaggatctttttgtataacctagtgatatgaattactctattccaaaattccaaattacgtgcagccattgctatgaaacatcccggtataaaacgaaagaaatctattttgtatgatatcccttattttaggcttacgaaatatccgatcaaataaaatgcttaaaaggaatataatgaaattctttgctttgattggctctttacacaaagcaaaggaatgatccattgttatattaaattcgactgatgagcccttaaattagaattagaaaattctaacaaatcaaataaatagaaatcaaaaaggatgcctttttattcgaaacgccttgtgatcttcaaccaattatgtgcttcaatataattaccaggagtaagcgctatagcctgtttccaatactcggcggcttgatcaaaccaagcctccgcaatttcggaatctccctcgcgaacggcctgttctccccggtcggaataggttgattaaacccttcccttagaaccgtacttgagagtttcctaactcatacggctcatccatttttttggtgccctgttccatacctaagaaataagatttctcattgatctatgctatttttagggttaaccaaagaggttcattccatgagtttaaaactgaaatttggattactaatccgttttagttcgttttatcttttttcccaccttccaaagaaaaaatttcccttatcattagaattttctgaaaggtaactatctcggtttcatatagaaatttctattttatagaatctttgaaaaagacttttctccctaagaaagaaaagacttactatctttgggatctgatcctacaccgctgctcaagactttagtggatcgactctattacataagtggattcctaatttttatctcacaccatgaatgaagtaagtctatctaccatcatgacataagtacgcagttagtattgttgtatcggccccaaacctcgctaattgatctttacggtgcttcctctaacaattagatcctttttttttatccatagaaaaaagaatatctatttcttcctatttcgacttctatgaagtttctttctttgctacagctgataaaaatcgtgagtttagacgatgcatatgtagaaagcctatattttctttttctttggatttttttatttctatagtggagatagtcgcacgtaatgacagatcacggccatattattaaaagcttgcggtaagaaggggtttcgttctagtgctcgaaaataatattccaaagctttcgtatgttctccattacttgtatggataagacctatattatagagtatataacttcgatcatagggatcaatttctagtcgcatagcttcataataattctgtaaagcttccgcataatttccttcggattgagctgacatccgttacggtcgccattcaattaaaagaatctccgttccagaaccgtacgtgagattttcatctcatacggctcctcccttatgtgcataatgagaatttactacatgaaataaaagaaagtagggtgaaaatattctcattatggactgagcagggctagtgtttttacaagaaatcgctagccaaccttcccgcaagagatctttttttaacatgaaacatgttgggactagattagatagaaatgagaactccaacaatttctttgttttcaacgcctcttaatttagaggaattagtcacttcaacagccttcgatggttgtatgggtatccaaagtacgaacgagatggatgtttgttgtcccaaccattcttttaggcccgagccaagaaggaagggggtaatttcgaacaaggttttcctgttgttgattcctaggtgtagtgattcttcccttatgctgcctattggtactagtgaagtaggattgactcataatacacaacctctaggtgtaacctttcgctcaatactagaatcaaaaaatggaaacatagtacctgaggttgcattaatcgaggatacacgacagaagggattgttctatttcaaaacttcaccttcaacaagcgtagatttctttaattttcccgaattgcgcgtctttctcctacgagagagatgaaaaaagaatcaaatcacaccatctctgtaataggtaaatgcctccttttctcctgaagttgtcggaattatttgcaataagatattggctacaattgaaaaggtcttatcaataaaatttccatttgtccgcgatctagacataaatagcaatccattctataattcttctcatccgactcgcgggaaaatcatcccacaaagaaaagaattgtacagtacgaaataacataaaaacagattgatttgaaaacaaaaatgataggccttctatatttatttggaatagatagttcaaatggattggtcctagtcgtacctatccaataatggggaattttataatggaattggaagaactcgctattcactcgggtttttgttcataatcattatgtaggagagatggccgagtggttcaaggcgtagcattggaactgctatgtaggcttttgtttaccgagggttcgaatccctctctttccgtactttcacttaattttgttaactcggttgattaacaacaccgtacaaatagcaatggaaacctttcttccaatagttacacctttgattgagatagattctctctttcgaattgacgtgacacctaaactaggaagaatactggaaagaatctaaaaatagcccttttggctatttggttctaatccataaatgcgataaaaccggggggatccctatttttcttacgtaaccttagggtaatttgataatttgataaaaggaaccccgaaccattgctattttcttcgagtttaggtttaagtctggcgagaataatactctacgactaacaattcatttatttgcaaacctacccatttactatctattatttgattcactaatcctttatattgggatggttgaaaggtcaaaaagtgtgaaacttccttatccttatgaggggatgagttgagagaattttgaatcagagttcgggatttttgttcatccttcgccgtaataagatctcggggtttgcagcggtagcttggtatatctactatacgcccattcactaaaatatgtctatggttaaccaattggcgggcggcgggaatagtcgaagccatacccaatcgaaaaaggatgttatccaaacgcatttcaagtaattgtagtaaaacttgacctgttgaacccttggcttttccggcgatacgaacgtatttaagtaattgtcgttctgtaagaccataatgaaaacgcaatttttgcttttcttctagacgaatacgatattgagattttttcccggaacgcgattgatttctaagatcacttacagctttaggacttttattagttagtcctggtaaagcccccagacggcgtatttttttgcaacgaggtcctcggtaacgcgacataaagactccttttttttaaagttgtatttttacagaataaacctaaacgaaaactgaactacctgaagcgaagtttactgaagtagtagtgg-----ttgtcttataaagaagagtaaagaagaatgaaaaatgggataaatagtcagactttctattactattattatatataaaatccttttcctggcctagttgggagttcctatcttataagttaataaatggattaagggaagaaacttttttcaatagtctttaatggaatggaataaaaaaggaaaaaaatagggaaaagcccgctatcggaatcgaaccgacgaccatcgcattacaaatgcgatgctctaacctctgagctaagcgggccccacataataaaaataataaaaattttctatgcataggaattcaatacacttatagtattagtgtatagtgtactgtctatagaaatagagtagaaaaattgtaaaatctagaattttggaataaaataaatagtgaatattatagaacataataattcatatagcgatatagaacttctagttctttatctctaaatagaaattggattctatttgatttgatagtcaatcttaaatatttgtttgtagtatagtcaaattggatttttttattcctttggaaattctttttattacacctctttagttatattataataattctactctttttttctatttttttcgaagaagttgaattatttacttagttataattataactaatcggacattcctaggctttcgttcgtaaaggaggcagttaaaaaaaaaaaaaaagaatcgatccttcaagtataccaacttacatgggaaaagttgcagtaataaaaacatatagaaagggtatatgtcaatctatattgaattgccgatataccaaggataaaatccaatttgattggagcaaatacaggtttagaaagaaaatcttttttagagatggtaatcgatacctaaacctaaaaaatgcaaaggttcctgcagaaaaaaaaaaaaaaaaatgatctcataatgagatcctaatctcaaaacaaaagggaaggggatatggcgaaatcggtagacgctacggacttaattggattgagccttggtatggaaacctactaggtgataactttcaaattcagagaaaccccggaattaaaaaaaaatgggcaatcctgagccaaatcctgtcttctcaaaataaaggttaataaagcgaaaaggggataggtgcagagactcgatggaagctgttctaaaacaaatggagttgactgcgttggtagatgaatcttttcatcgaaacttcagaaaagatgaaggataaacggatctattgaatactaaaatatct-aaaaaaaggaatgacggaccgagtctgcatctgtatttttttagatgaaaaataaaagaattggtgggaattgattccacattcaagaaagaatcgaatattcattcatcaaatcaccccactccatagtctgatagttttagtctttttttcaagaactgattaattaattggacgagaataaagatagagtcccgttctacatgtcaataccgacagcaatgaaatttatagtaataggaaaatccgtcgacttttaaaatcgtgagggttcaagtccctctatccccaaaagcctattttctatctatcctacctcttttttcttttttgctggcggttcccaattcccttttctca-tttttttttcaacgtatgggggcgtaaatgactttctcttatcacatgtgatatagaatacacatctaaatttagaaaggaatccctaattgaatgattcacaatcaatagcattactcataccgaaacttacaacttgcaaagtcgtctttttaaagacctaagaaattacatacaggacttggggaaaactttgtaattccccccctgtacctttaattgacatagaccccagtcctctcctaaaatgaggatggaatgttccattggaaatgatctggatagctcagtcggtagagcagaggactgaaaatcctcgtgtcaccagttcaaatctggttccagatacagggtttcgttgtataagaccgttttagaaagtaattgataggaagcaagatccatattcatttcgaatatggatcataattcctacatactttttctatatttacgagaaataccccatctatttgatatttatagatgggtagagtttctt---------gttcaaaaaatgtt-------------------------------------agatgggtagagtttctttcgttcaaaaaatgttatttcctattcaatctcccaattccttccgatatgactttatcgaaccgatctaagcaaatctaagaaataggcccagtacgaagttcatgatgcagaactcgtttgatggttcggctcctatg-----aaaaaaaaaaacggtaagaatcccaacgaattcctaattcgattgttagcctatctataatccatatatcgcctaatacataatacaaatgagatctctttattattaatctagaatagaaagtacaatccttaaatctctttggataagtgtaaattcctttcttatcattcaatgagcatcttgtatttcataaaaattaggggcaatataatctttccgcaaaggccatcctatccaactttctggcattaatatacgttttaagcgcggatgattatcataagagattcccaacatatcataagattctcgttcttgaaaatccgcgcttttccaaacccagaaaatggacggaattcggggattcctccttgaagcaaatattttgatacatacctcttctggttgatccacaccagattcgattctggtaagatgatacacactagctaagagtccgccgggtgctagatcataggcacattgggaacgtagataattgtagccatatacatataaaatgacagcaatggaatgccaatcctcaggctttatttgtaaagtctctattccttgataatcaaagcccaaagatctatgaattatcccatgcttgactagccaagcggacaaacgaccctgcatctcttttatctcccgcattttttttatttaaaatatttctcattctcgatccaatttaggaagatggaccccaaaattcttattcgttaattctgtacagtaaaaagaggtcctacctaatttgctaactcgtgagaagataatgaacttttatattggaaaaagggttcggtcgggatctcgggagtagatggcggttggtagaggaatctttgatcaaaatttccagtattcagactgcgtccaatatgaaacttgtgattggttgtaaaacaccgatttgtttgttcaggtctaattctatcttcataaatttctcgagatattttcttacgaagttttgttatagcatctataactgcttccggtttagggggacaacccggcaaatagacatccacgggaattagcttatcgacccctcgaacagtactataagaatctgtactgaacatacctcctgtaattgtacaggctcccatagcaataacatattttggttcgggcatttgctcatataatctcactaaggagggggccattttcattgttactgttccggctgttaaaataagatccgcttgtctaggactcgatcttggtactagtccataacgatcaaagtcgaatcgtgatcctattagtgaagcaaattcaataaaacaacaacttgtaccataaagaaggggccataaactagagagtcttgaccaattagaaagatcatttaatgtagttgaaataacggaattttcagctgttcgatcgagtaaaggaaactcaatggaattcataactttttcactcttttttttcctttttctttttattgtctgaatagtcaagagctaagaccattccaatgctccctttcgccatgcataaactaaaccaataattaagataagcacgaaaatcaaagcttctataaatacagatacacccaatacatcgaaactcattgcccatggatatagaaagaccgtttcaacatcaaaaacaacaaaaactaaagcaaacatataataacggattcgaaattgtaaccaagcgtcgcccatcggttctatacccgattcataactggaaagtttctccggccctttcctaatcggggctaaaatccccgaaatgaaaaatgccaaaataggaataagacttgatattattaaaaatgcccaaaaaagatcatattcgtaaagcaaaaacatagacccactcctatgaacttggaaaatatacaagatcggtcgattcaaatggaagttgtcaagtcgtccataatcgtttagtcaaaacaaaaa-------tgcattttgaccaaaccatctagtctagtttgtttattcatatcgccttttaagatttatgatgactaggggatcctattttcagtctacttcatttttttatttatctggaatttctttagttagtataactctaattattacgcttagacaaattatcttgttttccctaggatttttaagaaaa--agcaa----------------------ttcgatttgattttttgtttaagaatttcaagcttcggattttttgaaatttttttgagaaaaaggatag-------attttttttttaggaattgaattattagaatctggttggatttttctcttgattgaatacataaacataataaagaagacccctgcctttttgtttcgcctcgccaggtataggtaaggtatatcagacttatttcaaattgttgacaatgaaacttccattcgtttttcaataaactttgatttgtccacaaatacgtcgggtttttccctggatctatgtgaattcctcgtttattcacgattggataagtattgattcgatctcttctaatgtgtttttattgcagttttctagtcttctttaaattcaatcccacgagtcattttttctaggactcatttgggttcgctgaaaccgctggtcagttacaagcaacaaaaaagaatgaaaaaa-tcaaaaaaaatgatacaattttgtatttccaatttcgggctctagggctatacggactcgaaccgtagaccttctcggtaaaatagctcaaactgattattatcaaaatgatctgaactatttcaaagacccaacatgcatttttttttgcattgggctctttcattaactgatagaaatatcagctagtccgccatattttttctttataaaaaaataagataaggagatggctccacgtgctctgattcattatttgggattctgattcaggagcactaccaaagtgtttcaagggggggattatcttgacgtaggtttgcctcaggcctagaccattttaagttaaatgaagtctctatcgttcgtcttaaaaaatcaaatatgaaacttcatacaccttaaagttcataggacgaaaagagattttttgaggaccttgtactcattaagcctagcattgaatttgtattcaccttatcaatatctcaaatcaatggcagggtctctttggtatctaaaagagacacccaaatcggacccaaccccttgtcaggctattgttccctcaaagttatggagtaagacatcgatttctcaataagatcccatttttggattgtatcatagacccccctgaaaaacattggcgcgcgtgtaaacgaggtgctctaccaactgagctatagcccttacttaacttaatgtttgtgatacatattttatcatgtatctaatttcttgtcaagattaatattcctataatccaacatcctacagtttggagtgcttttacttagattagtattgcttagaagtaattggatatttataatccaacgatgggataggtcccgtttggttttctttgggatcatgaatgacctacttaactcagcggttagagtatcgctttcatacggcgggagtcattggttcaaatccaatagtaggtagaacttattagataccattgactccgatatctaataagtttttttgtcccatttctttc-ttttttttcattttttgaattgccttgtatcaaaattggattctgcttgattgactcgacagaatccaatcaaaataggatttcgaaaccgaactttttcaaattattggaaagccccaaccagttatgaaatcgcattgacagcctcgactcttgtcctagctcgtcggagggctagatttgcctcaattatttgtctctttccttccgcttttttcaaattttcttctgctgtttcaagagtttgcagagcttcttttggatcaatatcactccccctttccgcatcatttaccaaaacagtgatctcattattgcctattctagcaaaaccacccattagagccatcgttaaccattggtccttcagacgcattctcaaaatccctatatccacagctgtagcaataggggcatgatttggtaatacaccaacttgaccactattcgtagataaaatgatttctttcacttctgaatcccaaacaattcgattaggggtcagtacacaaagatttaaggtcatttcttcaaattgctctccatttctaagttgatagccttcgcggtagcttcatctatattacctaccaaataaaaggcctgttcaggaagaccgtcgaattctccagaaaggatcaattgaaaccctctaatggtttctgctagaccaacatatttccctggagaaccggtaaagacttctgctacaaaaaagggttgtgataagaaacgctcaattttacgcgctcttgctacggttaaacgatcctcttcggataattcgtctaacccaaggatagctataatgtcctgaagttctttatagcgttgtaaagtttgcttaacgctttgcgcggtttcataatgttcctcaccaacgatccggggttgaagcatggttgacgttgaatctaaaggatctactgctggatagatcccttttgcggccaaccctcttgatagtacggtagtagcatctaaatgtgcaaatgtggtagcgggcgcagggtcggtcaaatcgtctgcaggtacataaactgcttgaatagaagttatggacccttgtttggtagaagcaattctttcttgtaaagaacccatttcggtactcaaggtcggttgataaccgacagcagaaggcattctacccagcaaggccgagacttcggatcctgcttggacgaaacggaagatattgtcgataaatagaagtacgtcttgttcattaacatctcgaaaatattccgccatcgttagggcagtcaaaccaactcgcatacgagccccgggtggttcattcatctggccgtaaactagagctacctttgattctgaaatattttcttcattaatgactccagattctttcatttccatgtaaagatcatttccttcgcgagtacgttcacccaccccgccaaatacagatacgcccccgtgggctttggcaatattgttaatcaattccataatgagtaccgttttaccaactccggctcccccaaataatccgattttccccccgcggcgataaggggctaaaagatcgactactttaattcctgtttcaaaaatcgataattttgtatctaactgtataaaggcaggtgcagatcgatgaataggaaatgttgtaggagtctcgacaggacctaaattatcaacaggctccccaagcacgttaaaaattcgtcccagagtcgctccaccaaccggaacgcttaaaggagctccggtattcatcacttccattcctctcgttagaccttctgtagcactcatagctacagctctaactcgattatttcctaataattgctgtacttcacaagtcacattaattggttgaccagcaatatctcgacctttaactactagagcgttataaatattaggcatcttgcctggtggaaaggctacatctagtaccggaccaataatttggacgatacgccccaggctttttttgtcaagtgtagaaacctcagaatccaaagtagtaggattaatgctcataataatatactaaataatattaaataaaaatatgtcgaaatcttgtttgtgaaaattatcgaattcaaaaaaagaaatgtccgatagcacatcgatcagttaattcaataagaaatggaagttagcactcgattttgttatagacaatcccatatctattagacagaattctatggaattcgaacccaaactctatttacattacaattttttctatcttattggttcttcttatttttcatttcagcgtcttgatttacgcctataacctattctttctttttgtttttcatacccttttttgaattccgcctattttcctactaggatttacatatacaacatataccactgtcaagaggtaatttcttattagttaggttaggtattttgatgccaaaaagaaaaatggggttgcgctatatatatgaaagagtatacaataatgatgtgtttggtaactcacatggtctaataatcaaacattctgattagttgataatattatcgttgggaagtttgtgaaagattcttgcgaaaagtttcattaacgcctaattcatttgtgtcgagtagaccttgttgttgttgtcagaattattaattcatgagttgtagggagggatttatgtcaccacaaacagagactaaagcaagtgttggattcaaagcgggtgttaaagagtacaaattgacttattatactcctgaatacgaaaccaaagatactgatatcttggcagcattccgagtatctccgcaacctggagttccccctgaagaagcaggggctgcggtagcggccgaatcttcgactggtacatggacaactgtgtggaccgacggacttaccagtcttgatcgttacaaagggcgatgctaccacattgagcccgttcctggagaaccagatcaatatatctgttatgtagcttaccctttagacctttttgaagaagggtctgttactaacatgtttacttccattgtaggaaatgtatttggattcaaagccctgcgtgctctacgtctggaagatctacgaatccctgttgcttatgttaaaactttccaaggcccgcctcacgggatccaagttgagagagataaattgaacaagtacggtcgtcccctgttgggatgtactattaaacctaaattggggttatctgctaaaaactatggtagagcatgttatgaatgtcttcgtggtggacttgattttaccaaagatgatgagaacgtgaactcccagccatttatgcgttggagagaccgtttcttattctgtgccgaagctatttataaatcacaggcggaaacaggtgaaatcaaagggcattacttaaatgctactgcgggtacatgcgaagaaatgatgaaaagggcaatatttgctagagaattgggagttcctatcgtaatgcatgactacttaacaggaggattcactgcaaatactagcttggctcattattgccgagataatggtctacttcttcacattcaccgtgcaatgcatgcagttattgatagacagaagaatcatggtatccacttccgtgtactagctaaagccttacgtatgtctggtggagatcatattcactccggtaccgtagtagggaaactggaaggagaaagagagatcactttgggctttgttgatttattgcgcgacgactttattgaaaaagatagaagccgtggtatttatttcactcaagattgggtctctttaccaggtgttattcccgtggcttctgggggtattcacgtttggcatatgcctgctctgaccgagatctttggggatgattccgtactacagttcggtggaggaactttaggccacccttggggtaatgcgccaggtgccgtagctaaccgagtagctctagaagcatgtgtacaagctcgtaatgaaggacgtgatcttgcttctgagggtaatacaattatccgtgaggcttgtaagtggagtcctgaattagctgccgcttgtgaagtatggaaagagatcaaatttgagtttaaaccagtagatactttggatgtataagaggatattcctaagataacacgtaattagtctccgttctattaattgaattgcaattaaactcggcccacccttttatttctatttatactactacta-aaataaacgggtgggccgactacaaatattctattgcacgtattttggataataaatacatattttatatctctagatatcgcagatttgtcttcaaaaatctaagactcaagtgtttctattgttgtcttggatccacaatgaaacctatggatccttcggattggtctattctttcgaagtatcataaacctttcgacccatcctgcattttgtcttttttgttccgtgttgtaatagaaccataaattcttactttagttattagacgagattttaggaaaagattctttctaggttctaggaaagaaaaaatctttcttttttgttgttcgatgcgaagacacaggaaaaaactctttatcattctgtttcgaatgaaaggaatttgatcctattcatatcatagtgaagtcttacccccagattcccacaaaaaaaagaaaagagaatcctttttcacacttcttg-ttagtagtgattgtttagtcggataagaactaatagctaattggaatatatgtcaatatattcaaattcacgctagaataattgacagatatacaaatggacaatagaatacttgacaaagattcgaattgaggatatggtcaattgatcttgacaaagatttgaattgaccgtataataataattgaatcttgacaaagattcgaattgaggatatgatcaattccaattgatactgcttgacggggattcgaattgacggtatactgaagaattaaggaattatgtatcatagtcccaatgactataactacgattccacatttccacagcaaagtgagaagtttcggtatactgaagaattaagcaattatgtatcacagtgccaatcactataactagacttccatacttaacttacgtttccatacttaacttacgtttccacatcaaagtgagctataactattcatcattttacaggaagggagtcttattttatgaccattcaatgtaaagaattaacaagcgagtttgaagttataagaaaatcggcggacaatcttttgactattgaaaatagtactgaagattcgaatagtagggctgaaaaccttaataaaggtcttgaaatcgggggagacactggggatttgactagatctaacgatctcgattcaagtcaaaaatatcgacatttgtgggttctatgcgaaaattgttataacttaaattataagcaagttgtaaaattaaaaatttgtgaatcttgcgaatatcacttgaaaatgagtagttcagaaagaatcgaaagttcgattgattccgacacctgggattctatggacgaaaatttggtgtctcgcgatctcgaggaggagcttcgagattttcttagtcaaaaagaagaagaagaaaagaaaaagaattggaagccaataaagcacattctaacggaaattgattgtctgattcgcctaatcgcggacttgtatttggagtcgattcaaaaagtacttggggatatgtggatcgaaagactgagaagtgacctattatatgcagttttacagaagttgcgaaaaaagaaaaatgaatatatgaaaattattatagattatcattttgatcggtccaaatggttgatgtggaatgaggatttttcttatatcatcagggatttgaagttcataaatcagctaccgaagttggggttggagtgggcggctcgtggattggatgaggatgaaatcgcggagcaactttatttggtttcgggtacattcaattcatctaggttcattgaggaagaaccttatttggattcggataaatccaattcggatgaattgcattcggatgaattgaattcagatgaattggatttggatgaattgaattcagatgaattggattcggataaatccaattcggatgaattgcattcggatgaattgcattcggatgaattgmattcagatgaattggattcggatgaattcaatgaggaaccttatgaagattatattgattcttatcaaacaaagacgggattaacggaggctgttcaaacaggcataggtcgactaaatgatattcctgtagcaattggggttatggattttgagtttatcggaggtagtatgggatccttagttggggataaaatcacccgtttaattgagtacgctaccaaccaatctctacctcttattatagtgtgtgcttcggggggggcacgcatgcaagaagggagtttgagcttgatgcaaatggccaaaatatcctctgccttatatgattttcaatcaaaggaaaagttattttttgtaccaattctttcatcccctactaccggtggggtaacggctagttttgccatgttgggagatatcattattgccgaacccaacgcctacattgcatttgcgggtaaaagagtaattgaagaactcttgaagataacagtaccggaaggttcacaagagactgaaaatttattcgagaagggcttattcgacctaatcgtaccgcgtaatcttttaaaaaccgttcttagtgaattattgcagttccacggcttctttcctttgaagtcaaattctactcacctagagtacgctaagttcaactagttgatttaattagtggatttgtaggaaacaagtagttagcttatcagaattgaagtaaaaaagaaataaaaaattgtcatacatatctttcacg-c-aataagtccatctatttagttctaaatttcttggacttattctatttctatagatccgctttagatacttatatctctactatgaatttaaaaattcgtaataattagaattaagagttttaattattagaaatctaaaatattc-aaaaaaaaaaataacaggtgcaaatagtcaatcgaggtactccattttatgacaacttttcattttccctctatttttgtgcctttagtaggcttagtatttccggcacttgcaatggcttctttatttcttcatgttcaaaaaaacaagattgtttagatccgggggttcatcctttttttggaaactaagatttggagcataacacagatcttttggggggaaatagggtctaaaatattttttctgccgaaaaagttcttatgtctgcagaaaatgatctataagtagatgaattctagctagtttcaaatagatcaggatcatttgatgactaaaatgtgtaaagttggtggatctaggtgtatatcgatatgtatatttggatcatatgtatggggggtatgttattattattttagattgaaccaatttcatgaattattccttactactactacttataaataaatggttcatctcaaactagtactagttcacatcaaactagtactagtttcttagagttccttcgtaaacagcaaaggaaagttaaaataatttggggtattctcccaaatttcaataatttcaataaaataaaataaactatgagttggcgatcagaacatgtatggatagaagttagaacgggatctcgaaaactaagtaattttttctgggcccttgtcgtttttttaggatmaactatgagttggcgatcagaacatgtatggatagaagttagaacgggatctcgaaaactaagtaattttttctgggcccttgtcgtttttttaggttcattaggattcttagtggttggaacttctagttatcttggtaaaaatttgatatctttttttccgtctcagcaaatccttttttttccacaagggatcgtgatgtctttctacgggattgcaggtctctttattagttcttatttgtggtgcacaatttccttgaatgtaggtagtggttatgatcgattcgatagaaagaaaggaaggggttgtatttttcgttggggattccctggaaaaaaccgtcgcatattccttcgattccgtctaaaggatattcaatccattagactagaagtcaaagagggtatttctgctcgctgtatcctttatctaaatattagaggccgggggactattccgttgacccgggctgatgagaatttgactccacgacaaatggaagaaaaagccgcggaattggcccttttcttgcgcgtaccaattgaaat-mtttt--gagaaaaaaaaagaattgggctgaagaaggaatgctttctcagcaagaggaaaaaatacaagaatcttttttctataatctataagataacttaactgaagtttcacctgaacgtttagtcgagtcaaagccggcctatattttctggaataactataaaacaaaactct---tttttcttatttcttcatttgaatttgaatcgaagtcttagtctatttctgtattctctctagatattgaaacaaaatcacaaaaaatagatttgataccttgtctagaactcacgtgtgaaaaaactattagatcacagagagtcaacggggttcattaacaattcacagatgaaaaatggcaaaaaagaaaacacctaccccccttttgtatcttgcatctatagtctttttgccttgggggatttctctctcatttatgaaaagtatggaatcttggattactaattggtcgaatactggtcaatccgaaattttttggaatgatattcaaaaaaaaaatcttctagaaaagttcatagaattagaagaaatcctgctcttagacgaaattttcaaggaatactcggagacacatctacaaaagctttctataggaatccaaaaagaaacgattcaattaatcacgatacacaacgaagatcgtatccatatgattttccacttatcaacaaatataatctgttttgttattctaagcggctattctattttaggtaatgaagaacttgttattcttaactcttggactcaggaattcctatataacttaagtgatacaataaaagcttttttgattcttttaataacggatttatgtatcggatttcattcaccccacgggtgggagctaatgattagttctgtctacaaagattttggatttgttcataatgatcaaattatatctggtcttgtttccacctttccagttattctggatactttttttaaatattggattttccgttatttaaatcgtgtatctccgtcactggtagttatttatcattcaatgaatgattgacaaatgatccaccaatagtaatctctaatccaaaaaccttctatccggtggattttccatcccagagtatttcagtaaaattctagaaaatagcagaatcgtggataggaccctgtactagcgacctatcccaacttattgtagaaattttcggatcaatgattagactatgcaaactcaaaatacttttgcttggataaaggaacagatttctcgatctatttccgtatcgctcatgatatgtatcatcacccatacgtcgattgcaagtgcatatcccatttttgcacagcagggttatgaaaatccacgagaggcgaccgggcgtattgtatgtgcgaattgccatttagctaacaagccagtagatattgaggttccacaagcagtacttccggatactgtatttgaagcagttgttcgaattccttatgataaacaagtgaaacaagttcttgctaatggtaagaagggcggtttgaatgtaggggctgttcttattttaccggagggttttgagttagctccttccgaccgtatttctccagagatgaaagaaaagataggaaatttgtcttttctgaactaccgccctgctaaaaaaaatattcttgtgatagggcctgtccccggtcagaaatatagtgaaatcacctttcctattctttctcccgaccccgctactaagaaagatgttcacttcttaaaatatcctatatacgtaggggggaataggggaaggggtcagatttatcccgacggaagcaagagtaacaatacagtttataatgcgacgggagcgggtatagtaagtaaaatcatacgaaaagaaaagggaggatatgaaatatccatcactgatccgtcggatggacgtcaagtggttgatattatccctccaggaccggaacttcttgtttccgagggtgaatccatcaaattggatcaaccattaaccagtaatccaaatgttggtggatttggtcagggagatgccgaaatagtacttcaagatccattacgtgtacaaggtcttttgttcttcttgggatctgttgttttggcacaaatctttttggttcttaaaaagaaacagtttgagaaagttcaattggccgaaatgaatttctagactcgcgaatttatcaacatcaaggtcgtaaaaagaactcgattcttgttgtcgattatgtatgaaaaaaaaaatgaaattatgaaaaaccttttatttactttattattttttttttagccaaattgcattagtacgactatgtgatttttgtttttgctagatttcaatgggaggcatttgattcgatttcaactagaatccaattggtatagatattcgtataataaacgggtaatagaacgaactcgaaatgcgggaaacaaaaaagtctagggggattattcgtcttcctactctttggacacaagaaaagggtagagaaaattccttttcttgtgtccaaagattaataattttggatcctgttcgtcaaaaattcctagtcttggtggcggttttccagatgtatcagaac-tttttttttttacgtacaattacattacaatagagtagtggacaaaaaaaagggggaagttcattttatgaatgaaattctattaattaaatgaaatagaacttattcatcaatgaactttccatttttctgagatactcaaataaaaataaaaaaaactcaatataaatggagtaagagtatagaaagtatttgtccgatatcaaatctacagaaatatattgattccgggtaatttgtgtaattttacctttcgtctaacttggaaaagatccatagatactatcaagatcaaagaacgggtattttgaatcaatcaataaagttcatttttcaaaagcaccagagaatgggcttttttaaaacaacctaaaaagaaatccgccttgccatttacactacacgaaaaaaatctgattcttaagaacccaacgggcccttcccctcgaatcagacaaagaaagaagggaatcccgttaagttcctacgctttcatgtctacaactcaattcatccgattactacagagatgaacctaatccggaatatgaaccataaaagaaaacacctattaaaccgatcacaagaataccagctacagtacctattatccaaagaggaatccttccagtagtatcggccatttactccacttccctccaatttaatttcatcaaatagtcgtgctatagacataaacagtcgtgtataattaggagatgagatccttccgaatgggctaagagaatccttagaattcttatttattttctttcgttttcctaattgaagaaataattggaaaataaaacagcaagtacaaaaatgagtaataacccccagtagagactggtacgattcaattcaacattttgttcgttcgggtttgattgtgtcatagctctataatttgggattaggtttatcgttggatgaactgcattgctgatattgaccccaaaaaaaagacggtaggtatagctaagccgtgaacagccaaccatcgtactgtaaaaatgggataggttcgatctatagtcatttgatcagggcctcctaaaatgatctactaaattcatcaagttgttccaaaggatcaaaacggccagttattaatggaattccttgtcggctttctgtgaaatattcgtttggccgagggcttccaaatacgtcgtaagctaaaccggtactgacgaataaccaacccgcaatgaatagggaaggtatagtaatgctatgaataacccaatatcgaatactggtaataatatcagcaaaagaacgttctcctgtgcttccagacatgctcagctccacatattcttgtacagtcaaggggggtcgattccgtaaaagataagatcagtaaaaggcaatcactgaaatggaatctttgtaggaccgtcaatattataccgagggcatctttagagtataccaaatcagtatagctatccttcttctgacacagcaacgaaaatggaatcattatcgaaaggaagtcctaaataattgattgctaccttcttggtataaaatgacactgtattctatattcttagaatgaatacaatcaaagagattctactatattccaaaattttagtcgatatgagatctataaatttccttttcttggttgtagagacagttttttgttggaatcttccctcttttattttttcattttaaggaatgacttaatcgtctagtaacaaatactagtagtagattctacttgatgaaag-aaaaaaaaacaatttgggattaatagttttaatcaatttttggaaaggggtcaaactttcttttaacatatggaaagaaaaaatggaaaaattgtattccataataacttattcacaaataaaattattgttgaataattat-tgtaaatatatttgtaaattaagttatggaaaccttgttcctattattagtttgcgttcaagacaatgggttaataggaatcacgacccgttgcctgccactttctctttgttcatgtcgtcgagaatggtctataatgatagatgaattaaaaactttcaattgcactta--tttttttcaattggtatttttgtatatcttcttattttacaaaaatgtaaacttaggtaaatgctttagaaacatacgtaaaaaagactatatttaatttatatcctttatgcttactataactagctattttggttttctactagtggctttaactataacttcagctctatttattggtctgagcaaaatacgacttattt--------------------aaaatttagaggtgaaatcttcctgcgaaattctgtgtattctataggtacttactgtacccgttttaaattcttggtcattgagattcacgtgaattcggattaatatttactatttagtatattgactatttaggtatatatatttattacctattttttatctttttcaaaaaattcaaatgattgaagtttttctatttggaatcgtgttaggtctaattcctattactttggctggattattcgtaactgcatatttacaatataggcgtggtgataaattggacctttgattaattcacatttctttttttgactggccttttcctttctttaatctacaggaggtcaaattcgaattgctgtgaaagtgcccgaacgccttggaatataattcgatttacgaagaaaaaaccacgctctgtaggatttgaacctacgacatcgggttttggagacccgcgttctaccgagctgaactaagagcgttttcttcttttttagaatagataatactctaaaggtaaagaaaaggattctttttcgaatcccgatccactttgaatgcatatagtttttagttttataaaaagaaaatgaacgagtccgtccaattggaatcgatctcaattgattcctcgttaccgctcaacggagcggtaataggtagggatgacaggatttgaacctgtgacattttgtacccaaaacaaacgcgctaccaagctgcgccacatcccttgactgttatacagtgtcattgtagagaattcctgtcttgttttccacatccctatttctccattgcgaatcacactttttctagttactttctcttttttgtctcatttaacaacatatataataataataatagaaaagagaaatcttatggagtgttgtacatttccattgaatttaacttcaatttgaatgaattagagattccgtatacaattctaagtagaccttaactacacatgcatctgaacatatatgcattatctttatgtatttcaataaaaaggaggtttttcaatgcgagatctaaaaacatatctctccgtggctccagtcctaagtacgctatggtttggggctttagcaggtctattgatagagattaatcgttttttcccggatgcgttgacatttccctttttttcattctagttatttacattatttaca----aaggaatgacgaatattttatatagaatccaatatcgttaactaatccctacccccttttttctcttttttccttttattcttattttcttttttataaaaataaaaaaaaaataagggacgaaagagaaagaataaaagtggattcaacatcgtcgagactcagaggcatttcaaatgaaatgaataaatggaggcatgggagtagaatatagtataaagggtcaagtgcaaggatacaagatctttaactgaaatagcttacttcagggtgaaatagaatttcgaaatcattgtcttacttatcctttacttatcctatggctttgctttgatttattattcctttttagaattggatttcaagttagtaacttcgatttgttattttttcctttttattccttttcaaatcaaaatcaaatagaaatagaagagttgagtcaatcaaaaattaaaatgcaaaggaggttaatggccaagagaaaagacgcgcgagtcacagtgattttggaatgtaacggttgtatccgaaacggtgttaagaaggtatcaacgggcatttccagatatattactcaaaagaaccggcacaatacgccaaatcaattagaattaagaaaattctgtccctattgttacaaacatatgattcatggggaaataaagaaatagatcgacccaatatgtcttatcctttcctttcaagcggaaaaatgacattatatagaacatatttgaatcaaaaagaatcctactttggggggttaaaatgacaattaagaaataggattttcgggataatcaatcaataaactaaaaaaatcatggataaattcaagcgaccttttctgaaacccaagcgatcttttcgtaagcgtttgcccccgattcagccgggggatcgaattgattatagaaacacgagtttacttactcgatttgttagcgaacagggaaaaatattatctagacgggtgaatagattgaccttgaaacaacaacgattaattaccactgctataaaacaagctcgtattttatctttattaccttttctcaataatgagaaaaataatcagaaaaaatttcaaagaaccgagtcgacctctagaattctcaataataagaaaaataatgagaaaaactttcaaagaaccgaatcgacctctagaactagaggtggtcttagaacccgaaagcaataggtttattctttgttcatttgaatcagaattcaaatccgaacttaaacgagagttggtgttttgttcgacaaatccgacaatccagattttagtatcgtgtcg-gtcgtaa---aaaaa-gaa--------------tgaatcgaacaaaaaaaatatttttttaatgtgttcattcattttgactactttagtatcttttctctgagtcacttcgattccaccttcccggagttcattctccggggaactccctttagattattagattaatctatcgtattcttttcgatctaattattttatgatttcgttcggaagcatataaacacaattcctatttgatacagctatttgggccagtattttacgattaagaagcaactgtcgtttgtataaatcatgtataaattgactatagcatgctcccttttctcgaatttttgcgtttattcgagtgatccacaaacagcgaaaatttctcttttggttatccctatctcgatgagccgaaaccaaagctcttatttgctgttgagaaatagttcgagtaagttttgaatgagcccctcgaaagcttgaggcagatgaacgagttttttttctacgtctttgagctatatatccgcgtttcagtctgatcattgaataaaaaaactttgacaaataactaatggatttc--tttttttttttcagttattcttttggtctattaataagtaaagggatttttccaatgtataaaatagaaattccaatggctttagctactctaaccttcccgaccaccttttttctttattagttattttactgcgaaataggaaagaagtaagaaatgatcttttgctaggtgt--aaaaaaaaaaagaaatataaattcgaaatggaaaaaggtgggttccgtcgtttctatggttatttcttaaacggtgaggtcttctctatacaccggagcctttacttcatggaatctataggtaacttgcaacttgtatagttcacaccacactctttggctctacccacgaattatccagtaataggtctttcacaatcagacccacctatacagtaacggtatttcattaggaaagttagcttggtagctgaccctcgtagtccgttcttgaccgagtgggaactttatttttatgcttt-----------tattattttcataagattttctccgcttaatggataagcatttgctaccaatggagaatttcctctcatctttaattcaggtgattggattttcaccaaagaaaaccataaacttcatacacaataaagggatccattggcttattttgcattttaataatgaatggagttctatcttccattcgatcctatttacggtaccgatcatttatactgaaaagcgattttcttgctttagctcatgatctaaacgagtcgcacatacaccctagtacatgttcctcggcgctgaggacatccccgaagagcgggggatttcgtgacatttcgaattggctgtcttgtatttctaataagttgtttaatagttggcatgttgaatcatataatatatctcatgggctggtttagattgatcctaaccggatttttctgaatttttctaattttttctatctattatatagagagagtttgaataaaattcggaagtagaatgcccatccattttccgcaaaatccatttttgcattcaaatcgtactatatgaatcattatgttctataatcttcactagttttttatttwmwaaaa-aaaaaaaaaaaggctagatttcaattttgaatcctacaacatcgacaattccgtaagctacggcttcttctggtgtcataaagacgtctctctccaggtcgatagctataatccaaggaggttgcttcgtcgttgcgtgatacccatatattactgaggcgcggatcgacaatatctgttttaggtccagggcacttattcccaggtcgccgtccaaataagaactaacaggctgatggatcattaccctgatgatagaaggtttctctatctctctatctggtgtgatgaaacgaacagaaaagtaaagataaagactaaataggaaaaaagatagaattccataaccgtacaggcatcattttttgtacattgcatacggctctacagctaaattggctctgactttcgattccagaaagataaaactagaatctataagccccaggcggttaaataaaagatcaaattgccacccttcttttcgcggttgttaaaaaatactatgatggctccgttgctttctattttaaaatggattctttttttttttttattgagcaatcccaaagtttctttttgatccaactaaaaaaggaaaaatcttgttttttcgcactctttttttagaacttaatttaagagcccttcggtgtgaaaacaaaaaagtttgtgacgctaaactggacttccggtagataaaacaaaatcggaaataccttttatctcatactactctctcgatacctaatcaaatttttttraaaaaaaaaaccaatacaaaaatttttcatatcgaattcgaagtgccatgctattattacttaatgttcatatggcgaaggcatagttttcttttttctctcaaataaaaaacctcattggcgccgagcgtgagggaatgctagacgtttggtacttactcctccagacaatataaaagatgccatggatatggcagttcctacgcatattgtatggaccggtgcgatccctgttgttacagaagcaaaaatagccagcccacctattgccgatccgccattggagtttatataacaatgaataatttcttccttattctcgatgccgtaaattgttataagccctacagcatgatttgcggactcgggatcaatatcatcgcccacaaaaaggaatcgttggtgagaaagtcggttgattagggtcaaattggttcccttacgaaccgtacatgcaccttttgatgcatacggttcaagaaaagaatcaatgtatagattccagtgctctttctttttttttctatgcttttttctagcaaaagcaggtttttccaacttggaacgaaagggctttttttagatttttcaataaaaaaattgacttatttcttccttctaaactaaaaat-aaaaaaagtcaaaaaacttattgaattaacttctcattgatatattgtttcatcgagattcaattcaaatcacgatgggattttcttgttcctgaatgggtctcttttatgtttttaggtttatgctctactccgggtaaagatacgcccctctttttgtgcatataggacaaatcttgtcgtcaccatttctttttttttgttatgactttccaaataagaaccgaaaatcgtttatgatacacgtcgtaatcatagatctatttcaaattgggttttttctaagcggagtctggatacttcattttttgagtccaaccaaagtcaaccataaatttttctaattgaaaatagtactctgaatcccccaacaatggatttcacgctccactttttggatgattccatttattttgcttgggcgaaagaaaggatatctcgattaggagagagaacggggaaatcccataggacccaatatatctgacaagtcgcactataggtcaacccaagagtcatccttcttgtcgtcttcgtcttctgttgttccaggaatttggaaagatagttgtggaacaccaacaggcataatggaaaggaaaacgtggaatattatctttcactttgatgtggaaacgtaagaattgttgtcgttataatattgtctttatcgtatttatttttccaatctatactgtctatacagtaggaaagatagacaaatagtcctttctaatgataaatacagatagacgcatttactcatagaaaaaggtatcaacccccattgcatattggtgcttatcgagtatagaataaatctgcttctcttttttcctacgaacagaatagaatataacctaactcttgttaggaaataatccacttaagaaggaggtctataggatagtcagagtatagtcttttccaatgcaataaagttagttagtgtctatttttctttgagaaaggggtattttccatgggtttgccttggtatcgtgttcatactgttgtattgaatgatcccggccggttgctttccgttcatataatgcatacagctctggttgctggttgggcgggctcaatggctttgtatgaattagccgtttttgacccttctgaccctgttcttgatccaatgtggagacagggaatgttcgttatacccttcatgactcgtttaggaataacaaattcctggggaggttggagtattacaggggggactgcaacgaatccgggtatttggagttacgagggtgtagctggggcacatattatgttttctggcttatgctttttggcagctatctggcattgggtctattgggatctagaaatattttctgatgaacgtacaggaaaaccctctttggatttgcctaagatctttggaattcatttatttctctccggggtggcttgctttggttttggtgcatttcatgtcacgggcttatacggtcctggaatatgggtgtccgatccttatggactaactggaacagtacaacctgtaaatccggcatggggcgtggaaggttttgacccttttgttgcgggaggaatagcttctcatcatattgcagccggtacgttgggcatattagcgggcctattccatcttagcgtacgaccgccacaacgtatatataaaggattgcgtatggggaatattgaaaccgtactctctagcagtatcgcggctgtattttttgcagcttttgttgttgctggaactatgtggtatgggtcggcaactactcccatcgaattgtttgggcccactcgttatcaatgggaccagggttactttcagcaagagatatatcgacgagttagtaccggtctatcagaaaatctaagtttctcagaagcctggtctaaaattcccgaaaaattagctttttatgattatattggcaataatccggcaaaggggggattattcagggcaggatccatggataatggagatgggatagcagttggttggttaggacaccctatctttagagataaagaagggcgtgagcttttcgtacgtcgtatgcctactttttttgaaacctttccggtcgttttggtagatggtgacggaattgtcagagccgatgttccttttagaagagcagaatcgaagtatagtgttgaacaagtaggtgtaaccgttgagttctacggtggcgaactaaatggagtcaattatagtgatcctgctactgttaaaaaatatgctagacgcgctcagttgggtgaaatttttgaattagaccgtgcgactttgaaatccgatggtgtttttcgtagcagtccaaggggttggtttacttttgggcatgcttcatttgctttgctcttcttcttcggacacatttggcatggtgctagaaccttgttcagagatgtttttgctggtattgatccagatttggatactcaagtagagtttggcgcattccaaaagcttggagatccaactacaaaacgacaggtggtctgatacaagactactttgggatttttcctctattttcttttttgcgggggtttacatacagagtaagtttgaattaccgcttcttttattctcactctttcatttcaagatgatgtgttctaaaaagaaaatagaataataaaaaaataaaaaacaaataggtagggaagttataattgtaaaccacgatcgaatttatggaagcattggtttatacattccttttagtatcgactctagggataatttttttcgctatcttttttcgagaaccacctaaaatttcaactaaaaaataaaaaagaaaatgattttcattatctcaattccctaattgacccga-------ctgtcaaacttattccaattccaagagctcggatcaaatcggtatatcaatactgactcgacccgagctctcttattgaattgctcattcaatgagcattctcaatattctattatgccttgaagaggactcgaacctccacgctttttagcacgagattttgagtctcgcgtgtctaccatttcaccaccaaggcatcttgaaagtgcatcctatttcatgaataggatatctatctagtgtcatctattccatagatgacaaaggtggaatatttcgatggatcggtcatataagctcgagttggacatccaattgcttcgatttgcattatccggagaatgccttatgtatatatataaaagatggccaatcaaactcattttctttctcgattcagtagattgaatatactgagttatctcaattgaagtaatgagcctcccaacatcgggaggctcattacttcaattagtccccgtgttcctcgaatggatctcttagttgttgagaaggttgcccgaaagcggtatataaggcgtacccggtaaaagttacaagtaaaccagatagaaagatggcgactagggttgctgtttccatatgatataatatataattgcaagacctcaacagatctatcataagattttatttacaacagaatggtatacaaagtcaacagatctcaatgaatacaataggatttatggctacacaaactgttgagaacagttctagatcggcccgcccaaaacgaactggtatagggagtttattaaaacccttgaattcagaatatggtaaagtagctccggggtggggaacaactcctttaatgggtatcgcaatggctctatttgcggtatttctatcaattattttggagatttataattcgtccgttttattagatgaaatttcaatgaattaaatttagaataaaagtattagtttttgaatcaaaaatcaaccagttagaacttggatttctagcctattctattttggtagttcgatcgtggaatttttttctttctgtatttccggaatatgagtgtgtgacttgttataattgattttatggatagtacagaaaatagacctgtcaccttgatagagatggttctatgccgtcagatatttattcaagtatctggaacacgaaatatatgaactagattaagaaatatttaaactatgattcatacttactatattaaccccgtacccggaagtccaaaaaaacgttaaattctttctaaaaaaagaaaaatatttctttctttttttttttagtcatttttcgaatctaattcatggaatacgtgatgatccaacggttcttactcagggaatccttggcttaacttatgatttttattgaatcatcgtggttctagtatgaatctgaggttttaaccgattcatagggttttaacaagaaaattcttatatcaattcaatactaaag---aaaaaaaaagtcacattagatataaaaacaaattcaaagaaataggtaacgagaggattcaagaggcctgtaaggatcaacataaagatgattgagccaacttgatattttggtattatcaccacaaagaagagaagaagagctttcccatttgtttttattatttcgtacatttagagacgatttaattaaaaattaagaaatgtcaaattttctattccatatccgactgggggcgtgtttttgcttgagctgtacgagatgaaagtctcatatacagttctgagagggggattttcacctatctcaataaagtctatgattggttcgaagaacgtctcgaaattcaggcgattgcggatgatataactagtaaatatgttcctcctcatgtcaatatattttattgtttaggcggaattacgcttacttgttttttagtacaagtagctacggggtttgctatgactttttactatcgtccgactgttacggaagcttttgcctctgttcaatacataatgacggaagttaactttggttggttaatccgctcagttcatcgatggtcggcaagtatgatggtcctaatgatgattctgcatgtttttcgtgtgtatctcaccggtggatttaaaaaacctcgcgaattaacttgggttacaggggtggttttgggagtattaacggcatcttttggtgtaactggttattccttacctcgggaccaaattggttattgggcggttaaaattgtaaccggtgtacctgatgctattcctctaatagggtcgcctttggtagaattattgcgtggaagtgctagtgtgggacaatccaccttgactcgtttttatagtttacacacttttgtattgccacttcttactgctgtatttatgttaatgcattttccaatgatacgtaaacaaggtatttctggtcctttatagtttatattatattatagaaaatataatagtttatagagagggttatagaatagatatttgtaatcaatcatttatcacttaggggaggcataataggattttattgctataagtatggattattgaaaataataagataagacatggatttggatatttccctccaactaattgtgtcaaataaaaaatattgtggggttggggggaattctctgaagagaaaatggattatgggagtgtgtgacttgaactactgattggtctgtgtagatatatgtctgccaccttggaattcacaaacaaatgtgtctttgttccaaccactgtctaatccctagacagaagataggctggtttgctcgaagagcatcttttctatgatcagatctgaatcatgttatacaatgagaaggctccgtaagatctagtagaattaacactaatggaattcatttcataagttgaaaaatagtatggaaatgcatgcatttcctatgcattgataggagcgataatactatcggggtgaaacaaaagatctaaagaaaagatagactaaattaataacaagtaaaccttttgtgtggatctctaactattttggaaataactagagagaaataataatcgtaaagtccgagacgacccagaaagcacttgatcatatcatgatccactttgtaagccaacttgggtattgagtatttacttagacttagaaccaaatttcttggcaatggatagtttccattccagaaaagagtccaggttttcttacattgacattcatatatatactatgtgtagatatagccaacacatatatttttttagggatttcttttgttcttttaagtcttgctcgagccggatgataaaaaattctcatgtccggttccttcgggggatggatctataagaattcacctatcccaataacaaaaaaacctgatttgaatgatcctgtattaagagcaaaattggctaaaggtatgggtcataattattatggagaacccgcatggcccaatgatcttttatatatttttccagtagttattttaggtactattgcatgtaacgtaggtttggcggttctagaaccatcaatgcttggtgaaccagcagatccatttgcaacccctttggaaatattacctgaatggtatttctttcccgtatttcaaatacttcgtacagtgcccaataaattattgggtgttcttttaatggtttcagtacctgcgggattattaacggtaccctttttagaaaatgttaataaattccaaaatccatttcgtcgtccagtagcgacaaccgtttttttgattggtaccgcagtcgctctttggttaggtattggtgcaacattgccgattgataaatccctaactttaggtcttttttaatttgatttcaattgtgaaataatacaacgtgcgtatctagggaatagtcgcttcaaagcgaattctccctagatacatctattccataaaattcttaatttctttcaaatctatgaattgtggttacagattgaaaacccattttcatcttaatcttcattcaaaaaatacaaaagccaaaaaaacaaatccaatcgattaatagatttaaaacctcttttttggtaaatcgattgtgaagtgtttttctagaatccccaagatctgttttagatcttctaggcgaaaatgttccattttcataagatcttcttgactcttagtcaagaagtcaaataatgtatatatgttggactttttgaggcaattataaactctgggagataattcaaattggtcaataaaaatggattgcaatgcttttttttttttgttttttctgaattgatccaatttctcgtgaaaactaaaaggagaaaaggaaactgtgtcttgattattctctaaaggtaagttttcttcttccttatgtaaaaagggaataaataaatcaatcaaattccgagaggcttcatgaagtgcttcttttggagttaaactcccatttgtccagatttcgagaaagagtatttcttgtttttcattcccataggaatgaatactatgattcacatttcgaacaggcatgaagacagcatctataggataacttctatcttgaaagatatgcgggctttttataagatatccacgacttctctcgatttctaatccaatacaaaaagaaatcggttctgttaacctagctatatgttgtgtattgtcgccgatttctacacaaggcggtaagatgatatcttgagcagttacatatcccgggcccctggcacaaatagacgcgccacaagttccatataaattacttctcaatacaatttcttttaaattcattaaaatttcaggaactgattcttgaatacctgctatagtagaatattcatgcgggacgttctcagattttacacgtgtgatacatgttccttgtatttctccaagcaaagctcttcgcattgcaatgcctattgtgtcggcttggcctttcataagtggagacagaacaaagcgcccataatgaagacgcttactgtctgttcttgattcaacacagttccactgtagtgtccgagtagatactcttactttctctcgaaccatagtaatattttttttatttgattgaattatttatttctcttgtttttcttgaaatttcttcactgttcatttctatacacgtcttttttggggaggtctacagccattatgtggcataggggttacatctcgtagaaaagtcaatcgtataccgcttcgacgaataccgcgtaatgctccgtctcttcctaacccggggccctttatcatgactgcggctcgttgcataccttgatctcttactgtacgaatagcattttttgctgcagtttcagctgcaaagggtgtccctcttctcggacccttaaagccgcaagtacctgccgaggaccaggaaaccacgcgaccctttacatctgtaaccgtgacaatagtattattgaaacttgcttgaacatgaataatcccttttggtattttacgtacactcttacgcgaaccaatacgcctatttctacgtgaaccgactctcggcatagcttttgccatattttatcatctcataaatatgaatcatatggatatatccatttcaaatcaaaacagattccttatttggacactgagttctttagcaagtctgattagccttgtctttgtttatgtctcgggttgggacaaattactataatgcgtccccgcctgcgaattaggcgacatttttcacagattttacgaacggatgctcttattttcatatttgtcattcctcaatcttcattctcaatctacttgttggtagaaaataagtttcttgcattttttcatttcgaatcatcttgcataaaacccgcctaatcttttgaatccgtgttttcgagtcgataaattatacgccctctggttgaatcataacgacttacttcaatttttactttatctcccggcagtatccgtataaaactacgtcggatctttcctgaaatataccctaggatcagatcctcattatctaaacgaacccggaacatgccgttgggaagcgattccgtaattaaaccttcatgaatccatttttgttctttcatttcaggtaaaacctcctttttgtattaactaatagaggagaaagggtattagacaattcacctcttttctttattttttttacaaagataaagaggttttggatcccatgtaaaaggattaccatatataacacaagatttctccgccgattccttctagtcgagcctctcggtctgttattataccccgagaagtagaaagaattacaatccccatcccacctaaaattctagggattcgttgagagttagaatagattcgtagaccgggtctactgatccgttttaaatttaaaaaatttctataaggtcttttcctattccttctatgtcgcagggttaaaaccaaaaaagatttgtttttttctcgatgctttcggagattttcgataaaaccttctcgaagaagtatttgaacaatattttcggtaatattcgtagatgctatacgaacaactctttttctatccatatccgcgtttcgtatagaggttagtatctcagcaatagtgtctctgctcatgatgaacttaaatttttgtttcctcaaatttgaatataatcaacatgtttttcttttttttttttttttttatgatttatgatgatatatgaattgaaaaaaggtatatacgtgagacacattcaacgaatgaatcaagttatttttctatttctttcaaataccccaaaaggggataaaaaaaatcaacatctcattgtattttacaatacctcgggagctaatgaaactattttagtaaaattgaattgtctcaattctcgggggattgcaccaaaaattcgcgttccttttggatttccttcttgatcaattacaactgcagcattgtcatcatatcgtattatcataccgctgtcgcgtttaagttctttacaagtacgaacaattacagctcggactacttctgatttttgtagtggcatgttaggtacagcttctttgatcacagcaacaataacgtcaccaatgtgagcatatcgacggttgctagctcctatgattcgaatacacatcaattctctagccccgctgttatccgctacatttaaatgggtctggggttgaatcatattaaatttttgagtctattcttacgatgcaaaggatgaagaaaataaaagaaatattttttgtctaaaaaaagaaacccgcggttttgttttatccctaagactcatttctctccgttctgtgtttttatcccgaaataagaaattgcgttcgtataggcatttttgatgctgctattaaaatagcccttctagctatattttcggttaccccacccatttcatatagtattcgccctggtttaacaacagctacccaatattcaggggaccctttacccgaacccatacgtgtttcggcaggtcttactgtaaccggtttgtctggaaatatacggacccatatttttccaccacggcgtgcatttcgtgtcattgcccgtcgacctgcttcaatttgtctagatgtgatccaagcaggttcaagtgcctgaagagcatatttgccgaaagaaatctgattacctcgaaaagatattcctttcattcttcctctatgttgtttacggaatctagttcttttggggttatagttgatggttgtttcggaattccatctctactccagaactggacatgagaatttcttctcatccagctcctcgcgaaaaaagtattcaaaatggaatttcaattaatttgaataactattctaaaattagaaataa--tttttttttttagtgtctcaatcaatctttattttcttttgtgctttatctaaatctaactataaaaaaaaattcgcgggcgaatgtttactcttgcaatctcgatttcagtcttaacctccagtcgggatttctgaaagttgatgcattttttctggttaatttcgccatccagactagtgaattattaagattcattttttcaataaaagattttgcattcacaagttccttcgttcccaccgcttcatacttaatggttaggtcctaatcctacaatggagctaataatgcaatttcttctcgagtcaaccttcttagtctttattgactcgaagctcttttttcttctatactgaggattcattgactatttcattatggatgaatccattagtattgatgctttattacactgttttttaggatatggcgcatagaccttacatgttggattttatagcattgctattctttttctctctttctttcatccttccatttatccgcaccttttcttttttttttttgctttaaacttagaatttttgaacgtcaaaatctcagttgctacaaagatatgaccgatttatcatatcttgactggttcgttagatccagataatacgaagtgatgagttggttttcatactaccgagctcgtatttttttatcctaacccgaaaaaccaacgagtcgcacactaagcatagcaattataccgaaaggtcaatccaatttttattaaaccgtatagaattaaagaatgaaaaatgagaattgcttgctttgattggacagaaaaagaattcatgaattttcctatattttcatcaatcaatggatacaaattcttcttccttgtctctaaaaatccaaattttgatacctaataccccgtagatagtccgagctgtataggaacaataatcgattttagcgcgaatggtttgtaggggaaccctaccctctctgatccattcgacacgtgcaatttcttttccatcgatacgccctgcaatttgtacttgaattccttttgtatctgcttcttcagataattcaatagcttttttgattgcttttcgaaatgaaactctattctttaattgttcggctataaattctgcaataatattagggtttccataaggttttgcaattcctttgatagaaagcttaagttttcgggttatataatgaaattctttttggaaatttcttttgaattcttcaattccttgcggtctattttcggttaataactttgggaatcccataaagagtatgacctcgatctcctctattccttttttgatctctatacgtgcaattccctcggtcgcggaggatagtggtatattcttttgtacatattttttgacaaaatttctgaatttttgatcttcttgtagaccctcagaataatttcttggttgtgcaaaccaaagggaatgatgactttgggttgtcccaagtctgaaaccaagtggatttattttttgtcccatacccctccagtaatatccacatcatcgtacaacggatcgtataccggagttacatacttgtttctagatttttttatcgcaggatacttagatacttgttcatattcatctaaagatatatctttcacgaaaacagttatatgacaggtagttctttttattggataactacgtcctcgagctcgaggttttaatttctttgccctagtcccctcgttaacctcagctttactaattattaaattggcttcgttggaacctatgctgtaactagcatttgctgctgcagaataaactaatttaaaaatgggataacatgctctatagggcatgagttctagtatcataagtgtttcctcataagaacgtccgcgaatttgatcaattactcttcgtgctttgtcagcagatagagatatatgacgacctaacgcgtatacttctgtttttttttttattattacttgtgggtcgaaaagcctttccttgcttgactttaccatctttagcataaggtttgtctcctactaatgaaaaaaaaatatctatccatattttgtttaagataagattaacgacgagatctagtatcactttttgcatgtccttggaaatttaaagtaggtacaaattctcctaatttatgacctaccatataatctgttatataaataggtaaatgttctttaccattatgaatagcaatcgtgtgcccgatcattgtgggtataatggtggatgcacgggaccaggttactattatttctttttctgcttttttattaagtttatcaattttttttaatagatggttggctacaaaaggatttttttggggtgaacgtatcatagctgactcct-ttttttttcttttttttttttttaaatgtaaagacgaagtaagaaattcgatttttcgcctatttctacttagtacggcgacgaacaatcaaattatcactatatttattcctttttctacttcttcttccaagtgcaggataaccccaaggggttgtgggtttttttctaccaattggggctctcccttccccacctccgtggggatggtctacagggttcataacgactcctcttactacaggacgcttacctagccaacgcttggatccggctctacccaaacttttctggttcgccccaacattccccacttgtccgactgttgctgagcagtttttggatatcaaacggacctccccagaaggtaattttaatgtggccgatttcccctcttttgcaataagtttcgctacagcacccgcggctctaactaattgtccaccctttccaagtgtgatttctatgttatgtatggccgtgcctaagggcatatcggttgaagtagattcctctttttgatcaatcaaaaccccttcccaaactgtacaagcttcttccaaagcatacggctttctggatgtagatgatgagatctatacagatggatcttatatatatcatacaatgaagcaatgaagtaccacatgggtggatatctataggaatccaaatcttccgaatcactcatggtatgatcttctacatcctaggtcttcccgttccgtcatctggcttatgttcttcatgtagcattcagaccgaatgactctatgaaattacgtcgatacttccacctattatgggtaacgtaggagacatctctatttttcccccggggaatctttagaattcccactgcttagctttcaattcgcctctgaccatcaaatgaaatgtgaataacccgtcctcttctctttgaaagaaggggcgcttccggttctgtcggtgcttgaaacaattttgtcttctccatattactatgtctctagagtcaataatttgatatgaggaactactgaactcaatcacttgctgccgttactcttcagttttctgttgaggtctatcctgtagagatactccaattggatcagtgatcgattgctaggtttcgtcgtaaacctaattggttacttccaattacgtaaatcaatagttcaaaccgcactcaaaggtagggcatttcccacttttataggaacttctgtaccagaaacaatggtatctccaattatagcccctctgggatgtaaaatatatctcttctcaccatccccatagtgtatgagacaaatgtatgcatttcgattagggtcatattctatggttacgattctaccatatatgtctttttcattccgtcgaaaatcgattttacggtatagacgcttatgacctccccctctatgccttgtggtaatgattcctctggcattacgacctttaccacaatgatgctgtccatagatcaaattatttcgtggattggatttcacttgactgtctacggttccattgcgtgtgctcggggtagaagttttgtataaatgtatcgccatgctattaagtattttgatttaagttcttttctttctaagaggtggaatagaataacccggttgaagcgtaatgatcatacgtctgtaatgcattgtatgtcccataataggtcccattcttctaccctttcccggaagtcgatgactattcatagctattaccttgacaccaaagaagagttcgacccaatgctttagttctgtcctagttgatcctgattcgacattaaaagtatattgatttttccccaataaccgaatacttttgtctgtaaatactgcatatttgattccatccataaatctattttcttccctatgaggtctagtctcaataagaatgctagttcttactgttcatatattatgatatgaatataacacatataatgataggaatataccacaagaattccttaggtatggatgatgagattccattgatacagagccgattccaatagtcattggttcagttgtacatagccgtcgtactctagatcttatattttctatgtatgtaactagtacatgttcctcggcgctgaggacatccccgaagagcgggggatttcgtgacatttcgaattggctgtcttgtatttctaataagttgtttaatagttggcatgttgaatcatataatatatctcatgggctgttttagattgatcctaaccggatttttctcattttttctagttcatttaatgtaattctatctaaattctatgtatgtcatttttataactagacttgctaggaaaatcactctattggaaatctattggcttattcaaaaatatgtgtcgctacgagtctaccggatatacgtctagctaatagctaacctaaataataaaatgcaattgaaatattctattcaaaaatagtaatata-----------------------------------------------gaataagaaagaaaagaatactaataaataatatgacat----tagtaatatattattctctattctttctaattctctattaatgtaattctattctatctctatctaaattctatgtatgtcattctatctaaattgattcaatcgtggaatcatgaatagacttattggagggtcccattcacgtgcatccagtaggaattgaacctacgaattcgccaattatgagttgggcgctttaaccattcagccatggatgcttagtggggatcctcgtacatggtgaataaccaaattccaattgaaatgaaatctttcggataaatcaatccaacaaatggatttatagaaatccatacaacacatggagggtataatcatgcaaaggtctcaacggaaattcgagtggagagagatattgagagagatcaagttatttatattattccgtagaataatacggatccaacctacaatacaatacacggagagtataatcatgcaaaggtctcaatggaaatcctggagttttgagttgagagagatattgagagagatcaagaattcgcactatttcttagattcatggacgcaatgcaattcagtagggtctttcattcacatttttttcgaccaagagcgttttctaaaactcttcgaccccctaatttttcgcatcttagtttccggcaattcacagggttcaacaaggaatcgatatttcacgatcaagggtgtaatactcttttttgtagtagcggtccttatatatcgtagtaacaatcgaaatttggtcgaaagaaaaaatctctatttgagggggcttcttcctatccattccattttctctgctagatggtccgaacttcatctgagttcgaatcctatcgagaggtccactagagatccgaggtggttgaagaaacaaaaagatttttcttttgtcccttgcaggcgatcggaaaataaagaactgggtaatctattcaagagaattatgtatttacaaaagacggtctcaattaatcctatttcatccgacccggggtgtgatagggttctgaaggatgaaccggattttgatttattttatctattccatgaccggaagagggaaggatacacgttagaccatgattttgcatcggaagatagatttccagaaatggcagatctattcactctatcaataaccgagccggatctggtgtatcataagggatttgccttttctattgattcctgcggattggatcaaaaaccattcttgaatgaggccagggatgaatcgaaaaagaaatctttattggttctacctcctattttttctgaagagaatcaatctttttctcgaaggatcagaaaaaaaggggtccggatctcctgcgggaatgatttggatccaaaaccaaaaaaagtgctatttgctaggaagaaaataatggaggcagtgaatcaatatagattgatccgcaatctgattcaaatccaatatagttcctatgggtccataaaaaatgtatggaatcgattctttttaatgaatcgatccgaccacaatttcgaatatggaattcaaaggcatcaaataggacaaataggaaaggatactctgaatcatagaactcgaatgaaatataggatcaaccaacatttatcgaatttgaaaaaaagtcagaagaaatggttcgatcctcttattttgatttctcgaaccgagacatcgatgaatcgggatcctgatgcatatagacacaaatggtgcaagaatttccaggaacatttggaagatttcgtttctgagcagaagagccgttttcaaatagtgttcgatcgattacgtattgatccatattcgattgattggtctgaggttatcgacgaaaaagatttggctaagacacttcgtttctttctgtccaagtcacttctttttttgtccaagtttcttttctttttgtctaactcacttccttttttctgtgtgagtttcgggaatatccccattcataggtccgagatcgatctatatgggtggaaaggtccgtatgatcaactcggcaatcagttgttagaatcgataggtcttccaattgttcatttgaaaaaatggaaaccctttttattggacgatcatgatacttcccgaaaatcgaaattcttggtcaatggaggaaaaatagcaccctttttgttcaataagataccaaagtggatgattgacccaagaaaaaatcgcgggaaatcctttgatagggcggattcctatttctcaatgatattccacaatcaagacaattggctgaatcccgtgaaaacatttcatcgaagttcattgatatcttctttttataaagcaaatcgacttcgattcttgaataatccacatcacttctgcttctattctaacacaagattccccttttctgtggaaaaggcccatatccataattctgatttgacatatggacaattcctcaatatcttgttcattcgcaacaaaatattttctttgcccgtcgaatatgcttttggggggagagagactatttcaccaatcgagtcacaggtatctaacatattcatacctaacgattttccacaaagtggtgacgaaacgtataacttgtacaaatctttccattttccaagtcgatacgatcccttcgtccatagaactagtttctcgatcgcagacatttctggaacacccctaacagagggacaaagagtgcattttgaaagaacttgttgtcaacctctttcagctaggaatctatcggattcagaagagaagaacttgcatcagtatctcaattcaaacatgggtttgattctcactccatgttctgagaaagatttaccatgcaaaaagaggaaaaaacggcgtctttgtctaaagaaatgccttgcgaaagggcagatgtatagaacctttcaacaaagggctctttcaactctctcaaaatcgaatctattccaaacatatatgccatggttcttgacagggtactggatatttgtagataattttgtagatactttttcagacctattgccgatttcagatacttttccagaactatggctgatactacgtaatagtcaaaaattggtatccataatacgaagtagcagtaaaaaattggtattcatctttcgggatattaggcatagattgggtagatcgtggcgaattctttggaaaaaagcgcgtcttaatctgataagtgagatttcgaataagtgtttacataatgttcttctgtccgaagaaatgattcatcgaaataatgagtcaccattgatatcgacacatctgagatcgccaagtgtttgggagttcttctattcaatccttttccttcttgttgttgctggatatctcgtttgtacccagcttctctttgtttccggggcctctagtgagttacagacagagttcgaaaaggtcaaatctttgatgatggaatcatctatgattgagttgcgaaaacttctggataggtatcctacatctgaaccaaattctttctgggtaaagaatttctttctagttgctctggaacaattccgttctaagaagatatatttgaatatcaatctcatcgatctcatatcaaatcccatcaatcgaatcactttttcgagaaatacgagacatctaagtcatacaagtaaagagatctattcattgataagaaaaagaaaaaactggaacggggattgggttgatgataaaatagaatcctgggtcgcgaacagtgatttgattgatgatgaagaaagagaattcttggttcagttctccgccttaacgacagaacaaaggattgatcaaattctattgagtctgactcatagtgatcgtttatcaaagaatgactctggttatcaaatgattgaagaaccgggagcaatttacttacgatacttggttgatattcataaaaaggatctattgaattatgagttcaatccatcctgtttagcagaaagacgggtattccttgctcattatcagacaatcacttattcccaaacttcgtgtgggactactactttgcactgcccatctcatcgaaaacccttttcgctccgcttagccttatccccctctaggggaattttagtgataggttctataggaactggacgctcctatttggtcaaatacctagctacaaattcctatgttcctttcattacggtatttctgaacgataacaagccaaaagttatggatgaggatgaagatgaggattattacgagataaaggttggtggtagtgacgagattgatgctagtgacgctgctagtgacgcgattgatgctagtgacgagatggatcctgaccttgatacggagctggaagagctaactatgatgaatgcgccaactatagataggatgtcggaactaggccccacccttcaattcgaattagcaaaagcgatgtctccttgcataatatggattccaaacattcatgatctggatgtgaatgagtcgaattacttatccctaggtctattagtaaaccatctatctgaaggatgctccaatagaaatattcttgttattgcttcgactcatattccccaaaaagtggatcccgctctaatagccccgaataaattaaatacgtgcattaagatacgaaggcttcttattccacatcaacaaaagcactttttcatgctttcctatacgaggggatttcacttggaaaagaaaatgttccatactaacggattcgggtccataaccatgggttacaatccacgagatcttgtagcacttagtaatgaggtcctatcgattagtattacacagaagaaatccattatagacactaatacaattagatccgctcttcatagacaaacttgggatttgcgatcccaggtaagatcggttcaggatcatgggatccttttctatcagataggaagggctgtagcacaaaatgtacttctaagtaattgcctcatagatcctatatctatctatctgaagaagaacttatgtaaggaaggggattcttatttgtacaaatggtactcggaacttggaacgagcatgaagaaattaacgctacttctttatcttttgacttgttctgccggatcagtcgctcaagatctttggtctctacccggacccgatgaaaaaaatggcatcacttcttatggactcattgagaatgagtcggatctagttcatggcctattagaaatagaaggctctctttcacggacagaaaaagattgcagtccgtttgataatgatcgagttccattgcttcttcggcccgaaccgaggaatcccttagatatgatgcaaaagagatttatctatgaaaaatacgaatcggagtttgaagaaggggagggagaaggagcccttgacccgcaccagatagaggagaatttattcaatcacatagtttgggctcctagaatatggagcccttggggctttctatttgattgtaccgaaaggcccggtgcattgggatttccctattggtccagggcatttcggggcaagcggatcctttctgatgaagaggatgagcttcaagagaatgattcggagttcttgcagagtggaaccatgcagtcccagacacgagatagatcttccaaagaacaaggccttttttttcgaataagccaattcctttgggaccctgcagatccgctctttttcctattcaaagatcagtcccccggctctgtgttttcacatcgagaattatttgcagatgaggagatgtcaaaggggcttcttacttcccaaacagctcttcctacatatctccatcaacgctggtttatcaagaataaacaagaaaagcatttcgaattgttgattaatcgtcagagatggcttagaaccaatagttcattatctaatggatctttccgttctaatactctatccgagagttatcagtatttatcaactctgttcctatctaacggaacgctattggatcaaatgacaaagacattgttaagaaaaagatggcttttcccggatgaaatgaaagaagtactggattctctttcggataggccctgaaaggagaggggagggtggaatgccaacaagcgtcaattccctaattgacccgacagtacccgttttgggaacgtccagtgccaaagtcactgaatggataagtcgccaatccctggactatggaatgtactttatccgctgggtgacgggggggcattttttcagaggttttgaatctaccctttccaagagctcggatcaaatcggtatatcaatactgactcgacccgagctctcttattgaattgctcattcaatgagcattctcaatattctattatgccttgaagaggactcgaacctccacgctttttagcacgagattttgagtctcgcgtgtctaccatttcaccaccaaggcatcttgaaagtgcatcctatttcatgaataggatatctatctagtgtcatctattccatagatgacaaaggtggaatatttcgatggatcggtcatataagctcgagttggacatccaattgcttcgatttgcattatccggagaatgccttatgtatatatataaaagatggccaatcaaactcattttctttctcgattcaatagaagctcaaagaggtgaatagggtcccaaaaatcacgagagatgtggaaaaagcaggcccgattgcgcctattcctaatcctaaatggaatggggcgacgtagggatccatatgtaaacatagtatctatttagatattttaaaaggtcaatacctcggtgcaggtccgggataatcctttgctccacagccctggggctatttccaactagccaattcagaattcccagatggactagcactgcatctttgatgcagtcatcgattctcccaagaattcacaatttccgcgagcaaacgtattaatgacgaggaaggaattttggttatgctactaatacttgtacttgctcgcctattctgaccaagccctaagcctggctggggaagagttacagggtgtaaaacaaaaaaacaggcggatcgccttcgggcatactatttggaatggttccctcattttccataaataaaaaagaaaaagccattccaaagaccctcccccaagttccatagcttttggtccgatatcccgatcatgatttttctacccctatggggaaattcccttttgggccggttgtgggcgaggagggattcgaacccccgacaccgtggttcgtagccacgtgctctaatcctctgagctacaggccccaccccgtccccaccggatctgttccctggagtacccccagaacctttcctctccccagcctttttggcttaagaagatgtgaaagtgcgtttatctctataatataagaagggtgcgttccgaggtgtgaagtgggagagaagggatgtcataattggggttttgaataagacgacttctttctttttcatttttttcgttgaaaaagtaataagaatgagaggtgttaagctttttatcatcctggcgtcgagctatttttccgcaggacctcccctacagtatcgtcaccgcagtagagtttaaccaccaagttcgggatggattggtgtggttcctctacgcctaggacaccagaatattgaaccgtgaacgaagaaaggcatgagagaaaagcctattggctagtgattctgaggccccaattcttgactggaagggacaccaaaggcctctgcccttccatcccttggatagatagagagggagggcagagcttttggttttttcatgttgtcaaagagttgaacaatggtttttcgtgttgtcaaagagttgaacaatgaaaatagatggcgggtgcctgatcgaattgatcaggtcatgtaggaacaaggttcaagtctaccggtctgttaggatgcctcagctgcatacatcactgcacttccacttgacacctatcgtaatgataaacggctcgtctcgccgtgaccttctcttgaattctcaaaacttctgtcgctccatccccgcaggggcagagaacccgtcgctttctcggctgtgctaccggaagctctggggaagtcggaataggagagcactcatcttggggtgggcttactacttagatgctttcagcagttatccgctccgcacttggctacccagcgtttaccgtgggcacgataactggtacaccagaggtgcgtccttcccggtcctctcgtactagggaaaggtcctctcaatgctctaacgcccacaccggatatggaccgaactgtctcacgacgttctgaacccagctcacgtaccgctttaatgggcgaacagcccaacccttggaacatactacagccccaggtggcgaagagccgacatcgaggtgccaaaccttcccgtcgatgtgagctcttggggaagatcagcctgttatccctagagtaacttttatccgttgagcgacggcccttccactcggcaccgtcggatcactaaggccgactttcgtccctgctcgacgggtgggtcttgcagtcaagctcccttctgcctttgcactcgagggccaatctccgtccggcccgaggaaacctttgcacgcctccgttaccttttgggaggcctacgccccatagaaactgtctacctgagactgtcccttggcccgtaggtcctgacacaaggttagaattctagctcttccagagtggtatctcactgatggctcgggcccccccggaaggaggccttcttcgccttccacctaagctgcgcaggaaaggcccaaacccaatcccagggaacagtcaagcttcatagggtctttctgtccaggtgcaggtagtccgcatcttcacagacatgtctatttcaccgagcctctctccgagacagtgcccagatcgttacgcctttcgtgcgggtcggaacttacccgacaaggaatttcgctaccttaggaccgttatagttacggccgccgttcaccggggcttcggtcgccggctcccctgtcatcaggtcaccaacttccttgaccttccggcactgggcaggcgtcagcccccatacatggtcttacgactttgcggagacctgtgtttttggtaaacagtcgcccgggcctggtcactgcgaccccctttgtgaggaggtaccccttctcccgaagttacggggctattttgccgagttccttagagagagttgtctcgcgcccctaggtattctctacctacccacctgtgtcggtttcgggtacaggtacccctttgtttaaaggtcgttcgagcttttcctgggagtatggcgtgggttacttcagcgccgtagcgcctggtactcgaacattggctcgaggcattttctctaccccttcttaccctgaaaaaacagggacaccttacgttcttgaaccgataaccatctttcggctaacctagcctgctccgtccctcgggaccaacaaggggtagtacaggaatattcacctgttgtccatcgactacgcctttcggcctgatcttaggccctgactcaccctccgtggacgaaccttgcggaggaacccttaggttttcggggcattggattctcaccaatgtttgcgttactcaagccgacattctcgcttccgcttcgtccaccgccgctcacgcggaagcttccctctaaggcggaacgctcccctaccgatgtatttttacatcccacagcttcggcagatcgcttagccccgttcatcttcggcgcaagagcgctcgatcagtgagctattacgcactctttcaagggtggctgcttctaggcaaacctcctggctgtctctgcacccctacctcctttatcactgagcgatcatttaggggccttagctggtgatccgggctgtttccctctcgacgatgaagcttatcccccatcgtctcactggccgaccttgacccctgttattttgaggtcctatctagtattcagagtttgcttcgatttggtaccgctctcgcggcccgcaccgaaacagtgctttacccctagatgtccagtcaactgctgcgcctcaacgcatttcggggagaaccagctagctctgggttcgagtggcatttcacccctaaccacaactcatccgctgattcttcaacatcagtcggttcggacctccacttagtttcacccaagcttcatcctggtcatggatagatcacccaggttcgggtccataagcagtgacaattgccctatgaagactcgctttcgctacggctccggtgggttcccttaaccaagccactgcctatgagtcgccggctcattcttcaacaggcacgcggtcagagtcatttttctcctcccactgcttgggagcttacggtttcatgttctatttcactccccgatgggggttcttttcacccttccctcacggtactacttcgctatcggtcacccaggagtatttagccttgcaaggtggtccttgctgattcacacgggattccacgtgtcccatgctactcgggtcagagcgtaagctagtgctgctttcggctactggacgttgcgccatctagggtgcagcattcatgctgcttcgcctagcagcacgacgcttgtattgctctcccacaaccccgttttcacggtttaggctgctcccatttcgctcgccgctactacgggaatcgcttttgctttcttttcctctggctactaagatgtttcagttcgccaggttgtctcttgcctgcccatggattcagcagcagttcgaaaggttgccctattcgggaatctccggatctatgcttattttcaactccccgaagcatttcgtcgattactacgcccttcctcgtctctgggtgcctaggtatccaccgcataagcctttcctcgtttgaacctcgcccttatcgcccttaccttaacttaataaggctatgccatcctaaggtgctgctaaatggatggattttatcaacgtccatgaatgagaaataatagatcgaaccgccgaatcggaaaaattaggtggtatcatatagctttgtattggctaagttcatgagttggagataagcggactcgaaccgctgacatccgccgcagggtaaaccaccgcctctcatgccccccgactgattctaccatagaggccaacgatagacaataactcccccccgaacacagcttacaactttcatcgtactgtgctctccaaagagcaactcttctcaaaatctcacgcaaaaggtgctgagttggaatcccattctaactaaggattcttgtggttccggaggttccagctacaggagaaccaggaacggatagcttttcccccctttccgcccgactctttggtcttaagaacgttggttttaagaatgagtgatttgattgcccttctccgacccttactgcccaacctgagaacggacagctaatgcggtccacttatcgaacagggttctatggtcggtccgtgacccctggatgccgaaggcgcccttggggtgatctcgtagttcctacggggtggagatgatggggtcggtccatggattttccttccttttcttttgccgcatttcgctcaaagggttgaagggagatagtgcatcaagctgttcgcaagggccaacttgatcctcttccccagggatctcagatgagggaccctgggagagccgccgactccaactaccgtccatgtatgatccatactagatctgaccaactgcccatcctacctcctctacgttcttgacagcccatctttgtctcagtagagtctttcagtggcatgtttcggtcctcttccccattacttagaaaaagtgagccaccggttcaggtacaagatactatcattactgcctggacaattagacatccaacccgtaatcgcaacgacccaattgcaagggcggagctctaccaactgagctatatccccccgagccaagtggagcatgcatgaagtagtcagatgcttcttctattcttttccctggcgcagctgggccatcctggacttgaaccagagacctcgcccgtgaagtaaatcatcgcacctatggcccaaccaattgggagagaatcaatagattccttttcgggagcgattcattcttcccgaacgcagcatacaactctccgttgtactgcgctctccaagtgtgcttgttccccccttcttccttaccctggcaagtctttgtgaaataactccgatgagaagaaaaaagaaggcgttaagagaccctcctggcccaaccctagacactctaagatcctttttcaaacctgctcccatttcgagtcaaaggaaaaagaatttcacgctcttcctttcgggaagggaggattagggaaatcctattgattgcagctttctccagacctccgggaaaagcatgaaaaaaaaacggctcgaatggtatgatccctccgtcaccccagaatgaagggggtgatctcgtagttcttggtctgtgaagatgcgttgttaggtgctccattttcttttcccattgaggccaaacctaaacctgtgctcgagagatagctgtccatacattgataagggatgtgtggattctcgagaagagaggagccatggtggtcccccctggaccgcccggatcccacgagtgaatcgaaagttggatctacattggatctcacccgaatcgccccatctatcctcctgaggagaggtttgatttcaaaccccgattcgaacaggaggagtacgccatgctaatgtgccttggatgatccacatctcagggtcaggcgccgatgagcacattgaactatccatgtggctgagagccctcacagcccaggcacaacgacgcaattatcaggggcgcgctctaccactgagctaatagcccgtcgtgcgagcctcccactgggggcccgctatgccaaaagcgagagaaaccccatccctctctttccttttttcgcccccatgtcgccacacggggggacatggggacgtaacaaaggggatcctatccacttgttccgacctaggataataagctcatgagcttggtcttacttcaccgtcgagaaacgaaagaagacttccatctccaagtttcacttggacgtagctcccctctttttgtgttgggtgtgaagcagtggcaaaccaaaagacccaacaagcagtagctctccctgaaaaggaggtgatccagccgcaccttccagtacggctaccttgttacgacttcactccagtcactagccctgccttcggcatccccctccttgcggttaaggtaacgacttcgggcatggccagctcccatagtgtgacgggcggtgtgtacaaggcccgggaacgaattcaccgccgtatggctgaccggcgattactagcgattccggcttcatgcaggcgagttgcagcctgcaatccgaactgaggacgggtttttggggttagcttaccctcgcgggattgcgaccctttgtcccggccattgtagcacgtgtgtcgcccagggcataaggggcatgatgacttgacgtcatcctcaccttcctccggcttatcaccggcagtctgttcagggttccaaactaaacgatggcaactaaacacgagggttgcgctcgttgcgggacttaacccaacaccttacggcacgagctgacgacagccatgcaccacctgtgtccgcgttcccgaaggcacccctctctttcaagaggattcgcggcatgtcaagccctggtaaggttcttcgctttgcatcgaattaaaccacatgctccaccgcttgtgcgggcccccgtcaattcctttgagtttcattcttgcgaacgtactccccaggcgggatacttaacgcgttagctacagcactgcacgggtggatacgcacagcgcctagtatccatcgtttacggctaggactactggggtctctaatcccattcgctcccctagctttcgtctctgagtgtcagtgtcggcccagcagagtgctttcgccgttggtgttctttccgatctcagcgcatttcaccgctccaccggaaattccctctgcccctaccgtactccagcttggtagtttccaccgcctgtccagggttgagccctgggatttgacggtggacttaaaaagccacctacagacgctttacgcccaatcattccggataacgcttgcatcctctgtcttaccgcggctgctggcacagagttagccgatgcttattccccagataccgtcattgcttcttctctgggaaaagaagttcacgacccgtgggccttctacctccacgcggcattgctccgtcaggctttcgcccattgcggaaaattccccactgctgcctcccgtaggagtctgggccgtgtctcagtcccagtgtggctgatcatcctctcggaccagctactgatcatcgccttggtaagctattgcctcaccaactagctaatcagacgcaagcccctcctcgggcggattcctccttttgctcctcagcctacggggtattagcagccgtttccagctgttgttcccctcccaagggcaggttcttacgcgttactcacccgtccgccactggaaacaccacttcccgtccgacttgcatgtgttaagcatgccgccagcgttcatcctgagccaggatcgaactctccatgagattcatagttgcattacttatagcttccttattcgtagacaaagcggattcggaattgtctttcattccaaggcataacttgtatccatgcgcttcctattcgcccagagttcgctcccagaaatatagccatccctgccccctcacgtcaatcccacgagcctcttatccattctcgttgaatcacggtgggggaggaaatccaaatagaaaaactcgcattgggtttagggataatcaggctcgaactgatgacttccaccacgtcaaggtgacactctaccgctgagttatatcccttccctgcccccgaactgactaatcctaagtcaaagggtcgagagactcaacgccactattcttgaacaacttagagccgggtcttcttttcgcactattacggatatgaaaataatggtccaaatcggattcaattgtcaactgcccctatcgtaaataggactgactagcgattccgaaggaactggagttacatcccttttccatttccattcaagagttctaatggacaaattccttttcttaagaacagatacaagagatacaagattcgtcactccaacaaaggataatggtaatcccatcattaactactttatttatgaattgatttcatagtaatagaaatacatgtcctaccgagacagaatttgtaatttgctattctcttgcctagcagacaaagatttacctacacggaaaggatgattcattcggatcgacatgggagtccaactacattgcattgccagaatccgtgttgtatatttgaaagaggttgacctccttgcttctctcatgtacacgccgagccccccggcccacagagacaaaataaaatgtaggactggtgccaacagttcatcacggaagaaaggactcactaaaactaatctaatcgaatcgaaaatactatactaatctaatagaaaagaactgtcttttctgtatactttccccggttccgttgctatcgcaggctttacgcaatcgaccggattagatagatatcccctcaacacaacataggtcagtgaaaggatctcggagacccaccaaagtacgaaagccaggatctttcagaaaacggattcctatttgaagagtgcataactgcatggataagctcacactaacccgtcaatttgggatccaattcgatatttttcttgggaggtatcgggaaggaattggaatggaataagatcgattcatacagaagaaaagattctctattgattctgcacctacgggatagggatagaggaagaggaaaaaaccgaagatttcacatagtacttttgttttgatcgaaaaatcaatcagattgatttcgtacccttcgttcaaaagatctcttgttcttattataggatcgtggttggatccgcatatgtttggtaaagagaataatcttctccttggagaagaatcaaaaatggaaagtgttcaattggaacatgaaaacgtgactaaattagtcctagttactcttcgggacagagtggaagaagggaggggattctcggacgcggaaaaggatccaatgaattcgaaagaattgaacgaggagccgtatgaggtgaaaatttcatgtacggttctgtagagtggcagtaagggtggcttatctgtcaacttttccactatcacccccaaaaaaccaaactctgccttacgtaaagttgccagagtacgattaacctctggatttgaaatcactgcttatatacccggtattggccataattcacaagaacattcttcagtcttagtaagaggggggagggttaaggatttacccggtgtaagatatcacattgttcgaggaaccctagatgctgtcggagtaaaggatcgtcaacaagggcgttctagtgcgttgtagattcttatccaagacttgtatcattcgatgatgccacgtgaatcgctagaaacatgtgaagtgtatggctaacccaataacgaaagtttcgtaaggggactggagcaggctaccatgagacaaaagatcttctttctaaagagattctattcggaactcttatatgtccaaggttcaatattgaaagaatttcagaggttttccctgactttgtccgtgtcaacaaacaattcgaaatacctcgacttttttagaacaggtccgggtcaaatagcaatgattcgaagcacttctttttacactatttcggaaacccaaggactcaatcgtatggatatgtaaaatacaggatttccaatcctatcaggaaagggagggaacggatactcaatttaaagtgagtaaacagaattccatactcgatctcatagatacatatagaattctgcggaaagccgtattcgatgaaagtcgtatgtacggcttggagggagatctttcatatctttcgagatccaccctacaatatggggtaaaaaagccaaaataagtgattttagcccttataaaaagaaaacggattcttaaacccccttcacgctcatgtcacgtcgaggtactgcagaagaaaaaacagcaaaatccgatccaatttatcgtaatcgattagttaacatgttggttaatcgtattctgaaacacggaaaaaaatcattggcttatcaaattatctatcgagccatgaaaaaaattcaacaaaagacaaaaaaaaatccactatctgttttacgtcaagcaatacgtagagtaactcccaagatagcagtaaaagcaagacgtgtaggtggatcgactcatcaagttcccattcaaataggatccacacaaggaaaagcacttgccattcgttggttattagcggcatcccgaaaacgtacgggtcgaaatatggctttcaaattaagttccgaattggtggatgctaccaaagggagtggcgatgccatacgcaaaaaggaagagactcataaaatggcagaggcaaatagagcttttgcacatgttcgttaatccatgaacaggatctatacatctcgatcggaaaagaatcaagagaaaaagaaagaatcggaattgatcgatagatttctcgaaacaaacgacaaggaaacgaaagatcaaacagaaatcatggatcaactaagccctctcggggactttcttaaagaggaacctcatgtaaataccatggaataaggtttgatcttgatcctattccattccaaaaaatggaaagttcgacacaattgggattttttttgaaatggaatgcagttactaattcatgatctagcatgtacagaatgaaaacttcattctcgattctacgagaatttttatgaaagcctttcatttgcttctcttcgatggaagtttgattttcccagaatgtatcctcatttttggcctaatttttcttctgatgatcgattcaacctctgatcaaaaagatataccttggttatatttcatctcttcaacaagtttagtaatgagcataacggccctgttgttccgatggagagaagaacctatgattagcttttcgggaaattttcaaacgaacaatttcaacgaaatctttcaatttcttattttactatgttcaactctatgtattcctctatccgtagagtacattgaatgtacagaaatggctataacagagtttctcttattcgtattaacagctactctaggaggaatgtttttatgcggtgctaatgatttaataactatctttgtagctccagaatgtttcagtttatgctcctacctattagctggatataccaagaaagatgtacggtctaatgaggctactatgaaatatttactcatgggtggggcaagctcttccgttctggttcatggtttctcttggctatatggttcgtccgggggggagatcgagcttcaagaaatagtgaatggtcttatcaatacacaaatgtataactccccaggaatttcaattgcgctcatattcatcactgtaggaattggattcaagctttccctagccccttctcatcaatggactcctgacatatacgagggagtgcggttcgttcgagaaattcccacctctctatctatctctgagatgtttgggtttttcaaaactccatggacatgcagaagagaaatgctatccccactcggaacaagacagaacctttccttgttcaaataacaattaaggtgaagcagggtcaggaacgacgaatctctttatgataaacggatccattttgcaagttcgttattacgggtagttcctacaaaggatcggactaatgacgtatacaatacttgaattctcgatgtagatgctacatagttggttctcatccttcagagactacgagtgtaataggagcatccgtcgacaaaaggatcaccctaagatgatcaatggctattgagaacgaattaaatcagatggttttatttctcaacctttctgacttgctcctacggaaccaaggtcgaaaagattgaaaaaatcagtcattcacaaccactgatgaaggattcctcgaaaagttaaggattagtaatcttttttagaaatcgaatggattcggtcttatacatacgcgaggaaggtaatcaaaaaagaaagaagaacttatcttctttcttttattacttaggagccgtgtgatatgaaagtctcatgcacggttttgaatgagagaaagaagtgaggaatcctcttttcgactctgactctcccactccagtcgttgcttttctctctgttacttcgaaagtagctgcttcagcttcagccactcgaattttcgatattcctttttatttctcatcaaacgaatggcatcttcttttggaaattttagccactcttagtatgacattaggaaatatccttgctattattcaaacaagcatgaaacgtatgcttgcctattcgtccataggtcaaatcggatatgtaattattggccttattgttggagactcaaatgatggatatgcgagcatgattacttatatgctgttttatatctccatgaatctaggaacttttgcttgcattgtattatttggtctacgtaccggaactgataacattcgagattatgcaggattatatagaaaagatccttttttggctctctctttagcactatctctcttatccttatccggtcttcctccactagcaggttttttcggaaaactctatttattctggtgtggatggcaggcagggctattttccttagttttcataggactccttacaagcgttgtttctatctactattatctaaaaataatccagttagtaatgactggacgaaaccaagaaatcacccctcacgtgcgaaattatagaagatctcctttaagatcaaacaattccatcgaattgagtatgattgtatgtgtgatagcatctactataccaggaatatcaatgaacccgattattgcaattgctcaggatacccttttttagattctagggtctatttcttaatttaagatccctcttaccaactcgaatcaaagaattagtagatctcttccgaccaaaatggaaatgggctagggttatgaacttataatcatggaatcgactcgatcatcagattataagttcattccataccggaccaggccggaacagaatgggatacgatgagatagaaacaaagacagggaacctgttccctactcaaagtgagcctctttttttctattttattctgaattcgttaattcagaatgaatcgaatctccccaagtaggattcgaacctacgaccaatcggttaacagccgaccgctctaccactgagctactgaggaacaacggaagattagatctcatagagttcaattcccgttctcaacccatgaccaatatgagctcgaaccctccttcgtaactcccgaaacttcttcgtagcggcccccttccacgcctcatttcagagggaacctcaaagtggctctatttcattatattccattcctatcccaattccattcattataatatagaaaccgttcataaagattctagaaagtcctcttttagattctagatttaggtatgttaaagctgctgtcatgctaagactttttcagaaaaataattccactacccatattacacatatctcctatatagaagttacacatacatagaaaatataagatctagagtacgacggctatgtacaactcaaccaatgactattcatgattccacgattgaatcaattcagttccaaataagaggaatgttatggtaaaacttcgtttgaaacgatgtggtagaaagcaacgtgcgacttgaaggacatgatcctttgtggattttgacatcgaccattttccatttagtgagtaaaaaaactagttatatatatagaagtaaaaaaactagttatatagagaaactttgtggattttgacatcgaccattttccatttagtgagtaaaaaaactagattgttcat-----------atcatctatatatagtaaaaaaaaaaaaataagcgcgtattcgcacaaaaaatcccaaaaaatcaagcaggaggttaaatcatgcaacatttgtattttctattcgggagttggattcccttttgtatcaagctagtcaattcggtcgttgtcgtgggactttattacgggtttcttaccacattctccgtaggcccatcttatctattccttctccgagctcaggttatggaaaaaggaatggagaagagagtagcagcaacaactggttttatttcgggacaattcataatgttcttatccatctattacccgccaatgcatctagcattgggtcaacctcatacaataacggtcctggctctatcatatcttttggttcatttgttcaatgacaaagactttttggataatgagtcttccagccgaaattcactgagtaatttcagtactcaaagtgtattcgtgaataatctcatttttcaattattccatcattatttgtttccaagttcaatgttagccagattagtaaatgtttatctcttccgatgcaacaataagatcttatttctaacaagtagttttgttggttggttaattggttgggtaatttgtcatattttattcaggaaatggcttggatcgggattagtctggatccagcaaaataatttgattaaatcgaataagttcattcgatctaataagtaccttgtggcaaaattgcgaattcggatctttagtattctcttatttatgacctgcgcctactctttaagcagaataccgttccccatcaaaccctcaacaaaaacggaagaaatagatgtagaaatagaaacatccgatgaagaagatccttcttctttttccgaagaaagggcggatccgaacaaaatcgatgaaacggaagaaattcgagtgaatagcaataaaaatcatgaaaattctaccatttttccgaaaaaaatggcaaataacgacccttttttctttgaaaaaaatcttgccactcttcttttcgatttcaatcagtggaatcgaccccttcgctacataaaaaacgataaatttgaacaagctatccgaaatgaaatgtcacattatttttttgaccgatgtcaaagtgatggaaaatatcgaatgacttttacgtgtcctgctagtgtatcgatttttttggaaaggctaaaaagaaggctgttatccccggaactgtggccttatttcttcgatgataatccaccggacccatacgatttttggatttttaccaacgaaaaaaaagaaagaaaagaaaaaaaagcatttctaaatcgaatcaaatctctcgagaaaaaatctagttttttgaatagactcgaaacaagaactcgattatgtaatgatgattctagaaacaaatacttaccaaaaaggtatgatcctttattgagcggatcgcgtcgaaaaacaatcgaaaaaaatgcaatcctgaaaaaaacttcgaaaaaaaaattttttcaaaattttcggataaataaattgcatcaaatcctcgttccgtacaccgataaactaggagaatttatagagatacagaataaagagcgaaagatttatgcggaggatatcaaaaatgaggaattaccgatcattgacaagatcgttgacacggtcattgaaaagtttcttcctcccgtcgttgatacttttcgccttgtgctcaacactcacaaatggatttgtttggctcggttacaggctattgtcgcgggaaatatccactacgcgatagctgtgcaatgtacgttttggaggcatacagctcctggtacctcttatttgtctaatttgataggcttcaggaatttaaagaatgtgtgtctaaaatgttatgaagacattctatcgaaatcccattttaattgggatcttttgatgaggactggttacgcacatgtgaggtatgaacatatgggttatctgggagactttattcggaaaatagagtacgctctagaagaaaaactagacgagtattacgcttacctaaactttggctgtggctctctagttacttcttggtatacccttgattggctagatcaaaattattatcagaataagaaaaagttcgaaaaagaaaagtccgaaaaagaaaagttcgaaaaagaaaagttcgaaagaccaaaggcagaaagagcaaaattagaaaagttaaaaagaaaacatgaaatgctttttttaaaaaaagtattctttttcctacatgatgatgctaatgatgctaatagtcaaaacagaaacataagtcaaaataaaataaacgaaatcagtaaaaaaattcctcgatgggaatacaaattaatcactgagttagaacaacaatcaggagaatttcaagatattcccgaagattttgaaattcgttcaagagaagccaaagaggtagtgatttttactgatatcaaagatgataaagatgatcctgatgaaatggaagagatgtctacgacacgctatttagaacaaccggactttgatcgagatctaatcaaggggtctgtgcgggcgcaaaggcgcaaagtagttatttggaaagtgtttcaaggaaatgcgcattcccccctttttgtgtacagaatcaaaaaatccattttcttttctttaacatctaatatgtttgaattgattaaatccatttttagaaatagggtgtggaaaggggaagcattccaaattgtagagtctacaaacgaacaaacaaaaagagaagaaaatagaatagaaatagaagacgaagacgaagaaaaaaaagagatggagatactagaggaagaggcgcgaatgaagatagcggaagcttgggataatgcccatacttatgggcaaggaataagagcttgtttgttgctaattcaatctatttttagaaaatatattctcttaccttcgtttataattgcaaaaaatcttgggcgtatatccctatcccaacgtcctgaatggtctgaggattttcgggaatggaatagagagatgcatcttaaatgtacttataatggaacgccattatcagaaacagaattgcctgaaaattggttcatagaaggtcttcagatcaaaatattattccctttccgtctgaaaccttcgcacaaacgcaaattaagatcttatcaagaaaaagaggatttccgttttttaacggtttttggactcgaagctaaacatccttttggttttcccgaaaaacgaccttccttttggaaacctgttttgaaagaactgggaaaaaaagttcgaaaaatgaaaaagaactatttcaaaggaaaaaaaaaaatacttgcaaaagtttccaaagaaaacccaattcaattaagaaaagtagaaatctatgaatcgaatgaaattcaagaagaaaaagattccataattagcaatcaaataattaaccaatcttttggtcaaacagtatcgccgggtttgacaaattcttcattgacagaaaaaaaaataaaagatctgactgagcgaatagggaaaattagaaatcaaatagaaagaatagaaagaattagaaagaagaaaaggaaaaatgatactagtcctaacaaaacatttaatgctaaattcttagaaaaatggaaaatattcaaaagaagaactgttcgattcatttctaaatttcccctttatttgaaaattttcattgaactactatctcggcacagatttttttctaggagtgaatggaaactatcaggggtatggaaatctactatctattatatagaagagtttgttttatttagtaaattttatttactaaggatatggaaattgattttatatattatgtttgaaggttggtttaagatctattatattttactttgtattgtacgtgatatacggtttcttttaaattttgttgtagatcattcaaatttggatatttctactcaaattaggttaagaaccctaattgacaaaatgatgaataactgcatagagctcatttttctatccctggacctaacatttaagaatactagtagtaataaaaaaaagaaaaatctcattccctttaaaaaatcccttgataagattagggatatgaaaagcaatttacatcttttttttgacttatcttgcgtatcacaagcctatgtattttacaaattatcccaaatgcaagttagtaatttgcataaattaagacctgttcttcaatatcaaggaatctctttgtttcttaagcccgaaataaaggattctttggaaaaacaaggaatggttcattcaaaattaaaattaaatgataagaaacttaggaattatgaacaaaatcaatggaaaaagtggttaagagggtattctccatacaatttatcgtcgatcatatggtcgagattaatgcctgaaaaatggcgaaatacttcccattgtatagctacaaaggaaaaattaagcaaatgcaattcatatgaaacagaccaagtaagtgattcaaaaaaaaaaagggaagtatacaaattagcgaatcaaaaagaaaattttcacaaatcttatcgatatgatcttttagcaaataaatttcttaactccgaaaaatttcaaggaaataagaacggagagctttcttgtaacacgcacaaggacccactttatgatattctgaaaaccacccctatctataattatgtggatatgctagctgtggaaaaaatggtaaatagaaaatatttgcgttggaaaagtttgtatcgtaaagaaaaagtggatattgagtcctgtatcacgatcgatgccaacaggaatccaaatattcaacgggaaactaataagtattttcaaatatctattaaaaatggatattctgaaatttgttattttaggcttccagacaatctcccaaaattccacaacgtttttgttgattggatgggaatgaatgaaagaatgctaaattattctatctcgaatctagagggttggttcttcccagaattggtcttatttcatcaggcatataagaccaaaccttggtttagaccaaatcaattacttcttttaaatcgaaatggaaatgaaaatagtagtgaaaagaaaaaaataaaattcaaaaaaaagcaaggaaatcaagaagaacccaaaaaaggagaagattttggatctgttctgtcacaagaaaaatctagtgaagaaaattctgtaaaattggacaggaaaaagaagaaaaagaaaaaaagtcaactagattccttcctggaacgttatttactttttcaatgtaaatggtgggacagtactttggacgaaaaattgatgaataatattgaggtctactgtctcttgcttagactaatggacccaagaaaaattctcttatcttcaattcaaacaagagaaatcgatttggatagactgacgattcaaactagtctaactcatgcggaattactgaagaagggaatattgattatagaacccattcgtctgtttggaaaaattgatggacaactcttgatgtatcaaaccataagtacttcgttggttgataagagtaagtaccaaacaaatccaaaataccaagaagaaaggtatgtttctaagaatcattttgatttccttattcctgaaaatattttatcgtttcgacatcgtagaaaattgagaattctaatttcattgaattcaaagtatcgaaacgatgaaaatagaaatctcctattttggaacgaaaagaacagaaaaaacagcaaccaagcttcgcccgagaataaaggtcttaatatagaagaaaatgcattaatgaaattaaagctctttctttggcctaattatcgattagaagatttggcctgtatgaatcggtattggtttaataccaacaatggcagtcgtttcagtatgttaaggatacatctatatccacgattgaaaatggaaaattcgtagataagaactctatacccgtctatcatatagaatagaaagtatatgatagacgggtatatatgaaaataggaaaaaatatagggtatggggtatagggtatatgaaagaaatatgcggaccacacatttgagtcttccctttcatggatatatccaatattaaatgaataatgtaggacttcaatctcgaaatgaatcaatagaac-tttttttttttaggtctaaacccttcaatggaaaaatggactactccttttctacctctatctcaatccgattccagtttggatggattgatttgaattcagaaaaggagtagttttcaaataacttggaattagatttttgtatataccaattcaaattaatggcattattattactgatcggtaaaatccatatctttcaaaaggaagggggaatttttctatggtaaaaaattcattcatttcggttatttctcaaaaagaaaacacagaaaacagggggtctgttgaatttcaagtattcactttcaccactaagataagtaaacttacttcgcatttggaattacacaaaaaagactcttcatctcagagaggtttgcggaaaattttgggaaaacgtcaacgactactggcctatttgtcaaaaaaaaatagagaacgttataaagaattaattggcgagttagatattcgagagataaaaactcgttaacttgaagcctaataccatttgcacttttattcgttttcattttgacgaactcttctttttacgttcaaacaatgcatggaagaatgactcgggaaaaaaaacttatgattgcaccaactacaagaaaagacctcatgatagtaaatatgggccctcaccacccatcaatgcacggcgttcttcggctgatcgtgactctcgatggggaagatgttatcgactgtgaaccaatattgggttatttacatagaggtatggagaaaattgcggaaaatcgaacaattatacaatacttgccttatgtaacgcgttgggattatttagcgactatgttcacagaagcaataaccgtaaacgcacccgaacagctaggcaatattcaagtccctaaaagggctagctatataagaactattatgttggaattgagtcgtatcgcttctcatttgttatggctcggcccttttatggcagatatcggggcacagacccctttcttctatatttttagagaacgagaattgatatatgacctattcgaagctgctaccggtatgcgtatgatgcataattattttcgtatcggaggagtagctgccgatttacctcatggttgggtagataaatgtttggaattttgcgattattttttaatcggcgttgctgaatatcaaaaacttattacacggaatcctatttttttagaacgagttgaaggcataggcattattcaggcagaagaagcactaaattggggtttatcaggcccaatgctacgagcttccggaatagaatgggatcttcgtaaagttgatcgttatgagtgttacgacgaatttgattgggaggttcactggcaaaaagagggggattcattagctcgttatttagtacgaatgggtgaaatggcagaatccgtaaaaattcttcaacaggccttagagggaattcctggagggccatatgaaaatttagaaatacgacgctttgatagaataaaaaacccggaatggaatgattttgactatcgatttattagtaaaaaaccttctccaacgtttgaattgcccaagcaagaactttatgtaagagtcgaagccccaaaaggggaattgggaatttttctgataggagatcagagtgtttttccttggagatggaaaattcgaccaccgggttttatcaacttgcaaattcttcctcagttagttaaaagaatgaaattggctgatattatgacgatactaggtagcatagatatcattatgggagaagtcgatcgttgaaatgataattgatacaacagaactacaagctatccactctttttccggatttgaatccttaacagaagtctatgggatactatggacacttatccctattttgactcttgtattaggaatcacactaggtgtactagtaattgtttggttagaaagagaaatatctgcaggaatacaacaacgtattggacctgaatatgccgggcctttgggaattcttcaagctctagcagatgggacaaaattacttttcaaagagaatcttcttccatctagaggagatactcgtttattcaatattgggccatccatagcagtgatatccattttactaagttattcagtaattccttttagttatcgacttattctagccgatcttagtattggtgtttttttatggatcgccatttcaagccttgctcccgttggacttcttatgtcgggatatggatcaaataataaatattcctttttaggtggattaagggctgctgctcaatcaattagttatgaaataccattaactctatgtgtattatcaatatctctacgtgtgattcggtgagacataaactttccatatttctttctagcaagaaagttgaatatctattttttattcatcgtcggggttgataaactaaaccggatagttagatgagtgaaatcaaacggcttcctaatttgctgttaaagccattcaatctcatttcctatgtacaagaattaagtcaaaggaaagaatatcagttcttatgtttcctttaccccaagttagattggttgagtagtaatcatggcttgaagcgggttcaaaagatcaacccccggggtttttactatctattaccatggaggtattagtattaacctactggaagattcaaaaaatgagtggatggttaggaagactaagatacacaaaggattagtaatggagattagataacctttccaagaggatatttctaccaaagtaattcgaatcggggctttaagttggtagaaattcgtaagaagtactcccctagattttgatccagagtatcttcctattcaccgattaagtaaataactatcaagaacgaagaaatcttttatttgggtaatgccgccctcccttatttcccgagaaagtagaataggaacgaacagaagtggaaagactagaattgcaaaaagagatcttttttattcataaatttttcgattttttcgatagaaatagaatctttgctaggtaatacaatatctaatttcgtaatcaaaaaaaaaaaagaataggttgcaatatctctgtgatattcctcaaaaaagttttttattcaaggataaagttattaatcaacaaagaaaaatacaaacttttaaaagatgagatcaattcagaagcactttatttttattataactagcagacggaatttcataggttaaattctaggccttaggataagagtttgactctctattgatcatggatcccacaaagggatcaagatcaaaaatgttgaaaggcccttagagttttttgtgacctatgaggagccgtatgaggtgaaaatttcatgtacggttctgtaatagcgacgggaacagtgatgttatcgccgactatgattatctaacagttcaagtacagttgatatagttgaagcgcagtcaaaatacggtttttggggatggaatttgtggcgtcaacctatagggtttatcgtttttctaatttcttctttagccgagtgtgagagattaccttttgatttaccagaagcagaagaggaattagtagcgggttatcaaaccgaatattcaggtataaaatttggtttattttatgttgcttcctatctaaatctactagtttcttcattatttgtaacagttctttacttgggaggttggaatctttctattccctacatattcgttcctgaactaactaaaagaagtcaagttattggaacaataataggtatctttattacattagcgaaaacttatctgttcttgttcatttctattgcaacaagatggactttaccgagattgaggatggaccaactattaaatcttgggtggaaatttcttttacctatttctctaggtaatctattattaacgacttcatcccaacttttttcactgtaaagaactcgaatttttctatcttcaaaacctgtctcaaacaagagaaagaaacaagtatgaaattatttatagatattccgatatgttccctatgctaaccgagctcttgaattctggtcaacaaacaatacgagctgccaggtacattggtcaaggtttcatgattaccttgtcccatgcaaatcgtttacctgtaactattcaatacccctacgaaaaattcattgcatcggagcgtttccggggccgaatacactttgaatttgataaatgcattgcttgtgaagtatgtgttcgtgtgtgtcctatagatctacccgtagttgattggaaattggaaactgatattcgaaagaaacgattacttaattacagtattgattttggaatttgtatattttgtggtaattgcgttgagtattgtccaacaaattgtttatcaatgactgaagaatatgaactttctacttatgatcgtcacgaattgaattataatcaaatttctttaggtcgattaccggtgtccataacgggcgattacacaattcgaacaatttcgtcgaattcacctcaaataaaaaatgtataaaacccttgcatttccaaattcccaatccctttggaatctaagggaatcgggtttttgcttgttcaagataaacgagcgattggttgtcgagaatcgtggttcatttggatagaaaatttatttcttttcgaataatgattaaataataagagtagaccaataactgtatctacctcaatccacaccaaccaccctattcacattttcttcaattaagaagtatcctaaaaagaaaaataggataactccccttttcccggtcgggtcaacaaagtcatgaaatatttggatttactttttctataaaataaaatggatttacctggaccaatacacgattttcttttagtttttctggggtcgggtcttatattaggaagtctgggagtagtcttatttccaaatccaatttattcggccttttcattgggattggttcttttttgtatatctttattctatattctatcgaattcttattttgtagctgctgcgcagctccttatttatgtaggagctataaatgttttaattatttttgctgtcatgttcatgaatggttcagaagattacgatttcgaagattttcagctttggaccgttggggatggaattacttcagtggtttgtacaagtctttttatttcactacttactattattctagatacgtcctggtatgggatcatttggactacaaaagcaaaccatattttagagcaagatttgataagtaatagtcaacaaattggaattcatttatcaacagatttttttcttccatttgaactcatttcaataattcttttagtcgctttaatcggtgcgattgctatagctcgtcaataataatcaatcttttaaaggaagaattctcaactaaatcaagggaaaaagaatgtgtctaatcccttaatttgagtgcccacctaaaatgaaaatcaactcaatttatttttagaattgatctattcccaaccaattcccttgttttcttccatacgtattagaatcgactggatttaattattgttcagattgaaatgaatcaagattgataaggggttgagtaatgatgctcgaacatgtacttgttttgagtgcctttttattttctattggtatttatggattgatcacaagtcgaaatatggttagagcccttatgtgtcttgaacttatattaaattcggttaatatccattttgtaacgttttcggatatgtttgatgatcgtcaattaagaggagacattttctccatttttattatagctattgcagccgctgaagcagctattggattagctattgtttcatccatttatcgtaatagaaaatccattcgtattaaccaatccaatttgttgaataaataatatgaatcatagaaaataaaattagaatattcataaattacttccgactggacggtttgatatgggtaaggtatgatcatgtttgccgaaacataagaaatcaaaggatttttgcgctcgttcataaacaattcatcataaacaattcaagtccattgattctgatcactcattgattcgtctggtatctaattacaagattgatttagaagttagtttactagaccgaaaattcatgatgttaaaaattgtatagatacaatgtcacactcagtaaagatttatgatacatgtataggatgtactcaatgtgtccgagcttgccccaccgatgtattagaaatgataccctgggacggatgtaaagctaaacaaatagcttctgctccaaggactgaggactgtgttggttgtaagagatgtgaatccgcctgtccaacggatttcttgagtgttcgggtttatttatggcatgaaacaacccgtagtatgggtctagcttattgatacgttccataaaactctacttaaaatccattttttttttttaccgacaaaattcgtgcgcaaactatttggatttgattttgcgcacggatttttatggcccaagtgtatcttgtctttaccacgaatcattttcccttcttaacaataattgttgttttaccaatattttcgggttccttcattttccttcttccacataagggaaataaagtaattcgttggtatactatatgtatttgtattctagaactccttctaataacttatgcattctgttatcatttccaatcggatgattcattaatccaactagaggaggattataactggatccatttttttgatttccattggagactagggatagatgggctctcaataggacccattctattgacgggattcatcactactttagctaccttagcggcttggccggttactcgagattctcgattatttaatttcctgatgttagcaatgtatagtgggcaaatcggattgttttcttctcgggaccttttactttttttcctcatgtgggagttagaattaatccccgtttatctacttgtatccatgtggggaggaaaaaaacgtctctactcagctacaaaatttattttgtacacggcagggggttctgtttttcttttactgggagttcttggtgtcggtttatatggttctaatgaaccaacattaaatttggacatattatccaaccaaacctatcccttagctttggaaatactattctatagtggattttttattgcttttgctgtcaaattaccaatcataccactacatacatggttaccagatacccatggagaagcacactatagtacttgtatgcttctagccggaatcttattaaaaatgggagcgtatggattagttcgaatcaatatggaattatttccccacgctcattctatattttctccttggttactgatagtaggcgcagtgcaaataatctatgcagcttcaacatctttgggtcaacagaatttaaaaaaaagaatagcctattcctctgtatctcatatgggtttcataattataggaattggttctatcaccgatatgggactcaacggagcgcttttacaaataatctcccatggatttattggtgctgcactttttttcttggctggaacaacttatgatagaatacgtcttgtttatcttgacgaaatgggtggaatagctatctcaatgccaaaaatattcacgatgttcagtagcttttcaatggcctctcttgcattaccaggtatgagtggttttgttgccgaattaatagtattttttggattaattactagtgaaaaatatctcttactaacaaaactactcattacttttctaatggcaattggaatgatattaactcctatttatttattatctatgttacgtcagatgttctatggatacaagatatttaatgtttcaaattcctatttgtttgattctggaccacgagagttatttctttcgatcgctatttttttaccaatactaggtattggtatgtaccccgatttcgttctttcactctcagtcgaaaaggttgaagctattctatctaattttttttagagaaagtttgaatgaattttacaaccatttctcttacaatgacaagaagaagaaaaggccttttcttcttcttgtcatacgttaagttgaaattcattttgaactggcgagaaccccagcgaatcactaactatttgattcacctcgttcttgccagttcacaccaaattctttgatcgtatatgcaccttagactttcctattctaagaacccccacattccattccactataatgaaaatgaaccataactatgtagtcctattcctaataaattaaccccaaaatagcatatccaaattataagaaatccaatagacgccacaattgctgaatttctacctttccatttttgatttgttcgagtatgcaaataaattgcgaacaccagccaagtaataaaagcccaagtttcttttgggtcccaactccaataggatccccacgcttcgttagcccacacggctccagaaagaattcctatcgt--aaaagataaatcctagactaatgttggatttatcccaataaaaaggaggaagaagaagaaggaaacacaagagaaatagaaaaaaagataaaaacgaatgtttccgggtcctaccaattttaagggtgaaactatcaagaaacttacaagagcaaccccgttgaccaacccatcaatcactcgcgtatcaaaaaaccgagtggattgagaaaatcttcttatcatagaaagccaaaacttctgataaaaaacatctataaaagcacgattatatgaccaattgtaaaaaccatagacaattttgtccgaacgacttcttttggaagttattaagacaaagaaatttattaaatcaaaattcttgaagggtgaaaaaatgggtttatataaaaaagaagctagaagtatcccctcaaaagctatactaacagaaaaaatggcatcttttccaaattcatagaaatcagtaaaatcctttgactgttgatgtaaaaggtcgatagacggagctaacaatttacttaatatatcgagatctccgggaattccttcttgattaaaaggaattcccagagatccaacaaacaaagtaaatagaactaatacaaataaaggaaataacatagtattgtccgattcatgggggtatagagaaacttttttattttcaaaatgcaaaatattaataaaagattgttctgcatttcttttttttaggttctcattacttcgatatgttttttttttaaaaaaagacaaactttcatttttcattcttaataaacgaaaatttttgtgaattttttttgaataccctttaccccatatagatattaaatatagagccgaattttttttaccattataattttgaaaataaacatttaaatgcccctcaaaagtaagtaaatagatgcgaaacatataaaatgccgttaatcctgccgtggcccaagctattattgcgaaaataggtgaatataaccaactatcattaagaatttcatctttagaccaaaaacaagcaagagggggaataccacaaagtgaaagtgtacctaacaaaaaagatgttttggtaatgggagtatattttgttaacccacccataagaaccatattttgacttttatccggagaatatccaacaacagtttccattgaatgaataacagatccagaccctaaaaataataatgcttttgaataagcatgagtaatcaaatgaaataaagcacttcggtaagaccccattcctaaagctaacatcatataacccaattgagacattgtcgaataagctaaacccttcttaatgtctttttgagcaagagctaaagtagctcctaataatactgttattatacctatcaacgagataaaattcattatatagggtataactataaaaagaggaagaagacgagctacaagaaaaatacccgctgccaccatagtagcagcgtgtataagagctgaaatgggagtaggtccttccatagcatcggctaaccatacatgaagaggaaattgtgcagatttagcaactgcaccagcaaataatagagcagcacacaatgtaacaaaaggagaatttacttcattatttaaaatcaagttagtgaatattttgaataaatccctaaattcaaaactaccggttatccaataaaaacccaaaattcctaataataaaccaaaatctcctacacgatttgttacaaatgccttttggcaagcatttgcggcaagaggtcttgtgaaccaaaaacctattaatagataggaacacaccccaaccaattcccaaaaaatataaatttgtatcaaattggaactagtaactaatcccaacattgaagtactgaaaaaactcatataagcaaaaaatctcaagtagccttgatcgtgaaccatataattatcactataaataagaaccataattccaacagtagtgattaacattgacataatagaagtaagtggatcgatcaagtagcctaattctaaagaaaaatcattattgagagtccaagaccagacatattgatagataaaattgctatttatttgctgaatagccaaattagttgaaaaaagcatgactatacttaacaataaaatactcggaaaagcccacatacgacgaagatttttcgttgctgtcggaaaaataagaagtcctactcctattaacatgggaactggaagtggaacaaaaggtatgatccacgcatattgatatgtctgttccataaaaaagttttttcttaataattctttattcctattaatggtttccgatttgccggattttctctcttttgaaaagagtcaataaaaaaatcaagatatgcacgaacataaatagaattttttgaatttgtatttctttttatgtattctttctgctaaatacttcaaatattcaaatcaagaagttacagttggtcaaatcataggaaaaaaactttaaagtctcttttgtatttgaaaatcgcgaagaaaggatcaaattaagtatttttccgagtttgacaaacaatttaataaagtttttagaaaacatactaaaaacagggagttttacccttcccgaggttttgaggtattgtatattccatctaaatgcaatatgacagtaaagagaaggaaaaactagttcatatgcatttttgtacatattaagttcaatgaattcctttttctattgcatagggatctataaattcgaaaaatatctatttgaatgggaaaaaattttaaagaaacc----------------------------------------------------------------------------------------------------------------------------cttttttatttgaaagaatattctctaaaaaatctaatgaattagcaaagggctgctttttttttgtaaacactaaatgtctttcacatccagctataccaatgagtaatttctcaatttaaaattgaaatggcagttccaaaaaaacgtacttctgcatcaaaaaagcgtattcgtaaaaattgttggaaaaggaaggggtattggacagcgttaaaagccttttccttgggaaaatctctttctactgggaattcaaaaagtttttttgtacaacaaacaaataaaaaataagtaataaagcctaaaacgttggaataaacctgagtcaaaaatagactcagt------------------------------------------------attgatctctttaccttacccaaacctaagagaaaaatgt-aaaaaaaattttttacatagaatttgactgattttttcattaccaaggtggggagtcttttttccccatcaatctattttgcaattt---cctt------------------------------------------------------tgggttctatcccttaatcttaatgcagatatagtgttacaagaattcaagacgaggggagtataaaattcacgaaaaatgaagatcttaaactaaactaatgaaccttcaaatacctatagaaacgaaattttattcatctttttaactctttcctaaaaaatattcaatccaatagatttattaaatctagacgattgcttattcataggctattatcagttcaagacaagccgctatggtgaaattggtagacacgctgctcttaggaagcagtgcgagagcatctcggttcgagtccgagtggcggcatgtcatcgactaaacatgtcaaaaaatcctataatgaatataattggacatttagattctataattcaggaattcctccttttaaaatttttatgatattttctaccttagagcatatattcacccagatttctttttcgattgttacaattctaattacaattcatttgataagcttttttgtcgatgaaatcgtaaaactgtatgattcatccgaaaggggcatgataataacttttttttgcataacgggattattagttacccgttggatttattcaggacattttcccctaagtaatctatatgaatcattaaccttcctgtcatggagtttttcccttattcatatagttccttatttcaaaaaaaagaaaaatattctaagtacaataattgggcccagtgctctttttactcaaggttttgctacttcaggccttttaacagaaatacataaatccacaatagtagtacctgctctgcaatcggagtggttaataatgcacgtaagtatgatgatattaggctatgcagcccttttgtgtggatcattattttccgtatcacttctagtcgttacagttagaaaaaaaatacctttattttctacaagaaatcatttattccatttgaatgggtcgggtgaaatcgaattaatggttgaacgaagtgattttttacaaaatacttattttttttctacaaagaattattacaggtcgcaattgattcaacaattggattattggagttatcgggttattagtctaggatttatctttttaacgataggaattctttctggagccgtgtgggctaacgaagcgtggggatcctattggagttgggacccaaaagaaacttgggcttttattacttggctggtgttcgcaatttatttgcatactcgaacaaatcaaaaatggaaaggtagaaattcagcaattgtggcgtctattggatttcttataatttggatatgctattttggggttaatttattaggaataggactacatagttatggttcattttcattatagtggaatggaatgtgggggttcttagaataggaaagtctaaggtgcatatacgatcaaagaatttggtgtgaactggcaagaacgaggtgaatcaaatagttagtgattcgctggggttctcgccagttcaaaatgaatttcaacttaacgtatgacaagaagaagaaaaggccttttcttcttcttgtcattgtaagagaaatggttgtaaaataaataggcgaaaaatcgaatttcttacttcgtctttaca--------------
>Plantago_arborescens_Poir.
-ggcgaacgacgggaattgaacccgcgcatggtggattcacaatccactgccttgatccacttggctacatccgcccctatcgctagactctataacttactagaa-ctagaatatagta-aaagatt-------------------------------------------------------------------waaaaaaaaaaaagagtatacgaatttaaaagaaaataaaggagcaatacccctccttacctt-------gatcaaagaagaaagagttgattgctcctttattttctctattctattttcaaaaactcctatacactaagaacaagtcttatccatttgttggagcttcgatagcagctaagtctagagggaagttatgagcattacgttcatgcataacttccataccaaggttagcacggttaatgatatcagcccaagtattaattacacggccttgactatcaactacagattggttgaaattgaaaccgtttaggttgaaagccatagtactaatacctaaagcagtgaaccagatacccactacaggccaagcagctaggaagaagtgtaacgaacgggaattgttgaaactagcatattggaagatcaatcggccaaaataaccatgagcagctacgatattataagtttcttcctcttgcccgaatctgtaaccttcattagcagattcattttctgtggtttccctgatcaaactagaagttaccaaagaaccatgcatagcactgaatagggagccgccgaatacacccgctacgcctaacatgtggaatgggtgcataaggatattgtgctcagcctgaaatacaatcatgaagttgaaagtaccagaaatccctagaggcataccatctgaaaagcttccttgaccaattgggtaaatcaagaaaactgcagtagcagctgcaacaggagctgaatatgcaacagcaatccaaggtcgcatacccagacggaaactaagttcccactcacgacccatgtaacaagctacaccaagtaagaagtgtagaacgattagttcataaggaccaccattgtataaccattcatcaacggatgctgcttcccagattgggtaaaagtgcaaaccgatagctgcagaagtaggaataatggcacctgagataatattgtttccgtaaagtagagatccagaaacaggttcacgaataccatcaatatctactggaggagcagcaatgaaggcaataataaatacagaagttgcggtcaataaggtagggatcatcaaaacaccaaaccatccgatgtaaagacgattttcggtgctggttatccagttacagaagcgaccccacaggctttcgctttcgcgtctctctaaaattgcagtcatggtaaaatcttggtttagttaatcatcagggactcccaagcacacggattttctagactataaatcgaaatagaaaatggaaggcttgttattgaacagtataacatgacttatatgttcgtgtcaaccaattccaccaactacctagacctattcgaatttattttaaata-----aaaaaaaatataaaataaaaaaaaaaatgggaatttctataaatttcgatataagagtgggttgcccgggattcgaacccggaactagtcggatggagtagataatttctttgttagtttgattagttaaaaaaagaaaaatccctccccaagccgggcttgcatttttcattgcacctggctttccctatgtatacataatttcctttcttataaaaagtggaatactcagtcgatttaacccttatttcatactacatcaacacttcagaataacggacgttttgcttttttttagttaagataaa---tttctatttccaaggtctgagattttt-tttgtgattggctagatcattgatacaaataatatccaaatgccaaatccggcttttatagactccccacaaagccgaagaagcttttgggaaaatccaacaaagaagatcttcttccgacataagaaattcttccaaaaactccgagcctgctgttttcaaaaaagtacgtacagtacttttgtgttttcgagccaaagttctagcgcaagaaagtcgaagtatatactttattcgatataaagtctttttttttgaagatccactataataatgagaaatatttctgcatatatgcccaaatcggtttataatatttgaatctgataaatcagcccaaactggcttactggtgggatgccctaataggttacaaaattgcgctttagccaatgacgtaaccattggcataataggaataagagtatcaaccttcttaatagcattattgattagaaatgaattttctaaaatttgactccgtaccattacgggatgcattcgtacgcttgaaaggtaacttacaaattcaagaagatggttgtataatggatttatagaaatccttcgtggatgaaaccacagggaaaaatgccattgccaaaaagtgacaagataacatttccatttattgataaaaagagacgttccttttgaagacagaatgcattttctttgatatctaacataatgcatgcaaggttctttgaccaaccaaagattcgcctgacaatccgtaaccttaagaacgaccctccccagacattctatttttccatagaaaaaaattcgttcaagaagaactccaaaagatgttgattttaaatgagaagattggttacgtaaaaatacgaaaatgcattcgtattcacatacatgagaattatataagaataaaaagaatctttgatttggttttaacccggctttctttggagtactaagactccaatactcgttgataaaaaatcgtaagaaatgcaaagaaggggcatcttttacccaatagcgaaggctttgaaccaggatttctacatggacagggtaagggattaggatatctaacacaaaatttaaatgtgaaaaattgtcttctaaaaagggaaatattgaatgaattgatcgtaaagtctgagatttgactatcttttgccctttcccttctagagaagagattaatcgtagagaatatggaatttccacaataaatgcaaacccctttgataggatttgagaatataaatccttgtttcggccccaaaatgaattttgcttcgaatcatttgtagaaataagaaaatggttctgtttatacattcgagtaattaaccgtttcacaatcagtaaactggatttattctcataaacctgattttccgacaaaaaggatcgactcaaactacgatcatgggcaaatgcataaatatactcctgaaaaataagtggatatagaaagtcctgctgccgagatctctctaactgtaaatctctttggatttcctccatttgaaattcgattggaatcaaaggtagtttag-gggttatcaaatgctacatagtacgatacagtcaaaacagagtattcttttctcctaagaaaaaagacctcgaagttagcaacagattctctgccctttcttttttccatttcatttagtctatgttatcggataagaagatggttagaaatcttttattttttaaacctaatcgctcttttgatttcggaaaaattcgttatcaatatactgcttcttttacacacctctattccataatcataatatagaatgccaatatttaggattcattaaaaaaagatagaatccactcgtgggagaagaagctcttcccgtatcaggtactaatctacttttaacgtctaattagatcgggaaattattccaattaagaacaaaagctggttgctttttctttcta--aaaaaatgaaagccctggggccatatccatttattcattcgacccaactttcttttgttctattccaacaatttcaacagggttttctaccgatcttataagaatgaaatacgtttgaaactttccattgatacgacatgctattttttccatccattccatttcaggatcagtcgcggtcttccaaacttttccaatggtatggacgaattcctcgcttcatctatatgtgtaaaagattctagccgcacttaaaagccgagtactctaccgttgagttagcaacccgaataaaa-taaaaatgaaaaa---tttggatttraa---------------------------------------------------------------------------------------------aaaat-aaagaaaaaaacaccgtttggatttggtaaaaaaacctacggggcgaaaataaatggaccccttttcacttatcaagatgaattatatttgttcgatatactgttgtcaatat-aaaaaaaatattgacaaaagaatagactggaa------------------------------------------------twat-----------------------------------------------------------------------------------------------------------------------------------------------------------------------------------------------------------------------------------------------------------------agataggaatagaaaagaaaaaagggggtcaaaaaaacaagtatagaaaaactatagaaaattctatacaagttgctacccccctcggtattactttaatttaattttgtttgattagataaaagttccttaaaaacttccgctttctttaaaagattatgaacagttactgtgggttgagcccctgttttgaggaaatatagaatagcaggaacatttaaataagtttggttctttattggatcataaaaccccactcttctaaggtcttttccttctcttcgagatcgaacatcaattgcaacgattcgatagacggctcatcgggatagatatagatgaacaggaccccccctagaaccgtataagaagttttctcttcatacggctcgagaaaaaatgatttcattcaaagttttgtctatgt----atgcaattagaata-tctaataaataaatgacaaaagagcctataccatagactatactatgatttcagtcttttttattttcaggaagaaaataaaaaagaaaccattcgtactcataactcaagttagagaattttcaaagaaaatctttagtcaatttcatttattgagcggtctttaccccgctttctttgtctcgtttaaaattcgatttagattcttgagtttgatccaattcttgagactagcgagacaatttaaacggcatttccttgtttttggatccttttttttt---ttgaaatcgttgggtttagacatgacttcggtgcttcttttcttaatgctttcaaaatggcagcaacataccccttgttgattaaagaatcatacggacagttgattccccgtgatgaactttgaatccaaaaaatttgatcaattgcaacaag-tttttttt--attacaaacttgtttgaatcggatccttwrrat-----tcttatatatggaagaagatatatttacgaagttgttctaattgattgacattaaccctagattcttgaccccgaaaaagaaatgaatccttttctactcgagctacatcgtgaactattaacaa-cccccccaaaaaaagggttctaatataa---caatgtcgagacaagagcaccttcatcattcattattagataaatggaaaatggtggatgtcaaaatccacaaaggatcatgtccttcaagtcgcacgttgctttctaccacatcgtttcaaacgaagttttaccataacattcctcttatttggaaccgaattgattcaaccgtggaatcatgaatagtcattggttcagttgtacatagccgtcataatctagttattttttt-----------------tt---tataatagatatgtgtaatatgggtggtggaattttttttctgaaaaagtcttagcatgacagcagctttaacatacctaaatctatttttagacaaaatagaatagaaaggagtagaaatctagaatctagaaayagaaacaaataacgttttgaatc--------------atatatataagctaaa------catttcttcattttaa-----------------------atagattttggttaatat------ttcaataataatcttaaagtgaaa-----------------------------------------------------------------------aaaaataggggataagataaaccacccctgcctcaatcatttcatcgatttccaactctacattcgaactaaacacgaaata-caaaaaaatggatatgctctgggacggaaggattcgaacctccgaatagcgggaccaaaacccgttgccttaccacttggccacgccccattttcattttaaattcacactaaaaaacaatagtcttggtattgattttttgtcaactccagcccaaagatctatatatctatagaatatactggtattaggattttgatacatagtcttagagattttagakattagatata-atc---taattcaattgaatttattgatcattacatcgaattcaattaagatattctatgaaagtatgatttcttctattctcctttgagaattggaggattttttattgggtagatttcaagaaaaagaaagaaggattttttgtataccttacttactttcttcctttttccgtatctcaaaaactcaatcaaattgcaattatctccaagaacaaaaagcctgctatgcttaataccgtaagtttgatctgtattaattctgccctttattcgagtagttttttcttcttcggcaaattgcctgaagcctatgcttttttgaatccaatcgtagatattatgccagtcatccctttatttttttttctcttagcttttgtttggcaagctgctgtaagttttcgatgagatctttactcagaatattctagaaaatgaatgcatgatttttcgcgaaaaatttctaacaattacaacaatcagatagtctgaaccctagattcggac----------ttggatagtcaccaaaactctggtttacccgtatttcctcattttaaatcctttattctttccagggaaagaccctaac-ccattagggtctcccataacatctaatttgaatatgaaagtatttttttaatgaaaaaaaatatgatttcttggtttcaaagtaggatatgtggtagaaaaatggaagatctattctc--tttttgttttc-aaaaaaccatcttggagattgtgcaatgcttactctgaaactctttgtttataccgtagttatcttttttgtctctctctttatttttggattcctctctaatgatccgggacgaaatccgggacgtgaagaataaaatccaaagcc-ttttcttggttcattttcgaattttatctattccatttctcct------ctccacacgtttaactaagatttcaaaattt-gaaaaa----aaaaaaaatcaacaatggaaacggaaagagagggattcgaaccctcggtacgaataactcgtacaacggattagcaatccgacgctttagtccactcagccatctctcccaatttaaaaagataattactacgttacacataatgtaaggagcccgtccttttttcttgcctttatctattctattaattatctatt------------------------------------------------------------------------------------------acctctttgttttgtgtgaattttgttcgaaaggtccttccctttctgatggcccggctgggtactgaccagaccgggctctttttttgttccaaggaattggagataaagaatttttctcttacatctgatttgaaaattgtattctatttattttattcaattga-------------------------------------------------------------------------------------------------------------------------------------------------------------ttggatctcccctcgacaaagttcaacactttttttttttttt----attcgttaacgatccgtttgaaattctcttggtcgacaaaaggtccgtttgtatacgataatcatatcgtagcgggtatagtttagtggtaaaagtgtgattcgttttattaaccctttaaaagttaaagggtctttcggttttattcatattccgatcaaaaactttatttcttaaaaggattgaatcctttacctctcaataagaaattcgagaaaaaagtacacattctcgtaatttgtatccacgagttccctttttttt---aagggaaaggttcgatgatccaattgcgaaacagaattttcaattggatccagacttccaattgaataagtataagtaaaggatccatggatcaagatagaaagtaaatttctaatcgtaactaaatcttcctttttttatttctaaagaaataaatggaagcaaaatagctattcaacgatgactttggtttactagaggcatcggcctattgttttagctcggtagaaaacaaaacccttttccttaggatcctttcaaatagaaatagagaacgaaagaactagaaggatttttagaatccccttcttctagaaggatcatctagaaagcgattgattttgtttgtattcgggcaaaaagctgacgtaggtgttatgggtctaattttgttcacatcttaaatctaggaattgactcattttccatttccataaaggagccgaatgaaacaaaagtgtcatgttcggttttgaattagagacgtccaaaaggctgaattgacgtcgactataacccctagccttccaagctaacgatgcgggttcgattcccgctacccgcttatttttcctcttttcaaaat-ttatttcata---tctatatatat---------------------tagatawaawtcggattaatgtatcattgaatatacaattcaaaaaattttctcacataccatccgattttttgttttcaatcaaacaagaatacgcaaaa-tcggaatgaatggcgtccattgtctaatggataggacagaggtcttctaaacctttggtataggttcaaatcctattggacgcaa-ttttttccatctattttttatttccgtagtaagaagtgctttttgcacaaatcaaatccgagacgcttggcttcttggttaagataaaagtgagtaatttatttaggcttgttcctgaagtagaaagaggtccctttgttcctgaatagcttctttcaacataacttgtgcttcctcagtaaatgtcttagtagaagatatgatttcttggaactcaggcttattggtttttaagtaagtacgtaattcaacaagaaatttccttacctgtccgatttctaatgaatcaagatacccgtttgttccggtaaaaatagtgattacctgttcttctactgcaagaggggctgcttgggattgtttaagtaattcacgtaatcgttgacctcttgccaattgattctgagtggctttatcaagatctgacgcaaattgtgcaaaggcttctaattctacaaattgcgccagttccaattttaattttccagctacttgtttcatggctttaatttgagccgcagaccctactctggaaacggagatacccacattaatagcaggtctgattccagcattgaatagatcagcggataaaaatatttgtccatcagtaatagaaattacattcgtaggaatataagctgaaacatctcccgattgagtttcaactattggtaaggcggtcatacttccttcacctaaactagaacttaatttagcggctctttccaaaagtcttgaatgcaaataaaaaacatcccctggataagcttcgcggccgggcggtcttcgtaatagaagagacatttgtcgataagcttgggcttgtttggagggatcgtcataaatgattaaagtgtgttgtttacggtacataaaaaactcagccaaagcggctcccgtataaggagcgagatattgtaatgtagcaggggaatccgccatttcggctaccacaatactatattccatagctcccctttcttgtaaagtatttactacctgagcgacagaagatgccctttgcccaatagctacataaacacatattacattttgaccttgttggttgagaatcgtatctgtagctactgctgtcttaccggtctgtctgtccccaataattaattctcgctgaccgcgtcctatagggatcattgaatcgatcgcaataagcccggtttgaagaggctcatatacggaacgtcgtgaaataatacctggagctggagattcaattaatcgagattcagaagctgaaatttcacccctgccatcaataggtttagccagggcatttataacacgacccaaataagcctcactcaccggtatctgcgcaattcgtcctgttgcttttacagaacttccttcttggatcatcaacccatcacccattaatacaacaccgacattggttgattccagattcagagcaatacctactgtaccttcttcaaattccactaattcaccagccattacttcatcaagaccatgaatacgagcgataccatcgcccacttgaagtacggtaccggtatttacaatcttgacttctctattatattgttcaatacgttcacggataatattactaatttcgtctgctcggagggttaccatgagtttttcttcatttttttt---gaaaagaaaaaataatgcctagagtagaaagactaatcggttatttctttcatcgcccccaacatgccaatattggcactaattgtacgtaaatgtaactcgttgttcaaagaactattcagagttcctatagctccttgtaaggcttgttggaaaacccgttgtcggacttgattaattgccctttgctgttcaaattgaatcgtttcatttttgtaattgtctaattgttccaaagtcttataagttgaattaatcaaattccattttttttgctctatctcagagtatccattcagccgaaactgatctgcttccatttcggctttccgtaagcgactccgagctttttccagttgttcgatggctcccccacgcagttcttctgaatttcgaatagtattcaaaatcctctgttttcgattatctaataaatcacttaatgaaagtagattaccttttcgttcattttaaaacttccataatcccttcccgaaccaaacatgaatctttcaattcatttggctctcacgctcaattatttaggataaattctcctagcttttttatgaatgtaatgagcctatcctcccttctttagtcatagtcaaaaaatttg----aaaaaaacaaatctaatgcaaaaccaaaatacttgggggactcttctgacaaaatcaaaaacatgtaattgtcagcaaagttgtttctttttttttcttcagttcaaatccaaaaattcttcttacttttatacattttatacataaggtataggttgtcaattccgcaaatatccatttttttttttcaaatagataggcagctcaaatcattttatcgagatgagtgttctatatcgataaaa-atttcttta------aaataaaaaccgcctctctattaacatactctattaacatagtggtagaaagagtaccatactacggcgcgtctagacttcaaacagtttgttttaaccatcttaacagctcccttcttggttgttagagaatcaaagtaaatttgccaacgaatcacgaaatgctgtggttcttacatagaa-ttcttaagaagtaattcgcgagatcatgtaccctcctttcctagttataatggaaaaggtacagctggttggatccagcttcttcttgaaataaacaactcacacacactccctttccaaaaaagatcaatacaccaatcactacacctagatttattggatttgttgctaaaatatcggtattcaatccgaaactcccggcagatggccagtggcccaaagaaaggaaagaatcggttacatttttcatagaatctcctcttatagatagactaaaaaatcgatcagggttattttttgatcaccttgcgccttttttttatttattctttt-tttctttgaaatcgagtcaaaaaataatatagttataaaaaatgaactatccctggattgttgcaagaccttagaaaaggaatttctcttggactacggacgggaaggatgaaagtgagtaggtctgctaattcctcatctgcaaatcaacccttcccgtaggttattttatc----aataaggaattgtatgagtgaaatttggatctaatttgaaaagcaaagggcaggtctagggcaataaactaggtatttttttatttgtaaaattaaacaaaaggattcgcaaataaaagtgctaatgctacaactaatccataaatggttaaagcttccataaaagctagactaagcaatagagtacctcgtatttttccctctgcctcaggctgtctcgcgataccctctacagcttggcctgcagcagtcccttgaccaacgccaggtccaatagaagcaagccctacggccaatccagcagcaataacggaagcagcagaaatcagtggattcatgataagttcctcataccaacaaaaagaaatggttaatgatacaatcaatcaatgaattatgacttaattattccattgataggattcatctgatcgaagtaactacgaatttcgaattgaagtaataatattctattattgaaatattgaaactccttcgatttatctttttttgtttctatccgcagagttttgggaaatccctagaactttcgtttttccctgtcttggttccgaactgttatttcc-tttttttttttcttaatgt----------------ttcagccaattcacaactacaatagtctgaaaggagacgtcgatcggaaccc---------caagtagtaggtcaatcttttatttctatataactagtcaatatctactatcacatatacatgtctttcttatctaatgtaaaccattcgtttcgatcggattcgagaatccatcta-tttttttattcttactcatttttggattttttttaatcsmtt-----------------tcwttattctaaccaactacag---aaaaaaggattcgggcgaattattccatagaaatctcattatttccgtgatctaagttcatgcaatttggttgattagttagtaattcttttggtcaattgtgaaaatctactgtaaagtaaaagcaaagtagactcgttttcctg-ttttttagttaattacatttaatcacacggcataaagtgatatatcttctattcaaaattcttatttgat----ataagaaggttggctgcccaatataatagaaggtgaatattcgttgaggaaaggagagttttgggaaaaatatctgttagatctcttt-cccctttttgaactct----taaatatcgaaattttggatttttttgttcttaatttgatctatttctattccttaaatcaatcgtcttgaaccgcacatacattgctttgcgataaact-----aaaaaaaagactatttcaatgatggccctccatggattcgcctatataagcggcggctaaagttgcaaaaataagagcttgaataccacttgtaaataatccaaggaacatgacagggataggaaccactaaaggtactaaagaaacaagaacaacaacgactaattcatccgccaagatattcccgaaaagtcgaaaactgagtgataagggttttgtgaaatcttctaagatgttaatgggtaaaaggattggggttggttgaatatatttcccgaaataactgaatccccttttggtaagacctgcatagaaataggccgctgacgtgagtaaagccaaagcaactgtagtatttatatcattcgtaggtgcggctaactctccatgaggtaattctataattttccaaggtaaaagagctcctgaccaattcgaaacaaaaataaatagaaacaaggttccaataaaaggaacccaagggccgtattcttctccaatttgagttttactcacatctcgaatgaactcaagaacatattcgaagaaattctgacccccagtcggaatggtttgtggattccgaatagctatagtagctgaacctaataagatagcaattacaacccacgaggtaataagtacttgtccatggacttggaaacctcctattttccaatagaaatgttgacctacttccacaccggatatctcatataagccttttagtgtgttgatggaacatgatagcacattcatattgccctctgaaaaaatcgcactttaaacaaaattattttgattcaaccatctctttttctactcgagcgtagtatttagaataccaacgtaaacagggaatactaactaattccatagtattcccagtttttttatctatttttagaaattcataaaaaataatttttagaaattcataaaaaataaccgattctataaatctattgtattttcgaagtaaaactttttgattttatcttattattatctaaggatttcttctatagctagaactagaacgaccttcacaaatcgcaactactaatttgttaagaatgaatcggattgaggatatagcgtcatcattcgctggaattgaaagatctgcaagatcgggatcgcaatttgtatcgattaaacaaattgttggaattcctaaagtgatacactcccgcagagccgtatattcttcatgctgatcgacgatgatcacaatatcgggtaaccctgtcatatatttaatcccgcccagataggtttgcaaacgaaatagttgtcttttcaacatagccgaatctcttttaggaagacggccgagtcttcccattttttgttccattctcaagtccctgaacttatgaagtctcgtttctgtagtggaccaattcgttaacataccgccaagccattttttattaacacaatgacaccgggcccttgttgcagcccatgctactaaatcagctgctttttttttggtcccaacaattaagaattgttttcccttacttgctgcataaaaaaccaaatcacaggcttcagataaaaaacgagcagttctagtaagatttgtaatatgaatacctttacgctttgccgagatataaggggccattttaggattccatttcttagtaccatggccaaaatgaacccctgcctccaacatctcttccaagtttatgttccaatatcttctcgtcatctctccccacatccccccgatttttccaaaaagacggcggggaacgctgaacggaaataaagaattgttccgatggaaccttcacgtctatcgtagattggcgtagatatatgaataagccattagtcttttctattccttatttttgattaccaacctaaatgactatcccaaataccgatagtaa-----aaaaaaaaagatgaatccgcttttaggaatcattaaatcccataaagttctgatgtatcatccaaattctttgaaagaaaagaatcaaacaactttcggtggtgaaagaaaatatctcccatttccccctcgaatagagtgttttcttttgtttccaaagggctccttttttgttgttttgacgggggcactaatcccttcaatccggtcccgacgggtatcataccccccaaaacaacgttctctttcagtccttttaaccaatcgactcgaccccggagagctgcttttgctaaaacccgagccgtttcttgaaaactcgcttcagatatgaaactttgagtattgagagctgctcgagttattcccaataaagtggctcggtaacaaactgcttcttccaatgcgcgccccattcgttgcgctcgcaataatccaactagttctccgggcgaaaaaacattagacattccatcttctgaaaccaagacttttgatgttatttgccgtacaataatttctatatgcctattatgaatctgtaccccctgggatcgataaaccttttggatcttattaaccaaagagatacgactttgcactatagttagctcggcaccaatcaagaatgcccacggcattccaagaattcttattatacgttcgttccaacgctcaaccctctcttctagattcatcgatattgaatcaatcgaacgcacttcgaagacctgttctacttttggaagaccttgggttatatcaccagatcttgatttttcatatataaatgtaattaaagtatcacccgcgtgcaggatttggccataatggccatgaacagttgctcccggagtggccaaataaggcttagctgatcgtattactacagaatcaacttgaacaagtataacttgacctggttttaggcgcggtgccttttttgttctacatatattttcacaaatcaactgcccaagactcattgttgtagatgtttcttggaaataattaggatcgataaaataccaattccaattgaaaagaatggtactggacggatcggggttataaattttctcattttcatccagtaaatagtatttaatgacttgaaaagtctttttcaaattgaaatcgttatttatcaaaatttgattatgagttattaaatggtaaaatgtataaacattcgcaatttgaaaagttgttcctaaaggccccggcgaattcttaattggaattcgaggatctt------ttggaattgattcttttatcccgatgtaatagtttacatcgttcaatcgacccactcgaaaacaattggatgatgacaaaattatcaacgattcgaatcccgtatttcgattcaacaacatatgaatagttctttgatttggatctgggatttgttgaattctttcctcggaataaatcgaagaaaacggattgatatttgtgcaatctgatgc------attatcagagagcaagccggagcctgatggagcattcctttttccgacatatgaactagggggttttaccaagtcgattcttaggaaatgtcgaatcaaaccctttgtccttatctcaacaaaggaagcacgggcttcttgactaaaagcattttttttgtcctggtcccaattcaacactaaacaagtccgaactaattgaatatttgtatcagaaattcttcgaattagtttaccatttccataaaggatataattgacaacgcgaagttgcacattatcccattgctgcaaaagatccggggggaaaagcgctgctaaatttataccgtcccttatttcatatgttacgacaggacgaaccaaagcaaaagactttttcttgctcggtgtgatccgttgcacatagatccaatttgtccactttttagattcctcagaatttggttttctttctcctggtggtatcaaaacgcccctatgtcgggatatcttatccgtctctctgggaaaatggatatctccagaaaatattttaagttcaattctttttttttttctctccacccggactaacccgcccactcggcttcttatatttaaagtaatttgtgtatctaccccaacaatactattattccgtaccattatgaaagaagatccgggtaagatatgcacttcctcgggaatgaaaaaaaaccgatctactttcatttggtattttggcttacctccccgatactcaatgaaatcctctttttttacgattgaatgcatttctagagttccgtagttagtaatgcccgagctcttgcttctgtatcgaggatcatcgaaatatccaagaatactatttctacggaaaattccattgatgggtatttcaatcaaaatacccgaagggggccttaattccttctcgcgttcttgaatcgattggagttgaatcgattggagtggaatgatgaatctattttttcgcctctttgagaataaatccgaattttggtagagagtaatcggatctatgagattataaggaccagtacagagaattcgactaaggtctgaataatcaggaatcctatcttcttttttatccgaacaattcgaagtaaagaagtttttattcaacggatcattcagtcttgagagattataagtcgatcttctcttgacagaatgagaatgcgcacttatttgatcttgatccttatggagtgaaagtgagaccagattcgatctacacggctctcctaataatatccataaatgacttgtttttggtaatagatgaacattcccatatgtcaattcgggtgcatgatacacatcggtgctccagtgcatctctccgtctgagtcagaataaatatgttttcgaaccttctctttaaaattcaaagtgaatgttcccgcccgaatctcagcaatcacctgttctgattctacgtattgatcgttttgaactaaaagaaaactttggggtggaattttgacattatgtcgaatatcttcactctcaatagttacatacaagtctatagaacatagaaaggcaggatgtccatggcgtgtacgcgtcggatgaaccaaactctcattgaatttgatttttccattcgaaggagatcgcacatgttctgcagtaccccccgtgaatactccgccggtatgaaaagttcttaatgttaattgagtacctggttctccaatcgattggcctgcaataatacctaccgcctctcccaattcaacgaggtcgccgtgagtaggactccggccataacataattgacagatccaagacgaactcctacaagtaaaaggagttcgaatagctattggttgtactcgaagggttatgaatcgatttacaagtccaatcccaatgtcttgatttcgagtggcaatacatcgcgtacccatatatatattatcggccaatacacgaccgattaatgtttggatcaaaatcctttctggcatcatcccattctgaggactcacagaaataccacgcaaggtgccgcaatccattcgacgtacaacaacgtgttgaactacttcaacaagtcttcgcgtgagatatccagcatctgatgttcgtacagcagtatccacaactcctttacgggctccgtagcaagaaattatatactcggttaaagaaagcccttcgcgtaaattgctttgaatcggtaaatcaatcatttgcccctgagggtccgacattaatcctctcatacctactaattgatggacctgagatgcatttcctctagctcccgaaaaagacattatatgaactggattaaaggggtcagtcatcctaaaattaggattcatttcttgtcgcaaatattcacttgtggcgtaccatatttcaattgattgtcgtaatttttctaccgcatgtacattcccataatgatgatgtttttccaaaatcaaactttgttgttcagcgtcttgaactagccatctcttcgagggtattgttaaaagatcatcaattcctaatgaaatggatgtagaagtagcttgttgaaaacccagagtctttacttgatcgaggatgtgtgatgtatatgccattccgaagtgatctattaatcgactaataagtcgtttcatggcagttccgtctatcactttattgtgaaataccagattggcgcgttctgccataagtacctccctattctgctgagtaggattcgacaat-gggtttgagttagtggttggaaaacttccttttatcgatcttgattcgcatatcaattctg---atatcaatcaatctgaa-----------------------------------ttcgta---------------------------------------------------------------------------------------------------------------------------------------------------------------------------------ctagtctgaattcgtactagtatcgcagatttacttagcccggttaggtaccatatgaacgggcctgagaaaacccctgtatggcttcttcgatttctcgataaagagaaatatgaccaacagtggttcgaatgtatagaaaaagaatttctttttttagacttcttactattagatagtgtccataaatctcataataagtgcctaaggattcatagtgaacttcgataggagtttcacttgaagaaataatgcgttgatctagtcgccaccggagccacaaaggactatctaaacggattcgtttccggtgataagctccaattgcatcatacgaattagaaaaaaagggctctttcgtatatttagagttcttgttgtcacttcttttattttgatagtttcgtcgattccatggattatacctatttacacaaatacctcgacgattcccgctcgttaatacatagagtccaataagcatatcttgagttggtgcggaaatgggatcgcctatagctggagacaaaagattcatctgagaaaacataagtaagtgggcctccgcttgagcctccaaagataaaggtacatgaacagccatttgatccccatcaaaatctgcattgaatcccttacaaactaatgggtgtaaacaaatagcacgcccctctactaaaacgggctggaatgcctgtatgcctaatttatgcaaggtgggtgctctattcagcaatacaggatgcccctgcataacttcttgaagtatttcccatacaataggttgtttttcccgaatttgactcttagcaactcctatgttcgaagcaagatgttgtctaattagaccacgaattacaaatggctggaaaagctcgattgcgatttcgcggggtaatccacatcgatgtaatgaaagcgaaggacctacgacaatcacggaacgacctgaataatcgacccgtttgccaagcagagtctcgcgaaatcttccctctttgccttcaattacatcggaaaatgacttgtaaacttgattatgaccatccctcattggttgccctcggattccattatcaagaagcgtatccacagcttcttgtactaatttctcctgacacattattaattcgccaggcgtaaa------tgttgttaatagatcggtaagagtattgttccgacagataactcttttatagagttcattaatatccgagctcattaatttacccccatctatctgaaaaatgggtcttaactcaggaggaaggactggtaataaacacaaaaccatccattctggttctatattggaaagaataaaatgcttagctaatcccatgcgtctaaccaaaaaatcccttcttcttctaacctttcgatcttcccattcatcccctgtgggtccttcttctcctaattctttccattctaccaaagaattatctaaaataattcgtaaatctagatcggccaattgttctcgaatagcacccgcaccagtagagatttctcgatttcgaaatgtatcaaatccttgggtagtaaaaaaaagaggaatgctgtatttccaagattgtatttcatattcgaataaacctcgtaatcgcaagaaagtgggttttttcgttatgggcctagcaaaagaaaaattgggataggatcctataaaatctccccccttcaaaatcggacgtgaaagtttcctttcatccggctcaagt------attaactctaaagaaaggagttctcgctttcaaattctagaaaacc-ccaaacaaaaagatctactccgtactcaagtttccagtgaagaccaagaaagctttcatggattccg-cttattgatcktttcattaattcacgttattcattattcaattacgacataacgaatgtgaaattcttgagtagtctacttccctccaaacgctgaatcccttaattgttaattagaatgaaataattaa-----ttggaattcataagggatttacttgtctatctattgttccgttcaatctgttaggtcccgattttgtctcgacggttatcccacgattcgcttaaagcctatacgcgatggatagactcctgtaaccatgacatatttgcttgcttgaacatcacttctttagaaaaaaaagtaaatggttaattacacaaaacaaaaagtgttttttacgaggtacaaatcaaaattggtatttatttgttccaaaatcgaccatggatcaattcccttttttattaaggagtattacctacacccctaattctgagcttcatgttactcttaccaagtcacatgtcagatccagggcatcccaattggattggctgggatgacagtttctcattccgaatctgtaaaatcaaaatttggatcaaatcacacatcgcagtagactaggccctctaattctttaagaggtttatctaaaagattcgcaatagaactaggaagacgttttaaataccacacgtgggttactgggcatgcgagtttgatgtagcccatttgatatcttcgtatccgagaatccacaaattcgactccgcattgttcacaaaatttcgggtcttctttttcatctgcgattactcgataatttccacaagcacaaattccacttttaataggcccaaaaattctttcacaaaataatccatctttttccggtttattggttttgtaatgaaaagtatagggttttgtcacctctccaaccacctctccgttaggcaggattttagtggcccaagcgcttatttgttgaggagaaactaatccaattcgtagctgttggtgtttataccgatcgatcatagaagaaaaattctgattcattctgattaagcttccttccgattaatctgaaagtttttctcagatacaaggaaatgattcagttccagagctaaagatcgtagttctcgaacgagcaaccgaaaggattctggagcatcctcaggactaggtattgttcctccaatgatcgtagtaccaagtactttttgtcgtgctctaatatgatccgatttataagtaagcatctcttgtaaaatatgagcaacaccaaatccttctagagcccaaacctccatttctcctactcgttgtcccccctgttttgcccttcccctaaggggttgttgtgtaacatgcgcataaggtccactagaacgtccatgaattttatcatcaacttgatgaattaatttcaagatataaggctttccaattataacaggttgttcaaaaggattccccgtccttccatcaaatattctgctttttcctggatactcgggttcaaatacccacggattcgctgtttgcttgctggcttcatataattcagaaaagactagttttctcgaagcttcttgttcatatctctcatcaaaaggcgctattcgatagtgtctgtctagcagatcccctgctaacccgagagaacattcaaatatctggcctacattcattcgtgaaggtactcctaatgggttgaagaccatatcaacaggtcttccatcttgcagataaggcatatcttgtctaggcaaaatttttgaaatgatacctttatttccgtgtcttccagctactttatcgcctactttgatttcacgtttctgtgaaatatatacacgaatcgtttctggattagaactggaacctcc---------aatccacctcacatcaataacccggcccctaccacctacaggtagttttaaacaagtttcttttgaagtagaggcttgaatgccaagtatggcccgtaacaatctgtcttcgggggcatacgaagattcttctaccacttggggcgttagtttacctactaaaatatcacccgcctctacccaagatcccaatatcacaattccatttttgtctaaatggcgaagtaaatggccttctaaatgtggtatttggttagtgatcctttcagggccttcatttgtcacatgaatatgaatctcatatttccgtatgtgaaaagaagtataaacatcttcatataccaaacgctcactaattagtactgcatcttcaaaattgtaaccttcccacggcatgtaaactactaatatgtttttccccaaagcaagttcgccaccaaccgtagcagcaccatctgctagaatttgtccttttttaatccatttaccctgctgaacccggggtttttgatgcatacaagtatttttgttggaacgttgatacataactaatgaaattcttagagtatctccattccctgagaaaaggatcttgtcattttttatggaaatgatcttccccccacgttcggctatagcaagagcaccggaatctagagctgcttgccgttccaacccagtcccaacaatgcatttctcggaccgagaaagcggaactgcctgacgttgcatattagaactcattaatgccctatttgcatcattatgttcaataaaaggaatgagggaagccccaatagaaaaatattggaagggaaaaatacttcgaagatgaacctgttcccacgcaatagtcaggaattcttgacagtatcgggctggaacaacctgctcttcctgaatatcccgattcaaggccaaagaatttcctgccgctaacatatagtattcatccctacctggcgataaataaagcagtcgcaaccctgtcaatctctctgcaatttcataaaacgggctttctagagatccccattgccccatcctcgcatgaatggctaaggatccaataagtccaacattgattccctccgatgtgtcaatggggcaaatacgaccatagtgactaggatggatatctcgtatccgaaaactagcagttcgtcctgtcagtcctccgggacctaaataactccattttcgtccatgaactatttgtgtcaatggatttgtttgatctaaaacttgagataaggggtgtaagccaaaaaaagattcataagtggttgttaatggagttgaggttaccaaattctggggagtcggtattaatttatggcgaacggctccacatatagttgcttcaaccacatcttctaaacgaaccagagacaatccgaattgatcttgtaaaagatccgctacagaacgaatgcgcttatttttcaaatgattcatatcgtcaagtgtacccattccaaatttgagtccaatcaaatgatcagcggctgccaatatgtcccgtggtaacaaaaatgtattattctggggtatatcaaggttcaaccttcggttcatatttcgtcgaccaatctttcctaattcacatctttgttgaaagaacttctcttgtaattccttacataaggattcagaaaagaccggatccccgccgacacaagcaaattgttgataaaactccaaaatggcattttcttttgatccaattttttttctctccttatcgttcagaaaagacaaaaaaatttcaggataataaacattgtctagaatttctcttagattcgaacccatagctgatgatagaactagaatagatattttttgtttcctactcacgcgagcccatattcttgcttttctatcaatctctaattctgatcttcctccccaatctgatattatagtgccggtatagaccgaaatcccattatggtccaattctgaccggtaataaataccgggactttgcagtatttgattgattacaattcgatatattccatttattataaaggttcccagggaattcattagaggaatgtttccaatccaaatagtttgttcttgcatatccttactgcttttccaaattaatcctgcgcatacatataattccgaagaatatgtgagtgattcatacacagcatttctttcctttatcaacggttctaccaattgatatctttccccaaataagtgaaattcgatttcttgatctgtatcttccatttttggaaacttagaaagttcttctgtcaaaccctgatcgatgaacctacaaaatccttcaaattgtatctgattaaatccaggtattgtaga--------catttgtaccccccagcatttttaatttcccatttctaaaaaaatcccattctattatatattataattaagtagtaagcacattcttcatcgaattagatcgacgctctagcgctgatggaatttcta-----ttctgtttactgaatcacatgaaattttactcaactgcctatattggcatgaaatgtaccaactacataggaacgcaggaataaagagaattttctacttaaattgaaagtttcaagagatccaaatagaaaggaattgagaaaatagtcctaaaaatagaattccgtt------------acttagcgttataa----------------------------------------------------ataaaattattcaaattctaccattattatgat-------------atttgagaaaaatagttggrtttggtagatgtagcctttcacagcgtttgcttatgttaaggatttcattgtgaaaaaacgattcgtagagaagggagatttttgtagcttttctttt-t-gcyttttttgagtagaagacggtttgcatttagtaaacacacagatagctagactatccaacttctcttttattttttcttttatttcggaacaacctggggtcatgcttctcataagataatttctattaaaaaaaaagaaaaatcc-----------------------------aaaaattccctattgacaacatagctaaatcctatatatctgtgtaacaatttttgttctggggtttacatatacccatctattttgttataataataactgagaagg-gtttttgatggaaaaaatcaagactaattagttctgtctcagtttgtatttttgattttgatgtcattagtaaaacaaaaattggcgattcaaatcccgggataattcatgaattcaaactaaggaaaaatagttaatggttccaatttggcgactga--------aa-gctaattgtctcgtttttctattgaaaaatcaaatgtagattttcagatatgagataatccatcgagggcgtggatcaaatacaaaaatgccaaaggggtgtttactttaggaaaagtaktaaggaaaacggaagtc-----aaaagtacaaaaaaaatgaagtaatccggaaaaattttctcatctattttgtatcattttggcggcatggccgagtggtaaggcgggggactgcaaatcctttttccccagttcaaatccgggtgtcgcctgatcaacaagcaaaaaacttcgaaatttcttcttctcttctgttctgctgatagaacccgtcgaatgattacccgcgagaaaaagaggaaacagactgttgatactttgtttgattcgaatagtcaaatcaaccgggagaggggctgtcaagacttcacgactcccttctatcactaagggagtgtctaaaggatggatcttgcctattgtagagcgrta---------------------------------------------------------------------------gtattattatcttacttgtgtttaatctgaaatcagaatccaccgggggtttatttctgaatagtgttcggccagaatccctttttgttttgactctgtgccattgattccattattattagtgagaaataatggaaaaattccttcgtatttataaagataggggacataattcacatggatatagtaagtctcgcttgggctgctttaatggtagtctttacattttccctttcactcgtagtgtggggaagaagtgggctctaaaagtactactaattgcgttgaggaataaaagcgtagcttttgttttatagatcattttaaaactcgttttgaactattcaaaaaaaaaaaatgtctgaatttaggccattgaactcc---t-----atctatgaaatgaagcatactctttgaaccaaagagatatttcagcgattcccatgtttgtatttcgaaaagaaacggattcagatgattggaaggaatagatgtagcaaattggggaattatgtt-attccaaacaaatatatggaattcatatacacctatataaagacaattgtagat------acagaagcttaatttattctaaattaaaaactttatagactaagaaatagatatacactgagaggtagatagtatggtagaaagaaaaatgcatctatttctttcttaccatactatcaaatacaatattgatgattaaagtacgctcatttcatttaagttaagacacgaaatggaawtttcaatttcaaattcaatagcattaattattttgactgacggtttttacgtaaatgataagtagaaaggcggtaggaactagaatgaatagtgcagtagcaataaatgcaagaatattgacttccataatctcatcggtttttttacttcaaaataactcgggatttaatcccttagagatgataaacctttcgtctgtaaattctatgaatgaattacttctcaatggtcttgaatcagaccaataatatcatgaataacaatatctaatctaccaaatcaatttgtcgtcgagacttgaatagtataatattataacataggaagttattttctccatactgaatccaaatggaatttggattcctgacccactccatccaaaattcctttmatyattcctttatttatcatccgtttctttttttctataacctaccttacgccttccttgtacactgaatca--------agtatcatcagattgtcctttcacttcgattagtcacctagttacaaacctaaaaagaaaagcg-----aaaaaaaaaaa---------------------------------ggaattagg--ccccgacactcttt---------cagagttcatagaaagcatagttcatgcaaagaaaaaagtgaattgatgggtttttggatattgcatccatcgggactggcggggctcgaacccgcaacttccgccttgacagggcggtgctctaaccaattgaactacaatcccagcaaaataagggatctagcataaaatggaattctcttttatcttcgtatggagtatttctcaaatgggt-----catcgcttggtagattggcgaatttttgggccgagctggatttgaaccagcgtagacatattgccaacgaatttacagtccgtccccattaaccgctcgggcatcgacccaggaagaatccaatttcggcttattggtaatccacgatcaacttcctttcatagtaccctacccccaggggaattcgaatccccgctgcctccttgaaagagagatgtcctaaaccactagacgatgggggcccacttttttaaccgccctcatactatcatcatagtatgctcatttttcgaaattgtcaatataatggaatgattagatctgaggaatctttccgtttttca------gaattgtatagaattttcagattcgtcattcctattca-ggactagt--------------------------------------------------------------------------------------------------------------------------------------------------------------------------------------------------------------------------------------------------------------------------------------------------------------------------------------------------------------------------------------------------------------------------------------------------------------------------------------------------------------------------------------tat------------atagaataattcatgtagatcaaatagctacaactacaacatagtaattcg--------ttagataaaataagcccttttaactcagcggtagagtaacgccatggtaaggcgtaagtcatcggttcaaatccgataaggggctttggtttttttcataattttttttgagaaatagtgatatcat--ag----tatggagttaaaaaaaagaactaactggagaatacgttatca-tatactgagc-----tatagtagttctggttagaaaatggaacgtttcttcagtaaattttcattattctgaataatcctaagccacgccttgaatcattcaaaacctctaccaatcaaatccattggaaagattggaaatcaacaaaagaaaaagaaagtggacctggaccgtttaattatgactatatccgctattctgatattcaaattcgagagagatgaaatttgaattggaccagctcactcctcttctttttgaatttcatttttgggggctccgaaagaatttgtcgatatttcagattcaaccttcttgttttgttgctagcttttttatgggaataaggatcaatctccttcctatagaaataccgagaaccctttattcaattcaaagtaacaagataagagccatttccaccaccttttttt----tgcttccagatca-----------------------------------tttagatggatagttatcagatcatagattcatgtaccaaacatttcgatattgatgcatc------------agagtttaatagagaatagatgcgagaaataaattttgatttccagtcttgtatttgtctattgaattgaccgaaaaaatagcaaactatctctctatctaagagataagactcaatagaaaatgtcttttttgttttgaccataggaagatcgacacttgggttttccagttatctgcaagaaaaggagaaataacaaagaagacactcaaagaaaaaatgaataa--tggaa----------------------------------------------------------------------------------------------------------------------------------------------------------------------------------------------------------------------------------------------------------------------------------aaaaatga-ataatgggccaataacaaaatttttatcttcgaaaccccttggaaggggcagtgcaagagaaatcatagagaaatgatcgaatcttccgacgccccgaaaatcctacgaggtgctcggaaatggtcgaagtagttgaataggaggatcactatgactatagccattggtaaatttcccaaagacgaaaaagatttatttgatagtatggatgactggttacgaagggaccgtttcgtttttgtaggctggtccggcctattgctcttcccttgtgcctatttcgctttggggggttggttcacgggtacaacctttgtaacttcgtggtatacccatgggttggcgagttcctatttggaaggttgtaatttcttaacggccgcagtttcgactcctgctaatagtttagcgcattctttattgttactatggggtcctgaagcacaaggagattttactcgttggtgccagctgggcggtctgtggacttttgttgctctacacggagctttcggactaataggtttcatgttacgccaattcgagcttgctcggtctgttcaattgcgaccttataatgcaatcgcattctccggtccaattgctgtttttgtttcggtcttcctaatttatccactagggcagtctggttggttctttgcgcccagttttggtgtagcagctatatttcgattcatcctcttttttcaaggatttcataattggacactgaacccgtttcatatgatgggagttgctggtgtattgggcgccgctttgctatgtgctattcatggtgctaccgtagaaaatactttatttgaagatggtgatggtgcaaatacattccgcgcttttaacccaactcaagccgaagaaacctattccatggtgaccgctaaccgcttttggtcccaaatctttggggttgctttttccaataaacgttggttacatttctttatgttatttgtaccagtaaccggtttatggatgagtgctcttggggtagtcggtttggccttgaacctacgtgcctatgacttcgtttctcaggaaattcgcgcagcggaagatcctgaatttgagactttctacacaaaaaatattctattaaacgaagggattcgtgcttggatggcggctcaagatcagcctcatgaaaaccttatattccctgaggaggttctaccacgtggaaacgctctttaatggaactttaactgtagtgggtcgtgaccaagaaaccactggttttgcttggtgggccggaaatgctcgacttattaatttatccggtaaattactaggtgctcatgtagcccatgccggattaattgtattctgggccggcgcaatgaatctatttgaagtggcccatttcgtaccagagaagcctatgtatgaacaaggattcattttacttccccatctagctactctaggttggggggtaggtcctgggggggaagttatagatacttttccttactttgtatctggagtacttcatttaatttcctcggcagtattgggatttggcggtatttatcatgcacttttgggacccgagacactggaagaatcttttccattcttcggttatgtatggaaagatagaaataaaatgaccacaattttaggtattcacttaatcttgttaggtctaggtgcttttcttctagtcttcaaggctctttattttgggggtgtatatgatacttgggcaccgggagggggcgatgtgaggaaaattaccaatttgactctcagccccagtattctatttggttatttactaaaatccccttttggaggggaagggtggattgttagtgtggacgatttagaagatataatcggaggacatgtatggttaggtgccatttgtatacttggtggaatctggcatatcttaactaaaccgtttgcgtgggctcgacgtgcccttgtatggtctggagaggcttacttatcttatagtttagcggctttatccgtctttggtttcattgcttgttgttttgtttggttcaataataccgcttatcctagcgagttttacgggcctactggcccagaagcttctcaagctcaagcatttacttttctagttcgagaccaacgccttggggctaatgtaggatctgcccaaggacctactggtttagggaaatatctaatgcgttctccaaccggagaagttatttttggaggagaaactatgcgtttttgggatctgcgtgctccttggttagaacctctaagaggtccaaatggattggatttgagtaggttgaaaaaagacatacaaccttggcaagaacggcgttccgcagaatatatgactcatgcccctttaggttctttaaattctgtgggtggcgtagctaccgagattaatgcggttaattatgtctctccgagaagttggttagctacttctcattttgttctaggattcttcttattcgtaggtcatttgtggcacgcaggaagggctcgtgcggctgcagcaggatttgaaaaaggaattgatcgtgattttgaacctgttctttccatgacccctcttaattaagataagacaggagatccacggattgaattaaagtaggaatcactttgattccattctagata------------------aaatttc-tttttttttcaaatcatttctatctaatctaattttgtattttttctggcttggctaggtgggatagccgagccattcccttttggttttatgaggtaaaaccaatagaaaaaatctattcaatgaacaaaaaaaggagagagagggattcgaaccctcgatagttctttgttcaaaactataccggttttcaagaccggggctatcaaccactcagccatctctccaaaagactattttttattttattcctccgaatagaacatgaccatagggggtggatctaacccctacctgtaggatctgtcgaaagatcgcagatgtggtgtgaatctaccaatttatctatccgta-----tatctagcatgcctatttgttaaattgtgaaaaaaccaaatctcatttccccctgctccatgtacgaatagagtagtcaaagaggtagtaataatacgtctaattgatttgtggtaaacaaaaatcccttgatgatgtattttattaccattttttggctgatagaggaatgaaatgggataatttgtttgttggtatcttatctggaggattaaaagaatgactcttgttttccaactggctgtttttgcattaattgctacttcgctaatcttattaattagcgtacctgtcgtatttgcttctccggatggttggtcaagtaataaaaatgttgtattttccggtacatcattatggattgggttagtctttctggtgggtatccttaattctctcatctcttgaacctatttgtcccatattcaaaagcgaaacgacccccccaaaaaaatgtctcggttgtaagacaggttgcaattgaatagtaagtccaaaaaagaaaatgagagggggggtcaaacttcttacaaacttcttggata--------------------------ttggataattggaatcacgtggaagagaatctctggctcaacaatgcataaatatcacccaggtatatattatcatatatgtgtaatttgtatcacgcaaaaaatgcggatatagtcgaatggtaaaatttctctttgccaaggagaagatgcgggttcgattcccgctatccgcccaaacgaatgttttttttt-attaaa----taaaatggtaaggatagcgtctagttgtttgggatagtttagtgagtctagcctcccttttttctataacccctttggggttattactagttaagattcagaaagccaaacccaccgtttttgttttggataatttgactcttt-------ttctatatttatagagatcttgcggagacgggatttgaacccgtgacctcaaggttatgagccttgcgagctaccaaactgctctaccccgcgccaaagagaataagtcaaaactaatagacaaataagtattgtttgtgcccccttaccatatctgtacaaatagaatagtacatttctacagaatggtaaagaggccctttatgatcatcgatcatagaaatcaaaatgaaggaaatgaaatgaaaagttaatccttaccaacttgatcttgttgctcccggcaataaacatgcataaaccatttcacgaagtatgtgtccggatagtccaaagtctcgatagttggctctaggtcttccggtcgaaaaacaacggcgatgaaggcgtgtgggtgcactattccgtggtagggattgtaactttccataaattttccatttgtcactcaaggatgcgactttgcttatttctttttttgaggatcggcgaatcaaatgatatttctgttccaatttttgcctcttcttctccctctgaatcaaacttttctttgccataatggttcaggtcctattagtattcatgctacaagtcgaatcctagatgtagaaatataagaagatgggccttctctccattgaaagaatgagattcttgtgggtcc----------attagccaaatttccccgatgtagaggcaatcaagaaagctgcgtaagtgaatatataacctacagaaaagtgggctaatccaaccaatcttgcttgcacaatggaaagggccacgggtttatctctccaccgaatcaaattggccaaaggtgtgcgttcatgagcccatgctaaagtttcaattaattcctgccaatatccacgccaggagattaagaacataaatccagtagcccaaacaagatgcccaaataagaacatccacgcccagactgataaactattcatcccaaaagggttatatccgttgataagttgggaagagtttaaccataaataatctcttagccagcccatcaaataagtggaagattcattaaactgtgaaacgttaccctgccataatgtgatgtgtttccaatgccaataaaaagtaacccagccaatagtatttaacatccaaaaaactgccaaataaaatgcgtcccatgccgaaatatcacaagtacctccccgacccgggccatcgcagggaaaactataaccgaaatcctttttgtcgggcattaacttggaaccgcgtgcatctaacgcaccttttactaagatcaatgtagttgtatgtaaaccgagagcaatagcatgatgaaccaaaaagtctccgggacctattgttaagaataatgaattagtactttcattaatagcatttaaccaaccaggcaaccagatgcttcgacccgcattaaatgccgggccgctcgttgaagataaaaggacatcgaacccataggaagttttaccatgcgcggattgtatccattgagcaaatatgggttcgatcaaaatttgcttttccggagtaccaaaagcaagcatgacatcattatgaacataaaggccaagggtatggaatcccagaaagaggctggcccaacttaaatgagatatgatagcttccttatggtctaacattcttgccaacacattatctttattttgttccgggttgtaatctctaatgaaaaatatagctccatgagcaaaagctcctgtcatgatgaatcctgcgatatattggtgatgagtatataatgcagcttgggtagtaaagtcttgtgctatgaatgcataagcaggtaaagagtacatgtgttgagctaccaaggaggtaataacccctaaagaggctagagcaaggcctaattgaaaatgaagcgagttattgattgtgtcataaagacccttgtgtccacgtcccaacctacctcccggaggaatatgtgcatctaaaagatccttgatactgtgtccaatgccgaagttggttctatacatatgaccagcaacaagaaaaataaatgcaatagctaaatgatgatgagccatatcagtcagccataaactttgtgtttgtggatgaaatccccccagaagagttagaatggcagttcctgctccttgggaggttccaaataaatgactactcgaatcagggttttgagcataaagattccactgacctgtcaaaagtgggcctagcccttggggatgcggtaaaacatctaagaaattattccaccgtacgtattcgcccctggatccgggaatagccacatggactaaatgtcctgtccaagccaaggaacttacgccaaagagtcctgacaaatgatgattcagacgagattcggcatttttgaaccatgaaacacttggtttccatttcggttgtaagtgtagccaaccccctagtaaggatatggcagaaagaaatagtagaaaaagagctccactataaagatcttcgttagtgcgtaaaccgattgtataccaccactgataaacaccagaataagcgatattcaccgggccaagagcacctccccgagtaaaagcttccacggccggttgaccaaaatgaggatcccaaattgcatgagcaataggtcttatatgtaaagggtcctgtacccacgattcaaaatttccttgccaagctacgtgaaacagatttccggaagtccacagaaaaattattgctaattgaccgaagtgagaagcaaaaatattctgataaagacgttcctccgtaatatcatcatgactttcgaagtcatgtgcggtagcaataccaaaccaaatacgacgagttgtggggtcctgagctaagccttggctaaaccttggaaatcttaatgccataatgcctttcaaatcctcctagccattatcctactgcaataattcttgctaagaagaacgcccatgttgtggcaattccacccagaaggtaatgggttactcctacagcacgtccttgtacaatgctcaaggctctcggctgagtagcaggagcaacttttaatttattatgagcccaaacgatggattcaataagttcttgccaataaccacgtccactgaatagaaacattaaactaaaagcccatacaaaatgagcgcctaggaaaaagaggccatatgcagataatgaagaaccataagactgaattacctgggatgcctgtgcccataagaaatctcgaagccacccattaatagtaatagaactctgggcgaagtttcctcccgtgatatgagttaccaccccctgatcacttatactgccccaaacatctgactgcattttccaactgaaatggaatattactacggaaatggaattgtacatccagaataatcctaagaagacatgatcccaagctgatacttgacatgtaccccctcttccaggtccatcacaaggaaaacgaaaaccaagatttgctttatccggtatcaaacgggagctacgagcaaatagaactcctttcaggagtatcaataccgtgacatgaatcgtaaatgcatggatatgatgtaccaaaaagtcagcagttcctagtggaataggtaacaaagcaactttaccacccactgctactaaatcaccacccccccaagttacactggtgcttgccattgcaccaggagctgttgcaccaggtgctatagcatgggtgttttgaatccattgagcaaaaataggttgtaattggatagcggtatctgaaaacatatcttgaggacgccccaaggcgctcatggtatcattatgaatatacaaaccaaaactgtgaaagcccaaaaagatacatgcccagttgagatgtgatatgattgcatcacgatgcctaaggacacgatctaatagatcgttatatcgagtagttggatcatagtctcttaccataaaaatggctgcatgcgccgcagcaccaactatgagaaatccaccaatccacatgtgatgtgtgaacaatgacagttgtgtaccgtagtcagtcgctagatatggataagggggcattgaatacatatgatgagctacaacaatcgttaaagagcctaacatcgctaggttaagagataattgagcatgccatgacgttgttaggatctcatataggcctttatggccctgacctgtaaacggacctttatgagcttctaaaatgtcttttaggccatgaccaatgccccagttggtcctgtacatgtgacccgctatcaggaacagaactgcaatcgctaaatgatggtgtgcaatatcggtcaaccacagacctccggttactggatctaatcctccacgaaaagtcagaaattccgcatattttgaccaattcaaggtgaaaaatggggtggctccctcggcaaaacttggataaagttgagccaaaagatcacgatttaaaataaattcatgaggaagcggtatctctttaggatctactccggcgtttaaaaattggttaatcggtaaagatacgtgtacttgatgccctgcccaagagagagacccaagtcctagtagtcccgctaaatggtgattcaacatagattctacatcttgaaaccaagccaattttggggccgctttatgataatgaaaccaaccagcaaaaagcattaacgccgcaaagaccaatgcaccgattgcggtacaatagagttgtaattcactagttattccggatgctcgccaaatctgaaaaaaaccagaggttatttggattcctcggaaacccccgcccacatcaccattcaatatttcttgacccactattggccaaaccacctgggcacttggcccaatgtgagttggatcgcttagccacgcttcataattggaaaaacgagcaccgtggaaatacatgccgctcagccaaagaaagatgatggagagttgaccgaaatgagcactaaatacttttcgagagatctcctccaaatcactggtatggctatcgaaatcgtgagcatcagcatgtaggttccagatccaagtggtagtatcaggtcctttagctattgttcttgagaaatgacccggtttggcccattcttcgaaagaagtttttacgggatccttatccaccaaaattttcacttctggctccggcgaacgaataatcattgagtcctcctctttccggacaacacatacaaagagacctgccaacagtcaaataattagtaaatctttgaaagagatttctagaatagaattattttctttctcttttttgatctcctatttatctattttctttagttctttactagagcaattatgatctggaagtcgatctggggcaagtgttcggatctattatgacatagccatgaggcgctcaacggaccttttgaatatcaaaaaacctttttctag--tttggttggtgcaaaaataatctttttgtacaacctagtgataggaattactctat---------ccaaattacgtgcagccattgctacgaaacatcccggtataaaacgaaagaaatctattttgtatgatatcccttattttatgcttacgaaatatccgaccaaatagaatgcttaaaagggatataatgaaattctttgctttgattggctctttatacaaagcaaaggaatgatccattg---ttctat--tcgactgatgagcccttaaattagaattagaaaattctaacaaataaaataaatag-----aaaaatgatgcctttttattcgaaacgccttgtgatcttcaaccaattatgtgcttcaatataattaccaggagtaagcgctatagcctgtttccaatactcggcggcttgatcaaaccaagcctccgcaatttcagaatctccctcgcgaacggcctgttctccccggtcgaaataggttgattaaacccttcccttagaaccgtacttgagagtttcctaactcatacggctcagccatttttttggtgcccctttacatatcttttacatwty-----------atctaagaaatyttctgggttaaccaaagaggttcattccataagtttaaaactgaaatttggattaataatccgttttatttcgttttatcttttttcccaccttccaaagaaaaaatgtcccctaccgttagaattttctgaaaggtaactatctcggtttcatatagaaatttctattttatagaatctttgaaaaagacttttctccctaagaaagaaaagacttactatctttgggatctgatcctacaccgctgctcaaaactttagtggatcgactctattacataagtggattcctaatttttatctcacaccacgaatgaagtaagtctatctaccatcatgacataagtacgcagttagta---ttgtatcggccccaaacctcgctaattgatctttacggtgcttcctctaacaattagatcc-ttttttttatccatagaaaaaagaatatctatttcttcctatttcgacttctatgaagtttctttctttgctacagctgataaaaatcgttagtttagacgatgcatatgtagaaagcctatattttctttttctttacatttttttatttctatagtggagatagtcgcacgtaatgacagatcacggccatattattaaaagcttgtggtaagaaggggtttcgttctagtgctcgaaaataatattccaaagctttcgtatgttctccattacttgtatggataagacctatattatagagtatataacttcgatcatagggatccatttctagtcgcatagcttcataataattctgtaaagcttccgcataatttccttcggattgagctgacattcgttacggtcgccattcaattaaaagaatctccgttccagaaccgtacgtgagattttcatctcatacggctcctccattatgtgcataaggagaatataattaatgaaataaaagaaagtacggtaaaaatattctcattatggactgagcagggctagtgtttttacaagaaatctctagccaaccttcctgcaagagatctttttttaacatcaagcatgttgggactagattagatagaaatgagaactccgacaatttctttgttttcaacgcctctttatttacaggaattagtcacttcaacagctttcgatggttgtatgggtatccaaagtacgaacgagatggatgtttgttgtcccaaccattcttttagtcccgagccgagtaggaaagggataatttcgaacaaggttttcctctcgttgattcctgggtgtagtgattcttcccttatgctgcctattggtactagtgaagtaggattgactcataacacccaacctctaggtgtaacctttcgctcaatactaaaatcaaaaaatggaaacatagtacctgaggttgcattaatcgaggatacacgacagaagggattgttcaatttcaaaacttcaccttcaacaagcgtagatttctttaattttcccgaatcgcgcgtcgttctcctacgagagaaatgaaaaaagaatcaaatcacaccatctctgtaataggtaaatgcctccttttctcctgaagttgtcggaattatttgcaataagatattggctacaattgaaaaggtcttatcaataaaatttccatttgtccgcgatctagacataaataacactccattctataattcttctcatccgactcgcgggaaaatcatcccacaaagaaaagaattgtacagtacgaaataacataaaattaaatggatttg--aaaaaaaatgataggccttctcttcctat-----atagatagttcaaacggattggtcctagtcgtacctatccaataattagata---------ggatttggaagagctcgctattcacccggttttttgttcataatcattatgtaggagagatggccgagtggttcaaggcgtagcattggaactgctatgtaggcttttgtttaccgagggttcgaatccctctctttccggactttcacttaattttgttaactcggttgattaccaacaccatacaaatagcaccggaaacctttattccaatagttatacctttgattgatatagattctctattccgaattgacgtgacacctaaactaggaagaatactggaaagaaaagaaaaatagtcaaatt--ttattt------------------------------------------ccggcgtacgtaaccttagattaatttgagaatttgaaaaaaggaatcccgaaccgttgctattttctttgagtttaggcttaagtctggcgagaataatactctacgactaagaattcatttattttcaaacctacccatttactatctattatttgattcactaatcctttatattggaatggttgaagggtcaaaaagtatggtactttctcacgctcatgagggggtgagttgagagaattttgaatcagagttcgggatttttgttcatccttcgccgtaataagatcttggggtttgcagcggtagcttggtatatctactatatgcccattcactaaaatatgtctatggttaaccaattgacgggctgcgggaatagtcgaagccatacccaatcgaaaaaggatgttatccaaacgcatttcaagtaattgtagtaaaacttgacctgttgaacccttggcttttccggcgatacgaacgtatttaagtaattgtcgttctgtaagaccataatgaaaacgcaatttttgcttttcttctagacgaatacgatattgagattttttcccggaacgcgatgggtttctaagatcatctacagctttaggacttttcttagttagtcctggtaaagcccccagacggcgtatttttttgcaacgaggtcctcggtaacgcgacataaagactcc-tttttttaaagttgaatttttacagaataaacctaaatgaaaactgaactacatgaagcggagtttactgaagtagtagtgtagtagt------------------------gggggagaaattttttcaatagtc----------------------------------------------------------------------------------------------------------------------tttaaaaaaaaaaatg--aaaaatagggaaaagcccgctatcggaatcgaaccgacgaccatcgcattacaaatgcgatgctctaacctctgagctaaacgggcctcgcataag---------aaaaattttctatgcataggaattcaatacactttcartattagtgtatagtgtagtgtctatagaaatagagtagaaaaagtgta----------------------------------------------------ttcatatagcgatatacaacttctaattctttatctctaactataaattggattct-----atttgatagtcaatcttaaatatttgtttgtagtatagtcaaattaga-ttttttattccattggaaattctttttattacacctctttcgttatagtagaat---tctactctttttttctatttttttcgaagaagttgaattatttacttagttctaagtataactaatccgacattcttcggctttcgttcgtgaagggggcagtt-aaaaaaaaaaaaaagaatcgatcgttcaaatataccaacttacatgggataagttgcagtaatagaaacatatatagaaggtatatatcaatctatattgaattgccgatataccaatggtaaaatccaatttgattggagcaaatacaggtt-gaaaa---------------------------atacc------taaaaaatgcaaaggttcctgtagaaatg------aaaaaaggatatgttaacgagatcctaatttcaaaacaaaagggaaggggatatggcgaaatcggtagacgctacggacttaattggattgagccttggtatagaaacctactaggtgataactttcaaattcagagaaaccccggaatt-aataaaaatgggcaatcctgagccaaatcctgtcttttcaaaataaaggttcagaaagcgagaaagggataggtgcagagactcgatggaagctgttctaaaacaaatggagttgactgcgttggtagataaattttttcatcgaaacttcagaaaggatgaaggataaacgtatctattgaatactcaactatctaaaaaaaatgaatgac----------------------------------------------------------------------------aatcgaatattcattcatcaaatcaccccactccatagtctaatagtttt-----tttttaagaa----ctt--agtaattggacgagaataaagatagagtcccgttctacatgtcaataccgacagcaatgaaatttatagtaataggaaaatccgtcgacttttaaaatcgtgagggttcaagtccctctatccccaaaagcctattttctatctatcctaccc-tttttgcttttttgttagcggttcaaaattcccttttatca-ttctttttcaaacgtattggggcgtaaatgactttctcgtatcacatgtgatatagaatacacatcgaaatttagaaaggaatccttaattgaatgattcacaatcaatagcattactcataccgaaacttataacttgcaaagttttctttttaaagacctaagaaattagatacaggacttggggaaaactttgtaattc--cccctgtacctttaattgacatagaccccagtcctctcataaaatgaggatggaatggtacattggaaatggtcgggatagctcagctggtagagcaggggactgaaaatcctcgtgtcaccagttcaaatctggttcctgatacagggtttcgttgtataaggactttttag-------ttggtagga-----------------------------atcataattcctccatactttttctatcttggcgagaaataccccatctatttgatatt----------------------------------------------------------------------------------------------------------------------------------------------------------------------------------------------------------catgatgccgaactcgtttgatggttcggctcatatg--------aaaaaaaagagtaagaatcccaacgaattcctaattcgattgttagcctatctataatccatat--cgcccaatacataatacaaatgagatattttta---ttaatctagaacagaaagtacaacccttaaatcgctttggctaagtgtaaattcctttcttatcgttcaatgagcatcttgtatttcataaaaattaggggcaatataatctttccgcaaaggccatcctatccaactttctggcattaatatacgttttaagcgcggatgattatcataagagattcccaacatatcgtaagattctcgttcttgaaaatccacacttttccaaacccagaaaacggacggaattcgaggattccgccttgaagcaaatatttttatacatacctcttctggctgatccacaccagattcgattctggtaagatgatacacactagctaagcgtccgccgggtgctaaatcataggcacattgggaacgtagataattgtagccatatacatataaaatgacagcaatggagtgccaatcctcaggctttatttgtaaagtctctattccttgataatcaaagcccaaagatctatgaattatcccatgcttgactagccaagcggacaaacgaccctgcatctcttttatctcccgca------ttatttagaatatttctcattctcgatccaatttatgaagatgaacccacaaattcttattcgtgaattctgtacagtaaaaagaggtcctacctaatttgctaactcgtgagaagataatgaacttttctatttgaaaaggggttcggtcgggatctcgggaatagatggcggttggtagaggaatctttgatcaaaatttccagtattcagactgcgtccaatatgaaacttatgattggttgtaaaacaccgatttgtttgttcaggccgaattctatcttcataaatttctcgagatattttcttacgaagttttgttatagcatctataactgcttccggtttagggggacaacccggcaaatagacatccacgggaattagcttatcgactcctcgaacagtactataagaatctgtactgaacatacctcctgtaattgtacaggctcccatagcaataacatattttggttcgggcatttgctcatataatctcactaaggagggggccattttcattgttactgttccagctgttaaaatcagatccgcttgtctaggactcgatcttggtactagtccataacgatcaaagtcgaatcgcgatcctattagtgaagcaaattcaataaaacaacaacttgtaccataaagaaggggccataaactagagagtcttgaccaattagaaagatcgtttaatgtagtcgaaataactgaattttcagctgttcggtcgagtaaaggaaactcaatggaattcataactttttcaatc-tttttttcctttttctttttattgtctgaatattcaggagctaagaccattccaatgctccctttcgccatgcataaactaaaccaacaattaagataagcacaaaaatcaaagcttctataaatacagatacacccaatacatcgaaactcattgcccatggatatagaaagaccgtttcaacatcaaaaacaacaaaaactaaagcaaacatataataacggattcgaaattgtaaccaagcgtcgcccatcggttctatacccgattcataactcgaaagtttctccggccctttcctaatcggggctaaaatccccgaaatgaaaaacgccaaaataggaataagacttgatattattagaaatgcccaaaaaagatcatattcgtaaagcaaaaacatagacccactcctatgaacttggaaaatatacaagatcggtcgattcgaatggaagttgtcaagtcgtccaga-----ttagtcaaaacaaaaatacatttggcattttgaccaaaccatctagtctagtttttttattcatatctccttttaagatttaggatgactaggagatcctattttcaggatacttcattttttgatttatcctgaatttctttaattagtataactctaactattacgcttagacaaattatcttgttttccctatcagttacaag---------------ca------------------------------------------------------------------------------------------------------------------------------------------------------------------------------------------------------------------------------------------------------------------------------------------------------------------------------------------------------------------------------------------------------------------------------------------------------------------------------------------------------------------------accattttttatttccaatt--------tagggctatacggactcgaaccgtagactttctcggtaaaacagctcaaacttattagtatccaaataatctgaactatttcaaagacccaacatgcatttttttgtgcattgggctctttcattaactgatagaaatatcagccagtccgccatattttttcttgatagaaaaacaagataaggagatggctccacgggctctgattcattatttgggattctgattcaggagcactaccaaagtgtttcaaggatgggattatcttgacgtaggtctgcctcaggcttagatcattttaagttaaatgaagtctctatcgttcggcttaaaaaatcaaatatgaaacttcatacaccttaaagttcataggacgacaagaga-tttttgagggccttggcctcattaagcctagcattgaatttgtattcaccttatcaatatctcaaatcaatggcggggtctgtttggtacctaaaagagacacccaaatcggacccaaccctttgtcaggctattgttccctcgaagttttggagtaagacatcgatttctcaataagatccaatttttagattgtatcatagacccccctgaaaaacattggcgcgcgtgtaaacgaggtgctctaccaactgagctatagcccttacttagcttaatgcttgtgatacatattttatcatgtatctaatttcttgtcaagatgaatagtcc-ataatccaacattctatagttttgagtgcttttgcttggattagtattgcttagaagtaatttgctatttataatccaacggtgggataggtcccttttggttttctttgcgatcacgaatgacctacttaactcagcggttagagtatcgctttcatacggcgggagtcattggttcaaatccaatagtaggtagaacttattagataccattgactccgatatctaataag-ttttttgtcccatttctttctttttttttcattttgtgaattgcgttgtagcaaaattggattctgtttgattgacttgacagaatccaatcaaaataggatttcgaaacagaactttttcaaattatttgaaggctcgaa-cagttatgaaatcgcattgacagcctcgactcttgtcctagctcgtcggagggctagatttgcctcaattatttgtctctttccttccgcttttttcaaattttcttctgctatttcaagagtttgcagagcttcttttggatcaatatcactccccttttccgcatcatttactaaaacagtgatctcattattgcctattctagcaaaaccacccattagagccatcgttaaccattggtccttaagacgcattctcaaaatccctatatccacagctgtagcaataggggcatggtttggtaatacaccaacttgaccactattcgtagataaaatgatttctttcacttctgaatcccaaacaattcgattaggggtcagtacacaaagatttaaggtcatttcttcaaattgctctccatttctaagttgatagccttcgcggtagcttcatctatattacctaccaaataaaaggcctgttcaggaagaccatctaattctccagaaaggatcaattgaaaccctctaatggtttctgttagaccaacatatttccctggagaaccggtaaagacttctgctacaaaaaagggttgtgataagaaacgctcaattttacgcgctcttgctacggttaaaccatcctcttcggataattcgtctaacccaaggatagctataatgtcctgaagttctttatagcgttgtaaagtttgcttaacattttgcgcggtttcataatgttcctcaccgacgattcggggttgaagcatggttgacgttgaatctaaaggatctactgctggatagataccttttgcggccagccctcttgatagtacggtagtagcatctaaatgtgcaaatgtggtagcaggggcagggtcggtcaaatcgtccgcaggtacataaactgcttggatagaagttatggacccttgtttggtagacgtaattctttcttgtaaagaacccatttcagtactcagggtgggttgataaccaacagcagaaggcattcggcccagcaaggccgagacttcggatcctgcttggacgaaacggaagatattgtcgataaatagaagtacattttgttcattaacatctcgaaaatattccgccatcgttagggcagtcaaaccaactcgcatacgagccccgggcggttcattcatctggccgtaaactagagctacctttgattctgaaatatttttttcattaatgactccagattctttcatttccatgtaaagatcatttccttcacgagtacgttcacctaccccgccaaatacggatacgcccccgtgggctttggcaatattgttaatcaattccataatgagtaccgttttaccaactccggctcccccaaataatccgattttccccccgcggcgataaggggctaaaagatctactactttaattcctgtttcaaaaatggataattttgtatctaactgtataaaggcaggtgcagatcgatgaataggaaatgttgtatcagtctcgacaggacctaaattatcaacaggctctccaagcacgttaaaaattcgtcccagagtcgctccaccaaccggaacgcttaaaggagctcttgtattaatcacttccattcctctcgttagaccatctgtagcactcatagctacagctctaactcgattatttcctaataattgctgtacttcacaagtcacattaattggttgaccaacaatatctcgacctttaactactagagcgttataaatattaggcatcttgcctggtggaaaggctacatctagtaccggaccaatgatttggacgatacgccccaggctttttttggcaagtgtagaaaccccagaatccaaagtagtaggattaatgctcataataatatataaaaa----------aaaaataggtcgaaatcttatttgtgaaaattttcgaataaaaaaaaagaaatgtccgatagcacgtcgatcagttatttccataagaaatggaagttagcactctattttcttatagacaatttcatgtctattatacagaattctatggaattcgaacccaaactctatttacattagaattttttctaccttattggttcttcttattttttatttcagtatcttggtttacgcctataacttattctgtctttttgtttttcatacctttttttgaattccgcctattttcacactaggatttacatatacaacatataccactgtcaagtcgtaatttcttattagttaagttaggtattttgatgccaaaaagaacaaaggggttgcgctatatatatgaaagagtatacaataatgatgtgtttggtaactcacatgatataagaatcaaactatctgagtagttgataatattatcgttgggaagtttgtgaaagattcttgcgaaaagtttcattaacgcctaattcattcgtgtcgagtaggctttgttattattattaaattcattaattcatgagttgtagggagggatttatgtcaccacaaacagagactaaagcaagtgttggattcaaagcgggtgttaaagagtacaaattgacttattatactccggaatacgaaaccaaagatactgatatcttggcagcattccgagtaactccgcaacctggagttccacctgaagaagcaggggctgcggtagcggccgaatcttcgactggtacatggacaactgtgtggaccgatggacttaccagtcttgatcgttacaaagggcgatgctaccatattgagcccgttcctggagaagcagatcaatatatctgttatgtagcttaccctttagacctttttgaagaagggtctgttactaatatgtttacttccattgtaggaaatgtatttggattcaaagccctgcgtgctctacgtctggaagatctacgaatccctgttgcttatgttaaaactttccaaggcccgcctcacgggatccaaagtgagagagataaattgaacaagtacggtcgtcccctgttaggatgtactattaaacctaaattggggttatctgctaaaaactacggtagagcatgttatgaatgtcttcgcggtggacttgattttaccaaagatgatgagaacgtgaactcccagccatttatgcgttggagagaccgtttcttattctgtgccgaagctatttataaatcacaggcggaaacaggtgaaatcaaagggcattacttaaatgctactgcgggtacatgcgaggaaatgatgaaaagggcaatatttgctagagaattgggagttcctatcgtaatgcatgattacttaacaggaggattcactgcaaatactagcttggctcattattgccgagataatggtctacttcttcatattcaccgtgcaatgcatgcagttattgatagacagaagaatcatggtatacacttccgtgtactagctaaagcgttacgtatgtctggtggagatcatattcactccggtaccgtagtagggaaactggaaggagaaagagagatcactttgggctttgttgatttactgcgtgacgattttattgaaaaagatagaagtcgtggtatttatttcactcaagattgggtctctctaccgggtgttattcctgtagcttctgggggtattcacgtttggcatatgcctgctctgacagagatctttggggatgattctgtactacagttcggtggaggaactttaggacacccttggggtaatgcgccaggtgccgtagctaaccgagtagctctagaagcatgtgtacaagctcgtaatgaaggacgtgatcttgcttctgagggtaatacaattattcgtgaggcttgtaagtggagtcaggaattagctgccgcttgtgaggtatggaaagagatcaaatttgagtttaaaccagtagatactttggatgtataagaggatacgcgtaagataatatgtaattagtctccgttctattagttgaattgcaattaaactcggcccacccttt---------------------------------------------------------------------------------------------------------------------------------------------------gttgaattgga----------------------------------------------------------------------------------------------------------------------------------------------------------------------------------------------------------------------------------------------------------------------------------------------------------------------------------ttccgata--------------------------------------------------------------------------------------------------------------aa--------------------------------------------------------------------------------------------------------------------------------------------------------------------------------------------------------------------------------------------------ttgga-------------------------------------------------------------------------------------------------------------------------------------------------ttccgaggctgttgaat------------------------------------------------------------------------------------------------------------------------------------------------------------------------------------------------------------------------------------------------------------------------------------------------------------------------------------------------------------------------------------------------------------------------------------------------------------------------------------------------------------------------------------------------------------------------------------------------------------------------------------------------------------------------------------------------------------------------------------------------------------------------------------------------------------------------------------------------------------------------------------------------------------------------------------------------------------------------------------------------------------tggattccgatgaatt------ggaaccttatgaagattatattgattcttatcaaacaaagacgggattaacggaggctgttcaaacaggcgtaggtcaactaaatggtattcctgtagcaattggggttatggattgtcagtttatcgcaggtagtatggggtccgtagttggggagaaaatcacccgtttaattgagtacgctaccaaccaatgtctacctcttattatagtgtgtgcttcgggcggggcgcgcatgcaagaagggagttcaagcttgatgcaaatggctaaaatatcgtctgccttatatgaatatcaagcaaaggaaaagttagtttatgtaacaattcttacctctcctactaccggcggggtaacggctagttttgctatgttgggagatctcattattgccgaacccaacgcctacattgcatttgcgggtaaaagagtaattgaagaactattgaaggtggaagtaccggaaggttcgcaggagactgaaaatttattcgagaagggcttagtcgacctaatcgtaccacgtaatcttttaaaaagcgttgttactgatttcttgcagttccacggcttcgttcctgtgaagtaaaattcaa-tcaagtagagtacgct------------------------------------------aaattcttactaattagaatttaaga----------------------------------------------------------------------------------------------------tttaatt-----------------------------------------------------gtaattattaaaaatctaaaatattc-aaaaaaaaaaataacaggtgcaaatagtcaatcgaggtaccccattttatgacaactttccattttccctctatttttgtgcctttagtaggcctagtatttccagcacttgcaatggcttctttatttcttcatgttcaaaaaaacaagattgtttagagccgagggctcattcgtttttttgaaactaaaatttgtagcataacacagatatttttccccgaaaaag---gata----tttttcccgccgaaaaggtttttatgtctgcag-----aaaatataggtaaatgaattctagttagtttcaaatagatcaggatcatttgatgactaaaatgtgtaaagttggtgaatctgggtgtatatcaatatgtatatttgggtcatatgtatggagggtatgttattattattttagatcgaaccaatttgatgaattactcctt------actactt----ataaat-------------------------------------------------------------------------------------------------------------------------atraaatcaratcaagtatgaattggcgatcagaacatatatggatagaagttataacgggatctcgaaaattaagtaatttttgctgggcccttgtcgttraaatcagatcaagtatgaattggcgatcagaacatatatggatagaagttataacgggatctcgaaaattaagtaatttttgctgggcccttgtcgtttttttaggttcattaggattcttagtggttggaacttctagttatcttggtaaaaatttgatatctttttttccgtctcagcaaatcattttttttccacaagggatcgtgatgtctttctacgggattgcgggtctctttattagttcctatttgtggtgcacaatttcctggaatgtaggtagtggttatgatcgattcgacagaaaggaaggaacggtatgtatttttcgttggggattccctggaaaaaaccgtcgcatattccttcgactccttataaaggatattcaatccattagaatagaagtcaaagagggtatttatgctcgccgtatcctttatatagatattagaggccgcgggactattccgttgacccggactgatgagaat-tgactccgcgagaaattgaacaaaaagctgcggaattggcctatttcttgcgcgtaccaattgaa------------------------attgggctgaagaacgaatgctttctgagcaggaggaaaaaatacaagaatcttttttc-------tataagataacttttcggaagtttcacctgaacgttcagtcgagtcaaagccggcctatattctctggaacaactataaaacaaaaccct---tttttcttatttcttcatttgaatttgaagcgaagtcttagtctttttctgtattctctctagatattaaaacaaaatcacaaaaaatagattcgataccttgtctagaactcacacgtgaaaaaactattagatcacagagagtcgacggggttaattaacaattcacggatgaaaaatggcaaaaaagaaagcacccaccccctttttgtatcttgcagctctagtctttttgccttgggggatttctctctcatttactaaaagtttggaatcttggattactaattggtcgaatactggtcaatccgaaattttttggaatgatattcaaaaaaaaaatcttatagaaaagttcctagaattggaggaaatcctcttcttggacgaaatttacaacgaatactcggagacacatcccaaaaagttttctataggaatccaaaaagaaacgatccaattaatcaggatacacaacgaagatcgtatccatacgattttgcacttatcaacaaatataatatgttttgttatcctaagcgtctattctattttaggtaatgaagaacttgttattcttaactcttggactcaggaattcctatataacttaagtgatacaataaaagcttttttgattcttttaataacggatttatgtatcggatttcattcaccccacgggtgggagctaataattggttctgtctacaaagattttggatttgttcataatgaacaaattctatctggtcttgtttccacctttccagttattctggatactctttttaaatattggattttccgctatttaaatcgtgtatctccgtcactggtagttatttatcattcaatgaatgattgaaaaatgatccaccaatagtaa--tctaattcaaaaactttctatctggtgggtttttcattccagagtatttcagtcaaattctagtaaatagcagaatcgtggatagggacttgtactagcgacctatcccaatttattgtaaaaaaattcggaaaaatgattagactatgcaaactcgaaatacttttacttggataaaggaacagatttatcgatctatttccgtatcactgatgatatgtatcgtcacccatacgtcgattgcaagtgcatatcccatttttgcacagcagggttatgaaaatccacgagaggcaaccgggcgtattgtatgtgccaattgccatttagctaacaagccagtggatattgaggttccacaagcggtacttccggatactgtatttgaagcagttgttcgaattccttatgataagcaagtgaaacaagttcttgctaatggtaagaagggcggtttgaatgtgggggctgttcttattttaccggagggttttgagttagctccttccgaccgcatttctccagagatgaaagaaaagataggaaatttgtcttttgtgaactaccgccctgctaaaaagaatattcttgtgatagggcctgtccccggtcagaaatatagtgaaatcacgtttcctattctttctcccgaccccgctactaaaaaagatgttcacttcttaaaatatcctatatacgtaggagggaataggggaaggggtcagatttatcccgacggaagcaagagtaacaatacagtttataatgcgacgggagcgggtatagtaactaaaatcatacgaaaagagaagggaggatatgaaatatccatcacagatccgtcggatggacgtcaagtggttgatattatccccccaggaccggaacttcttgtttccgagggtgaatcaattaaattggatcaaccattaaccagtaatccaaatattggtggatttggtcagggagacgccgaaatagtacttcaagatccattacgtgtccaaggtcttttattcttcttgggatctgttgttttggcacaaatctttttggttcttaaaaagaaacagtttgagaaagtgcaattggctgaaatgaatttctagactcgcgaatttatcgacatcaagttcgtaaaaagaaccccattcttgttgtcgattatctagttaaaaaaaaatgaaattatgaaaaaccttttatttactttatga---tttttttagccaaatttgattagtactactatgtctatgtgattttttctagatttcaatgggaggcatttgattcaatttcaaatagaatcctatttctatagatattcgtatattaaatgggtaatagaacgaactagaaatgcgggaaacaaaaaagtctagtgggattattcgtcttcctactctttcgacacaagaaaatgc--------cttccttttcttgtgtcgaaagagtaatgatttttgattctgttcgtcaaaaatacctagtcttggtgtcggttttccagatgtatcagaacttttttttttttacgtacaattacaatagataagagtagtggacaaaaaaaggagggcggtt---------------------------------attagaacttattcatcaatgaactttccatttttctgaaat--------------------------------------------------------------------------------------------------------------------------------------------------------------------------------------------------------------ccagagaatgggc-tttttgcaacagccgaaaaagaaatccgccttgccatttatactacacgaaaaaaatctgattcttaagaacccaacgggcccttcccctcgaatcagacaaagaaagaagggaatcccactgagttcctacgctttcatgtctacaactcaattcatccgattactacagagatgaacctaatccggaatatgaaccataaaagaaaatacctattaaaccaatcacaagaataccagctacagtacctattatccaaagaggaatccttccagtagtatcggccatttactccacttccctcc-----aatttcatcaaatggtcgtgctatagacataaacagtcgtgtataattatgagatgagatccttccgaatgggctaagagaatccttcgaatttttatttagtttctttcgttttactaattaaagaaataattggaaaataaaacagcaagtacaaaaatgagtaataacccccagtagaggctggtacgatttaattcaacattttgttcgttcgggtttgattgtgtcatagctctataatttgggattaggtttatcgttggatgaactgcattgctgatattgaccccaaaaaaaagacggtaggtacagctaagccgtgaatagccaaccatcgtactgtaaaaatgggataggttcgatctatagtcatttgatcagggcctcctaaaatgatctactaaattcatcaagttgttccaaaggatcaaaacggccagttattaatggaattccttgtcggctttctgtgaaatattcatttggccgggggcttccaaatacgtcgtaagctaaaccggtactgacgaataaccaacccgcaatgaatagggaaggtatagtaatgctatgaatgacccaatatcgaatactggtaataatatcagcaaaagaacgttctccagtgcttccagacatgctcagctccacatattcttgtacagtcaaggggggtcgattccgtaaaagataagatcagcaaaaggcgatcactgaaat----tctttgtaggatcgtcaacattataccgagggcatctttagagtataccgaatcagtatagctagccttcttctgacacagcaacg-maatagaatgaatacaatgaaagagattctaatatttgc--------------------------------------------------------------------------------acaattttagtcgatatgagatctatcaatttctttttcttggttggagaggcagttttttgttgaaatcttccctctttgactttttcattttaaggaatgacttaatcgtctagtaacaaatactaggagtagattctacttgatgaaagaaataaaaaacaatttgggattaatagttttaatcaattcttggaaaggggtcgg--------------------------------------------------------------aaa-aaaattcgtgttgaataat------------tatttgtaaattacgttatatgaaccttgttcgtattattcgtttgcgttcaacacaattggttaataggaaccatgacccgttgactgccactttctctttgttcatgtcgtcgagaatggtctataatgatagatgaattaaaaactttcaattgcactta-ttttttttcaattggtatttttgtatatcttttttttttacaaaaatggaaacttaggtaaatgctttcgaaacatacgtaaaaaa-actatatttcatttatatcctttatgcttactataactagctatttcggttttctactagtggctttaactataacttcagctctatttattggtctgagcaaaatacgacttatttaaattt--------------gaaattttgagttgaaawmttcttgtgaaatt-tgtgtattctataggtatttactgtacccattttacattcttggtcattgagattcacgttaattcggattaatattgactagttagaatatggactatttaggtatatatat---atacctcttttttatctttttcaaaaaattcaaatgattgaagtttttctatttggaatcgtgttaggtttaattcctattactttggctggattattcgtaactgcatatttacaatataggcgtggtgataaattggacctttgattaatgattatttcttttgttgactggccttttcctttctttaatctacaggaggtcaaattcgaattgctgtccaagtgcctgaacgccttggcgtctaattcgatttacgaagaaaaaaccacgctctgtaggatttgaacctacgacatcgggttttggagacccacgttctaccgagctgaactaagagcgctttcttcttttttagaatagataatactctaaaggtaaagaaaaggattctttttctaatccccatccaccttgaatgcatatagtttttagtttcataaaactaaaataaacgagtcggtccaattggaatcgatctcaattgattcctcgttaccgctcatctgagcggtaataggtagggatgacaggatttgaacccgtgacattttgtacccaaaacaaacgcgctaccaaactgcgccacatcccttgactgttatacagtgtcattgtagagaattcctgtcttgttttccacatccctatttctccattgggaatcacaccttttctagtcatttactcttttttgtctcatctaagaacatatat---ataataaatagaaaatagaaatcttatggagtgttgtacatttccattgaatttcacttcaatttgaatgaattagggattccgtgtacaactctaagtagaccttacctacacatgcatctgaccatatatgcattatctttatgtatttcaataaaaaggaggtttttcaatgcaagatctaaaaacatatctctccgtggctccagtactaagtacgctatggtttgggattttagcaggtctattgatagagattaatcgttttttcccggatgcgttgacatttccctttttttcattctagttatttacattatttatagcggaaggaatgacgaagattctatatagaatccgatatcggtaaccaacccctagccccttttttctcttttttccttttattattattttctttttgagt-aaa----taaaaaataagggacgaaagagaaagaataaaagtggattcagcgtcgccgagactcagatc---ca--------------------------------------------------------------atacaagttatttaactgaaatagcttacttcagggtgaaatagaatttcgaaatcattatcttacttatcct-----------atggcttttcttt-----attattcctttttaggattggatttcaagttagtaacttcgatttgttatttttccctttttattcc-tttcgaatcaaaatcaaatagaaacagaagaattgagtaaatcaaaaatgaaaatgcaaaggaggttaatggccaagagaaaaaacgcacgagtaacagtgattttggaatgtaagggttgtatccgaaacggtgttaagaaggtatcaacgggcatttccagatatattactcaaaagaacgggcacaatacgccaaatcaattagaattaagaaaattctgtccctattgttataaacatatgattcatggggaaataaagaaatagatcgacctaatatgtcttatcctttcctttcaggcggaaaaatgacattatatagaacatatttgaatcaaaaagaatcctaccttgaggggttaaaatcacaattaaaaaataggattttcaggatattaaatcaataaactaaaaaaatcatggataaatccaagcgaccttttctgaaatccaagcgatcttttcgtaggcgtttgcccccgattcagccgggggatcgaattgattatagaaacatgagtttaattaatcgatttgttagcgaacagggaaaaatattatctagacgggtaaatagattgaccttgaaacaacagcgattaattaccattgctataaagcaagctcgtattttatctttcttaccttttctcaataatgagaaaaa-aatttgaaagaa---------------------------------------------------------------------------------------------------------acccgaaataaataggcttgttctttgttcatttgaatcaga------------------------------------------------------------------------------------------------cgtaagaaaaaaacgaatcgaacaaaaaaaagatttttttaatgggttcattcatttttactactttagcatattttctctgagtcacttcgattccacccccccggggttcattctccggggaactccatttagattat-----------ggcgtattctttccgatctacttcttttcttatttcgttcgaaatcatataaacacaattactgtttgatacagctatttgggccagtattttacgattaagaagcaactgtcgcttgtatagatcatgtataaatttactatagcatgctcctttttctcgaattattgcgtttatccgagtgatccacaaacagcgaaaatttctcttttggttatccctatctcgatgagccgaaacccaagctcttattttctgttgagtaatagttcgagtaagttttgaatgagcccctcgaaagcttgatgcaaataaacgagttttttttctacgtctctgagctatatatccgcgtttaattctggtcattgaataaaaaaactttgacaaataactacttaatttc-tttcttttctttcagttattcttttggtctactaataaccaaacggatttttccaatgtataaaatagaaattccaatggctttagctactctaaccttcccgaccacccttttttgtttttag----tttactgcgaaatatgaaagaagtaacaaatgatcttttgccaggtgt---aaaataattaataatataaatt---aatggaaaaaggtgggttccatcgtttttatggttatttcttaaacggtgaggtcttctctatacaccggagcctttacttcatagaatctacaggtaac-------ttgtatagttcacaccacactctttggctctacccacgaattatcgagtaataggtctttcacaatcagacccacctatacagtaacggtatttcattaggaaagttagcttgttagctgaccctcatagtccgttcttgaccgagtggggactttatttttatgcttttw-----------ttmttttcctaagattttctccgcttaatggataagcgtttgctaccaatggagaatttcctctcatctttaattcaggtgattggatttgcaccaatcaaaaccataaacttcatacacaataaagggatccgtttgcttattttgcattttaat-ttyaat--cgttktattttkaattcgatcctatttacggtaccgatcattcatactgcaaagcgattttcttgctttagctcatgatctaaacgagtcgcacatacaccctagtacatgttcctcgacgctgaggacatccccgaagagcgggggatttcgtgacatttcgaattggctgtcttgcatttctaataagttgtttaatagttggcatgttgaattatataatatatctaatgggctggtttagattgatcctaaccggatcattcggaatttttctaattttttctagt-----------------------------------------------------------------------------------------------------------------------------------------------------------------------------------------------------------------------------------------------------------------------------------------------------------------------------------------------------------------------------------------------------------------------------------------------------------------------------------------------------------------------------------------------------------------------------------------------------------------------------------------------------------------------------------------------------------tattttatt----aa----------------------------------------------------------------------------------------------------------------------------------------------------------------------------------------------------------------------------------------------------------------------------------------------------------------------------------------------------------------------------------------------------------------------------------------------------------------------------------------------------------------------------------------------------------------------------------------------------tcttggcttaaaaaaagaaaacgtgcgcgataaagtcggttgaatagggtcaaattgtatcccttacgaaccgtacatgcaccttttgatgcatacggttcaagaaaagaatcaatgtatagattccagtgctctttctttttttttctattt---tt--tagaaaca-----tttttccaacttgcaacgaaagggctttttttatatttttcaataaaaaaat--------------------aatt------aaaaataattctattattttattcaattaacttctcattgatatattgtttcatcgagattcaattcaaatcacgatgggattttcttgttcctgaatgggtctcttttttttttttaggtttatgctctactccgggtaaagatacgctccgctttttgtgcatatagaacaaatcttctcatcaccatttc----tttttgttatgactttacaaataacaaccgagaatcgtttatgatatacgtcgtaatcatagatctatttcgaattgggttttttctaagcggagcctggatacttcattttttgagtccaatcaaagtcaaccataaattattctaaatgaaaatagtattctgaatcctccaacaatggatttcacgctccactttttggatgattccgtttattttgtttgggcgaaagaaaggatatctcgattaggagagagaacggggaaatcccataggacccaatatatctaacaagtcgcactacatgtcaacccaaaatccatcgtcgtcgtcgtcgtcgtcat-tgtcg---------------------------------------------------------------------------------------------------------------aatatcggctttatcatatttcttttgccaa-----ccaatctatacagtaggaaagatagacaaatagtcccttctaatcataaatacggatagacgcatttactcatagaaaatggtataaacccccattgcatattggtacgtatcgagtatagaataaatctgcttctcttttttcttacgaacagaataaatattaacctaactcttgttagaaaataatccacttaacagggaggtctataggatagtcttagtatagtcttttccaatgcaataaagttagttagtgtctatttttctttgagaaaggggtattttccatgggtttgccttggtatcgtgttcatactgttgtattgaatgatcccggccggttgcttgccgttcatataatgcatacagctctggttgctggttgggcgggctcaatggctctgtatgaattagccgtttttgacccttctgaccctgttcttgatccaatgtggagacagggaatgttcgttatacccttcatgactcgtttaggaataaccaattcctggggaggttggagtattacaggggggactgcaacgaatccgggtatttggagttacgaaggtgtagccggggcacatattacgttttccggcttctgctttttggcagctatctggcattgggtctattgggatctagcaattttttctgatgaacgtacaggaaaaccttctttggatttgcctaagatctttggaattcatttatttctctccggggtggcttgctttggttttggtgcatttcatgtcacaggcttatacggtcccggaatatgggtgtccgatccttatggactaaccggaacagtacaacctgtaaatcccgcgtggggtgtggaaggttttgatccttttgttccgggaggaatagcttctcatcatattgcagccggtacattgggcatattagcgggcctattccatcttagcgtacgaccgccacaacgtctatacaaaggattgcgtatgggaaatattgaaaccgtactctccagcagtatcgcggctgtattttttgcagcttttgttgttgctggaactatgtggtatgggtcggcaactactcccattgaattgtttggtcccactcgttatcaatgggaccagggttactttcagcaagagatataccgacgggttagtgccggtctatcagaaaatctaagtttctcagaagcctggtctaaaattcccgaaaaattagctttttatgattatatcggcaataatccggcaaaagggggattgttcagggcaggctcaatggataatggagatgggatagcggttggttggttaggacaccctatctttagagataaagaaggtcgtgagctttttgtacgccgtatgcctactttttttgaaacctttccggtcgttttggtagatggtgacggaattgtcagagccgacgttccttttagaagagcagaatccaagtatagtcttgaacaagtaggtgtaaccgtggagttctacggtggcgaactaaatggagtcagttatagtgatcctgctactgttaaaaaatatgctagacgcgcccagttgggtgaaatttttgaattagaccgtgcaactttgaaatccgatggtgtttttcgtagcagtccaaggggttggtttacttttgggcacgcttcttttgctttgctcttcttcttcggacacatttggcatggtgctagaaccttgttcagagatgtttttgctggtattgacccagatttggatactcaagtagagtttggcgcattccaaaagcttggagatccaactacaaaacgacagacagcctgatacaagactactttggtatttttcctctattttcttttttgagggggtttacgtagagtgtaggttggaattaccact--------------------------------------tcaagatgataaaaag--aataaaaaaagaaaaaacaaacaggtagggaagttataattgtaaaccacgatcgaatttatggaagcattggtttatacatttcttttagtatcgactctagggataatttttttcgctatcttttttcgagaaccacctaaaatttcaactaaaaaataaaatcgaaaag--ttttcattctctcaattymttaagtaat-------------------------------ccaagagctcggatcgaatcggtattgatataccgattcgacccgagctctcttattgaattgctcattgaatgagcattctcaatattatattatgccttgaagaggactcgaacctccacgctctttagcacgagattttgagtctcgcgtgtctaccatttcaccaccaaggcatcttgaaagtgcatcctatttcatgaataggatatctatctagtgtgatgtatggaatagatgacaaaggtggagtatttctatggatcggtcatataagcccgagttggacatccaattgcttcgatttgaattatccggagaatgccttatgtatatatcaaaaag--------tcaaactcattttctttctcgattc---------aaawttttmaktwatctcaatttaagtaatgagcctcccaaggttgggaggctcattacttaaattagtccccgtgttcctcgaatggatctcttagttgttgagaaggttgcccgaaagcggtatataaggcgtacccggtaaaacttacaagtaaaccagatagaaagatggcgactagggttgctgtttccatattatataatatataatttcaagacctcaacagatctatcataagattttatttacaacagaatggtatacaaagtcaacagatctcaatgaatacaataggatttatggctacacaaactgttgagaacag---------ggcccgcccaaaacgaactggtatagggagtttattaaaacccttgaattcagaatatggtaaagtagctccggggtggggaacaactcctttgatgggtgtcgcaatggctctatttgcggtatttctatcaattattttggagatttataattcgtccgttttattggatgaaatttcaatgaattaaatttagaagaaaagtattcgtttttgaatcaaaaatcaac-agttagaacttggatttctagcctattctattttggtagttcgatcgtggaattttgttctttctgtatttccggaatatgagtgtgtgacttgttataatggattttatggatagtacagaaaataggcctgtcaccttgatagagatggttctatgccgtcagatatttattcaagtatctggaacacgaaatatatgaactagattaagaaatatttaaactatgattcatacttactat-ttaaccccgtacccggaactcc-aaaaaacgttaaattgttaaa---aaaatatatatatttctttttttttttttttagtcatttttcgaatctaattcatggaatacgtgatgatccaacggttcttactcagggaatccttggcttaacttatgattttgattgaatcatcgtggttctagtatgaatctgaggttttattcgattcatagggtcttaacaagaaaattcttatatcaattccataataaag--aaaaaaaaaagccacattaaagaaaaaaaaaaattaaaagaaataggtaacaagaggattcaagaggcctgtaaggatcaacataaagacgattgagccaacttgatattttggtattatcaccacaaagaagaaaagaagagctttcccatttgtttttattatttcgtatatttatagacgatttaattagaaattaagaaatgtcaaactttctattgcatatccgactgtgggtgtgtttttgcttgagctgtacgagatgaaagtctcatatacggttctgcgagggggattttcgcctatctcaataaagtctatgattggtttgaagaacgtctcgagattcaggcgattgcggatgatataactagtaaatatgttcctccccatgtcaatatattttattgtttaggcggaattacgctgacttgttttttagtacaagtagctacggggtttgctatgactttttactatcgtccgaccgttacggaagcttttgcctctgttcaatacataatgacggaagctaactttggttggttaatccgctcagttcatcgatggtcggcaagtatgatggtcctgatgatgattctacatgtttttcgtgtgtatctcaccggtggatttaaaaaacctcgggaattaacttgggttacaggggtggttttgggagtattgacggcatcttttggtgtaactggttattccttaccttgggaccaaattggttattgggcagttaaaattgtaaccggtgtacctgatgctattcctgtaatagggtcgcctttggtagaattattgcgtggaagtgctagtgtgggacaatccaccttgactcgtttttatagtttacacacttttgtattgccacttcttactgctgtatttatgttaatgcattttccaatgatacgtaaacaaggtatttctggtcctttataatttatattatatt-taga-aattttctagtttatagagagggt-atagaatagatatttggaatcaatcatttatcacttaggggaggcataataggattttattgctataagtatggattattgaaaatcttaagataagacatggatttggatatttcccttcaactaattgtgtcaaataaataatattgtggggttggggggaattctccgaagagaaaatggattatgggagtgtgtgacttgaactattgattggtttgtgtagatataggtctaccaccttggacttcacaaccaaatgtgtctttattccaaccactgtctaatccctagacagaagataggctggtttgctcgaagagaatcttttctatgatcagatctgaatcatgttataca--gagaaggctccgtaagatctagtagaattcakactagtagaattcatttcataagttgaaaaatagtatggaaatgcatgcatttcctatgcattgataggagcaataatactatcggagtgaaacaaaagatctaaagaaaacaaagactaaattaataacaagtaaaccttttatatggatctcgaactatt-----aataactagagagaaatagtaatcataaagtccgagacgacccagaaagcacccgatcctatcatgatccactttgtaagcgaacttgggtattgagtatttacttagacttacaaccaaatttctttgcaatgtatagtttcaattccaaa------ttcattcata----------------tacatacaatatgtgtagatatagttaacacataga-ttttggg-gtatttcttttgttcttttaagtcttgctcgagccggatgataaaaaattctcatgtccggttccttcgggggatggatctagaagaattcacctatcccaataacaaaaaaacctgatttgaatgatcctgtattaagagcaaaattggctaaaggtatgggtcataattattacggagaacccgcatggcccaatgatcttttatatatttttccagtagttattttaggtactattgcatgtaacgtaggtttggccgttctagaaccatcaatgcttggtgaaccggcagatccatttgcaacccctttggaaatattacctgaatggtatttctttcccgtatttcaaatacttcgtacagtgcccaataaattattaggtgttcttttaatggtttcagtacctgcgggattattaacggtaccctttttagaaaatgttaataaattccaaaatccatttcgtcgtccagtagcgacaaccgtctttttgattggtaccgcagtcgctctttggttaggtattggtgcaacattgccgattgataaatccttaactttaggtcttttttaatttgattccaattgtgaaataatacaacttgtgtatctagggaatagtcgcttcaaagcgaattctccctagatacatttattcaataaaattctgaatttctttcaaatcgatgaattctggttacagattgaaaacccattttcatcttaatcttaattcaaaaaatacaaaagtcaaaaaaacaaatccaatcgatttgtagatttaaaacctcttttttagtaaatccattgtgaagtgtttttctagaatccccaacatctgttttagatcttctaggcgaaaatattctattttcatcagatcttcttgactcttattcaagaagtcaaataatgtatatatgttggactttttgagacaattataaactctgggagataattcggattggtcaataaaaatggattgcaatgctttttttttt------tttctgaattgatccaatttctcgtgaaaactaaaaggagataaggaaactgtgtcttgattattctctaaaggtaagttttcttcttccttatgtaaaaagggaataaataaatcaattaaattccgagaggcttcctgaagtgcttcttttggagttaaactcccatttgtccatatttccagaaagagtatttcttgttttccattcccataggaatggatactatgattcacatttcgaacaggcatgaagacagcatctagaggataacttctatcttgaaagatatgtgggctttttataagatatccacgatttctctcaatttctaatccaataaaaaaatcaattggttctgtcaacctagctatatgttgtgtattgtcgacgatttcgacacaaggcggtaagatgatatcttgagcagttacatatcctgggcccctagcacaaatagacgcgctacaagttccatatacattacttctcaatacaatttctttcaaattcattaaaatttcatgaaccgattcttgaatacctgctatagtagaatactcatgcgggacgttctcagattttacacgtgtgatacatgttccttctatttctccaagcaaagctcttcgcattgcaatgcctattgtgtcggcttggcctttcataagtggagacagaacaaagcgcccataatgaagacgcttactgtctgttcttgattcaacacagttccactgtagtgtccgagtagatactgttactttatctcgaaccatagtaata--ttttttatttgattgaattatttatttctcttgtttctcttgaaatttcttcgctgttcatttctacacacgtcttttttggggaggtctacagccattatgtggcataggggttacatctcgtacaaaagttaatagtatacggcttcgaacaatagcgcgtaatgctccgtctcttcctaacccgggaccctttatcatgacttcggctcgttgcataccttgatctattactgtacgaatagcatttgctgcagcagtataagctgcaaagggtgtccctcttctcggacccttaaagccgcaagtacccgccgaggaccaggaaaccacgcgaccccttacatctgtaaccgtgacaatagtattattgaaacttgcttgaacatgaataagcccttttggtattctacgtgcactcttacgcgaactaatacgcctattcctacgcgaaccgactctcgacatagcttttgccatattttatcatctcataaatatgaatcatatggatatatccatttcaaatcaaaacagatttcttatttggacactgagtcctttagcaagtcttattatccttgtctttgtttatgtctcgggttggaacaaattactataatgcgtccccgcctgcgaattaggcgacatttttcacaaattttacgaatggaagctcctattttcatattt-tt-ttcctaaatctactttaaaaatctacttattggtagaaaataagtttcttgaaatttttcatttcaattcatattgaataaaacccgcctaatcttttgaatccttgttttcgagtcgataaattatacgccctctggttgaatcataaggacttacttcaattttgactttatctcccggcagtatccgtataaaactacgtcggatctttcctgaaacataccctagaatcagatcctcattatctaaacgaacccggaacatgccgttgggaagcgattcagtaattaaaccttcatgaatccattttttttctttcattccaggtaaagcccccttgaagtattcactaatggaagagaaagggtattggccaac---------------------------------------tattatataatatataaatggattaccatatataacacaagatttctccaccgattccttctagtcgagcctctcggtctgttattataccccgaggggtagaaagaattacaatccccatcccacctaaaattctagggattcgttgagagttagaatagattcgtaaaccgggtctactgatctgttttaaatttaaaaaatttctatacggtcttttcctattccttctatgtcgcagggttaaaaccaaaaaagatttgtttttttcttgatgctttcgaacgttttcaataaaaccttctcgaacaagtatttgaacaagattttcggtgatattagtagaggctatgcgaacaactctttttctatccatatccgcgtttcgtatagaggttattatctcagcaatagtgtctctactcatgatgaacttaaatttttgtttcctcgaatttgaatataatcaacatgtttttctt-ttttttttttttwgtagtaatttatatgatatatgaattwaaaaaa--------------------tcaatcaacgaattaagttatttttctatttctttcaaaatacccaaagaaagataaaaaaaatcaacatctcattg-attttacaatacctcaggggctaatgaaactattttagtaaaattgaattgtctcaattctcgggggattgcaccaaaaattcgcgttccttttggatttcctttttgatcaattacaactgcagcattgtcatcatatcgtattatcataccgttgtcgcgtttaagttctttagaagtacgaacaattacagcccggactacttctgatttttgtagtggcatgttaggtacagcttctttgatcacagcaacaataacgtcaccaatgtgagcatatcgacggttgctagctcctatgattcgaatacacatcaattctctagccccgctgttatccgctacatttaaatgggtctggggttgaatcatattaaatttttgagtctattcttacaatgcaaaggatgaagaaaataaaa-tacatatttttgtctaaaaaaagaaacccgcg-ttttgttttatccacaagataaatttctctcggttctgtgtttttatcccgaaataagaaatttcgttcgtataggcatttttgatgctgctattaaaatagcccttctagctatattttcggttaccccactcatttcatatagtattcgccccggtttaacaacagctacccaatattcaggggaccccttccccgaacccatacgtgtttcggcaggtcttactgtaaccggtttgtctggaaatacacggacccatatttttccaccacggcgtgcatttcgtgtcattgcccgccggcctgcttcgatttgtttagatgtgatccaagaaggttcaagtgcctgaagagcatatttaccgaaagaaatctgattacctcgaaaagatattcctttcattcttcctctatgttgtttacggaatctagttcttttggggttatagttgatggttgtttcggaattccatctctactccagaactggacgtgagaatttcttctcatccagctcctcgcg-aaaaaatcttcaaaatggaatttcaattaatttgaatagctattcaaaaattagaaataa---agttttttataacg----------------------------------------ctaacaat---aaaaaattcgcgcgcgaatgtttactcttgcagtctctatttcagtcttaacgcccggtcgggatttctgagattagatgcattttttctggttaatttcgccatccagactagtgaatcattaagattcatttattcaaaaaa----tttgaattcacaagttccttcgttcccaccgcttcgtacttaatgcttagatctaaatcctacactggagcttktaatratatttattcctcaagtcaccttcttagtctttattgattcaaagctcttttttcttctatactgaggattcattgattacttcattatggatgaatcaattagtattgatgctttattacactgtcttttaggagatcgcgcatagaccttacatgttggattttatagcattgatattctttttctctctttctctcatctttccatttatccgcaccttttttttctttattttgttttaaacttagca---tttaacgttaaaatctcagttgctacaaagatatgatcaatttttcatatcttgactgcttcgttagatccagataatacgaagtgatgagttggttttcatactaccgagctggtatttttttatcctaacccgaaaaaccaacgagtcgcacactaagcatagcaattatactcaaaggtgaatcaaatttttattaaaccctatagaattaaaaaatgaaaaattcgaatggcttgctttgacttg-----------------------ccttat------------------ctatttattcctcttccttgtctataaaaatccaaattttgatacctaatactccatagatagtccgagcggtataggaacaataattgattttagcgcgaatggtttgtaggggaaccctaccttctctgatccattcaacacgtgcaatttcttttccatcgatacgccctgcaatttgtacttgaattccttttgtatctgcttgttcagttaattcaatagcttttttgattgcttttcgaaatgaaactcttttctttaattgtccggctataaattccgcaataatcgtagggtttccataaggttttgcaattcctttgatagcaacgttaagtttttggtttacataatgaaattctttttgtagatttatttgtaattcttcaattgctcgcggtctattttcggttaataactttgggaatcccataaagattatgacttggatcacatctattcttttttggatctctatgcgtgcaattccctcggtcccggagtatagtggcatattcttttgtacataatttttgaccaaatttctgattttttgatcttcttgtagaccctcagaataatttttgggttgtgcaaaccaaagggaatgatgactttgggttgtcccaagtctgaaaccaagtggatttattttttgtcccatacccctccagttttatccacatcatcaaccgtcggatcgtataccggtattacaaacttgtttctagatttttttactggaggatactttgacacctgttcatattcatctaaagatatatctttcacgaaaatcgttatatgacagctagttctttttattcgataactacggcctcgagctctaggttttagtttctttgctgtagtcccctcgttaacctccgctttactaattattaaattcgcttcggtggaacccaagctgtaactagcatttgctgctgcagaataaactaatttaaaaatgggataacatgctctatagggcatgaggtctagtatcataagtgtttcctcataagaacgtccacgaatttgatcaattactcttcgtgctttgtcagcagatagagatatatgacgacctaacgcgtatacttctgtttttttttttattattacttgtgggtcaaaaagtctttccttgcttgactttaccatctttagcataaggtttgtctcctactatagaatccaaaatatctatccatattttttttaagataagattaacggcgagatctagtatcacttttttcatgtcctcggaaatttaaagtaggtacaaattctcccaatttgtgacctaccatatgatctgttatataaataggcaaatgttctttaccattatgaatagcaatcgtgtggccgatcattgtcggtataatggtagatgcacgggaccaagttactattatttctttttctgcttttttattaagtttatcaatttttcttaatagatggttggctacaaaaggattttttttgattgaacgtatcacagctgactccta-ttttttttttttttttttttttaaatgtaaag-------gaaaaattcgatttgtcgcctatttctacttagtacgtcgacgaagaatcaaattatcactatatttattcctttttctacttcttcttccaagtgcaggataaccccaaggggttgtgggtttttttctaccaattggggctctcccttccccacctccgtggggatggtctacagggttcataacgactcctcttactacaggacgcttacctagccaacgcttggatccggctctacccaaacttttctgcttcgccccaacattccccacttgtccgactgttgctgagcagtttttggatatcaaacggacctccccagaaggtaattttaatgtggccgatttcccctcttttgcaataagtttcgctacagcacccgctgctctaactaattgtccaccctttccaagtgtgatttctatgttatgtatggccgtgcctaagggcatatcggttgaagtagattcctctttttgatcaatcaaaaccccttcccaaactgtacaagcttcttccaaagcatacggctttctggatgtagatgatgagatctatacagatggatcttatatatc--atacaatgaagcaatgaagtaccacatgggtggatatctacaggaatccaaattttccgaatcactcatggtatgatcttctacatcctaggtcttcccgttccgtcatctggcttatgttcttcatgtagcattcagaccgaatgactctatgaaattacgtcgatacttccacatattttgggtaacgtaggagacatctctatttt-cccccggggaatctttagaattcccactgcttagctttcaattcgcctctgaccatcaaatgaaatgtgaataacccgtcctcttctctttgaaagaaggggcgcttccggttctgtcggtgcttgaaacaattttgtcttctccatattactatgtctctagagtcaataatttgatatgaggaactactgaactcaatcacttgctgccgttactcttcagttttctgttgaggtctatcctgtagaggtactcaaattggatcagtgatcgattgctaggtttcgttgtaaacctaattggttacttccaattacgtaaatcaatagttcaaaccgcactcaaaggtagggcatttcccacttttataggaacttctgtaccagaaacaatggtatctccaattagagcccctttgggatgtaaaatatatctcttctcaccatccccatagtgtatgagacaaatgtatgcatttcgattagggtcgtattctatggttacgattctaccatatatgtctttttcattccgtcgaaaatcgattttacggtatagacgcttatgacctccccctctatgccttgtggtaatgattcctctggcattacgacctttaccacaatgatgctgtccatagatcaaattatttcgtggattggatttcacttgactgtctacggttccattgcgtgtgctcggggtagaagttttgtataaatgtatcgccatgctattaagtattttgatttaagttcttttctttctaagaggtggaatagaataacccggttgaagcgtaatgatcatacgtctgtaatgcattgtatgtcccataataggtcccattcttttaccctttcccggaagtcgatgactattcatagctattaccttgacaccaaagaagagttcgacccaatgctttagttctgtcctagttgatcctgattcgacattagaagtatattgatttttccccaataaccgaatacttttgtctgtaaatactgcatatttgattccatccataaatctattttcttccctatgaggtctagtctcaataagaatgctagttcttactgttcatatattatgatatgaatataacacatattatgataggaatataacacaacaattccttaggtatggatgatgagattccattgatacagagccgattccaatagacttattggaggg--------------------------------------------------gtacatgttcctcgacgctgaggacatccccgaagagcgggggatttcgtgacatttcgaattggctgtcttgcatttctaataagttgtttaatagttggcatgttgaattatataatatatctaatg--------------------------------------------------------------------------------------------------------------------------------------------------------------------------------------------------------------------attgatacag------------------------------------------------------------------------------------------------------------------------------------------------------------------------------------------------------------------------gccgattc--caatagacttattggagggtcccgttggcgtgcatccagtaggaattgaacctacgaattcgccaattatgagttgggcgctttaaccattcagccatggatgcttagcggggatcctcgtacatggtgaataaccaaattccaattgaaatgaaatctttcggataaatcaat-----------atttatagaaatccctacaacagatgtagg------------------------------------------------------------------------------------------------------------------------------gcatgcgagggtatcaatttcaatcctggagtttcgaattgagagagatattgagagagatcaagaattctcactatttcttagattcatggacgcaattcaattcggtggggtctttcattcacatttttttcgaccaagaacgttctctaaaactcttcgaccccctaattttgcgtattctactttcacgcaattcacagggttcaacaaggaatcgatatttcacgatcaagggtgtaatactcttttttgtagtagcggtccttatatatcgtcttaacaatcgaaatttggtcgaaagaaaaaatctctatttgagggggcttcttcctatacattccattttctctgctagatggtcagaatttcatctgagttcaaatcctactgagaggtccactagagatccgaaattgttgaagaaacaacaagatctttcttttgtcccttccaggcgatcggaaaataaagaactgggtaatctattcaagagaattctgtatttacaaaatactgtctcaattaatcctatttcatcagacccggggtgtgatagggttctgaaggatgaaccggatatggatttattttatctattccatgaccggaagaggggaggatacccgttagaccacgattttgactcagaagagagattgccagaaatggcagatctattcactctatcaataaccgagccggatctggtgtatcataagggatttgccttttctattgattcctgcggattggatcaaaaacaattcttgaatgaggccagggatgaatcgaaaaagaaatctttattggttctacctcctattttttctgaagagaataaatctttttctcgaaggatcagaaaaaaaggggtccggatctcctgcgggaatgatttggatccaaaaccaaaaaaagtgctatttgctaggaacaacataatggaggcagtcaatcaatatagattgatccgcaatctgattcaaatccaatatagtccctatgggtccataaaaaatgtattgaatcgattctttttaatgaatcgatccgaccaccatttcgaatatggaattcaaaggcat---------caaataggaaaggatactctgaatcatagaactagaatgaaatataggatcaaccaacatttatcgaatttgaaaaaaagtcagaagaaatggttcgatcctcttatcttgatttctcgaaccgattcatggatgtctcgggatcctgatgcatatagacacaaatgctgcaagaatttccaggaacatttggaagatttcctttctgagcagaagagccgttttcaaatagtgttcgatcaattacgtagtgatcaatctttgattgattggtctgaggttatcgaca------atttggctaagacacttcctttctttttgtccat---------------gcccaagtttctttgctttttgtataactcacttcctttt------gtgagtttcgggaatatccccattcctaggtccgagatctctatatatgagtggaaaggtccggatgatcaactctgcaatcagttgttagaatcgataggtcttccaattgatcatttgaaaaaatggaaaccatttttattggatgatcatgatacttcccgaaaatcgaaattcttgatcaatggaggaaaaagatcaccctttttgttcaataagataccaaagtggatgattgactcaagaaaaaatcgcaggaaatcctttgataaggcggattcctatttctcaatgatattccacaatcaagacaattggctgaatcccgtgaaaacatttcatcgaagttcattgatatcttctttttataaagcaaatcgacttcgattcttgaataatccacatcacttctgcttctattctaccacaagattccccttttctgtggaaaaggcccatatccataattctgattttacgtatggacaattcctcaatatcttgttcattcgcaacaaaatattttctttgcgcgtcgaacatgcttttggggggagagatactatttcaccaatcgagtcacaggtatctaacctattcatacctaacgattttccacaaagtggtgacgaaacggataacttgtataaatctttccattttccaagtcgatacgatcccttcgtccgtagaactagttactcaatcgcagacatttctggaacacctctaacagagggacaaagagtccattttgaaagaacttattgtcaacctctttccgatatgaatctatctgattcagaagagaagaacttgcatcagtatctccattcaaacacgggtttgattcccactccatgttctgagaaagatttaccatccaaaaagaggaaaaaacggagtctttgtctaaagaaatgcgttgagaaagggcagatgtatagaacctttcaacgaaggactctttcaactctctcaaaatggaatctattccaaacatatatgccatggttctcgacagggtac-rratatttatagata-wtttatagatactttttcagacctattgccgatttcagatacttttccagacctattgcggatactaagtagcagtcaaaaatgggtatccataatactaagtagcagtcaaaaatgggtacgaawggtacgggatattaggcatagatcgggtagatcatggcgaattcttcgggaaaaagggcgtcttggtcggataagtgagatttcgaataagtgtttacataatgttcttctgtccgaagaaatgattcatcgaaataatgagtcaccattgatatcgacacatctgagatcgccaaatgtttgggagttcctctattcaatccttttctttcttgttcttgctggacatctcgtttgtacacatcttctctttgtttcccgggcctctagtgagttacagacagagttcgaaaaggtcaaatctttgatgattccatcatctatgattgagttgcgaaaacttctggataggtatcctacatctgaaccaaattctttctggttaaagaatctctttctagttgctctggaacaattccgttctaagaagaaatatttgaat---------atcgatctcataccaaatcccatcaatcgaatcactttttcgagaaatacaagacatctaagtcatacaagtaaagagatctattcattgataagaaaaagaaaaaactggaatggggattggattgatgataaaatagaatcctgggtcgcgaacagtgattcgattgatgatgaagaaagagaattcttggttcagttctccgccttaacgacagaacaaaggattgatcaaattctattgagtctgactcatagtgatcatttatcaaagaatgactctggttatcaaatgattgaacaaccgggagcaatttacttacgatacttggttgatattcataaaaaggatctattgaattatgagttcaatccatcctgtttagcagaaagacgggtattccttgctcattatcagacaatcacttattcacacacttcgtgtgggactactactttgcacttcccatctcatcgaaaacccttttcgctccgcttagccttatccccctctaggggaattttagtgataggttctataggaactggacgctcctatttggtcaaatccctagctacaaattcctatgttcctttgattacggtatttctgaacgataacaagccaaaatgtgaggatgaggatgaggatgaggattattacgagataaagattggtggtagtgacgagattgatg-tagtga-g-tgctagtgacgcgattgatgctagtgacgagattgatcctgaccttgatacggagctggaagggctaactatgatgaatgcgccaactatggatatgatgccggagctaggcctcacccttcaattcgaattagcaaaagcaatgtctccttgcataatatggattccaaacattcatgatctggatgtgaatgagtcgaattacttatccctcggtctattagtgaactatctatctgaaatatgttccaatagaaatattcttgttattgcttcgactcatattccccaaaaattggatcccgctctaatagccccgaataaattaaatacgtgcattaagatacgaaggcttcttattccacatcaacgaaagcactttttcatgctttcatatactaggggatttcacttggaaaagaaaatgttccatactaacggattcgggtccataagcatgggttccaatgcacgagatcttgtagcacttagcaatgaggtcctatcgattagtattacacagaagaaatccattatagacactaatacaattagatccgctcttcatagacaaacttgggatttgcgatcccagttaagatcggttcaggatcatgggatccttttctatcagataggaagggctgtagcacaaaatgtacttctaagtaattgccccatagatcctatagctatctatatgaagaagaacttatgtaacaaaggggattcttatttgtacacatggtacttggaacttggaacgagcatgaagaaattaacgctacttctttatcttttgaattgttctgccggatcagtcgctcaagatctttggtctctacccggacccgatgaaaaaaatggcatcacttcttatggactcgttgagaatgattcggatctagttcatggcctattagaaatagaaggctctctttcacggacagaaaaagattgcagtccgtttgataatgatcgagttacattccttcttcggcccgaaccgaggaatcctttagatatgatgcaaaatggatttctctatgaaaaatacgaatcggagtttgaagaaggggagggagaag------------cgcaccagatagagg---atttattcaatcacatagtttgggctcctagaatatggagccctttgggctttctatttgattgtaccgaaaggcccagtgcattgggatttccctattggtccagggcatttcggggcaagcggatcctttatgatgaagaggatgagcttcaagagaatgattcggagttcttgcagagtggaaccatgcagtcccagacacgagatagatcttccaaagaagaaggccttttttttcgaataagccaattcctttgggaccctgcagatccgctcgttttcctattcaaagatcagccccctggctctgtgttttcacatcgagaattattttcagatgaggagatgtcaaaggggcttcttacttcccaaacagatcttcctacatctatctatcaacgctggtttatcaagaataaacaagaaaagcacttcgaattgttgattaatcgtcagagatggcttagaaccaatagttcattatctaatggatctttccgttctaatactctatccgagagttatcagtatttatcaactctgttcctatctaacggaacgctattggatcaaatgacaaagacattgttaagaaaaagatggcttttcccggatgaaatgaaagaagtactggattctctttcggataggccctgaaaggagaagggagggtggaatgccaacaagcgtcaattccataattgacccgacccgatccgttttgggaacgtccagtgccaaagtaattgaatggctaagtcgccaatccctggactatggaatgtactttatccgctgggtgacgggggggcattttttcagaggtttcgaatctaccctttcckagagctcggatcgaatcggtattgatataccgattcgacccgagctctcttattgaattgctcattgaatgagcattctcaatattatattatgccttgaagaggactcgaacctccacgctctttagcacgagattttgagtctcgcgtgtctaccatttcaccaccaaggcatcttgaaagtgcatcctatttcatgaataggatatctatctagtgtgatgtatggaatagatgacaaaggtggagtatttctatggatcggtcatataagcccgagttggacatccaattgcttcgatttgaattatccggagaatgccttatgtatatatcaaaaag--------tcaaactcattttctttctcgattcaatagaagctcaaagaggtgaatagggtcccaaaaatcacgagagatgtggaaaaagcaggcccgattgcgcctattcctaatcctaaatggaatgggacgacgtagggatccatatgtaaacatagtatctatttagatacttkaaaacgtcaatacctaggtgcaggtccgggataatcctttgccccccagccctggggctatttccaaccagccaattccgaattcccagatggactagcactacatctttgatgcagtcatcgattatcccaagagttcacaatttacgcgagcaaacgtattaatgacgaggaaggaattttggttatgctactaatacttgtacttgctcgcctattcggaccaagccctaagcctggctggggaagagttacggggcgtaaaacaaaaaaacaggctgatcgccttcgggcatactatttggaatggttccatcatttttwataaaaaaaaaagaaaaagccattccaaagaccctcacccaagttccatagcttttggtccgctatcccgattatgatttttctacccctacggggaaattcccttttgggccggttgtgggcgaggagggattcgaacccccgacaccgtggttcgtagccacgtgctctaatcctctgagctacaggccccaccccgtccccaccggatctgttcccgggagtacccccagaacctttcctctccccagcctttttggcttaagaagatgtgaaagtgcgtttatctctataatataagaagggtgcgttccgaggtgtgaagtgggagagaagggatgtcataattggggttttgaataagacgacttctttctttttcatttttttcgttgaaaaagtaataagaatgagaggtgttaagctttttatcatcctggcgtcgagctatttttccgcaggacctcccctacagtatcgtcaccgcagtagagtttaaccaccaagttcgggatggattggtgtggttcctctacgcctaggacaccagaatatcaaactgtgaacgaacaaaggcatgagagaaaagcctattggctagtgattctgaggccccaattcttgactggaagggacaccaaaggcctctgcccttccacttcttggatagatagagagggagggcagagcttttggttttttcatgttgtcaaagagttgaacawtgktttttcatgttgtcaaagagttgaacaatgaaaatagatggcgggtgcctgatcgaattgatcaggtcatgtaggaacaaggttcaagtctaccggtctgttaggatgcctcagctgcatacatcactgcacttccacttgacacctatcgtaatgataaacggctcgtctcgccgtgaccttctcttgaattctcaaaacttctgtcgctccatccccgcaggggcagagaacccctcgctttctcggctgtgctaccggaagctctggggaagtcggaataggagagcactcatcttggggtgggcttactacttagatgctttcagcagttatccgctccgcacttggctacccagcgtttaccgtgggcacgataactggtacaccagaggtgcgtccttcccggtcctctcgtactagggaaaggtcctctcaatgctctaacgcccacaccggatatggaccgaactgtctcacgacgttctgaacccagctcacgtaccgctttaatgggcgaacagcccaacccttggaacatactacagccccaggtggcgaagagccgacatcgaggtgccaaaccttcccgtcgatgtgagctcttggggaagatcagcctgttatccctagagtaacttttatccgttgagcgacggcccttccactcggcaccgtcggatcactaaggccgactttcgtccctgctcgacgggtgggtcttgcagtcaagctcccttctgcctttgcactcgagggccaatctccgtccggcccgaggaaacctttgcacgcctccgttaccttttgggaggcctacgccccatagaaactgtctacctgagactgtcccttggcccgtaggtcctgacacaaggttagaattctagctcttccagagtggtatctcactgatggctcgggcccccccggaaggaggccttcttcgccttccacctaagctgcgcaggaaaggcccaaacccaatcccagggaacagtgaagcttcatagggtctttctgtccaggtgcaggtagtccgcatcttcacagacatgtctatttcaccgagcctctctccgagacagtgcccagatcgttacgcctttcgtgcgggtcggaacttacccgacaaggaatttcgctaccttaggaccgttatagttacggccgccgtttaccggggcttcggtcgccggctcgcctgtcatcaggtcaccaacttccttgaccttccggcactgggcaggcgtcagcccccatacatggtcttacgactttgcggagacctgtgtttttggtaaacagtcgcccgggcctggtcactgcgaccccctttgtgaggaggtaccccttctcccgaagttacggggctattttgccgagttccttagagagagttgtctcgcgcccctaggtattctctacctacccacctgtgtcggtttcgggtacaggtacccctttgtttaaaggtcgttcgagcttttcctgggagtatggcgtgggttacttcagcgccgtagcgcctggtactcgaacatcggctcgaggcattttctctaccccttcttaccctcaaaaaagagggacaccttacgttcttgaaccgataaccatctttcggctaacctagcctgctccgtccctcgggaccaacaaggggtagtacaggaatattcacctgttgtccatcgactacgcctttcggcctgatcttaggccctgactcaccctccgtggacgaaccttgcggaggaacccttaggttttcggggcattggattctcaccaatgtttgcgttactcaagccgacattctcgcttccgcttcgtccaccgccgctcgcgcggaagcttccctctaaggcggaacgctcccctaccgatgtatttttacatcccacagcttcggcagatcgcttagccccgttcatcttcggcgcaagagcgctcgatcagtgagctattacgcactctttcaagggtggctgcttctaggcaaacctcctggctgtctctgcacccctacctcctttatcactgagcgatcatttaggggccttagctggtgatccgggctgtttccctctcgacgatgaagcttatcccccatcgtctcactggccgaccttgacccctgttattttggggtcctatctagtattcatagtttgcctcgatttggtaccgctctcgcggcccgcaccgaaacagtgctttacccctagatgtccagtcaactgctgcgcctcaacgcatttcggggagaaccagctagctctgggttcgagtggcatttcacccctaaccacaactcatccgctgattcttcaacatcagtcggttcggacctccacttagtttcacccaagcttcatcctggtcatggatagatcacccaggttcgggtccataagcagtgacaattgccctatgaagactcgctttcgctacggctccggtgggttcccttaaccaagccactgcctatgagtcgccggctcattcttcaacaggcacgcggtcagagtca--tttctcctcccactgcttgggagcttacggtttcatgttctatttcactccccgatgggggttcttttcacccttccctcacggtactacttcgctatcggtcacccaggagtatttagccttgcaaggtggtccttgctgattcacacgggattccacgtgtcccatgctactcgggtcagagcgtaagctagtgctgctttcggctactggacgttgcgccatctagggtgcagcattcatgctgcttcgcctagcagcacgacgcttgtattgctctcccacaaccccgttttcacggtttaggctgctcccatttcgctcgccgctactacgggaatcgctcttgctttcttttcctctggctactaagatgtttcagttcgccaggttgtctcttgcctgcccatggattcagcagcagttcgaaaggttgccctattcgggaatctccggatctatgcttattttcaactccccgaagcatttcgtcgattactacgcccttcctcgtctctgggtgcctaggtatccaccgcataagcctttcctcgtttgaacctcgcccttatcgcccttaccttaacttaataaggctatgccatcctaaggtgctgctaaatggatggattttatcaacgtccatgaatgagaaataatcaatcgaaccgccgaatcggaaaaattcggtggtatcatatagctttgtattggctaagttcatgagttggagataagcggactcgaaccgctgacatccgccgcagggtaaaccaccgcctctcatgccccccgactgattctaccatagaggccaacgatagacaataactcccccccgaacacagcttacaactttcatcgtactgtgctctccaaagagcaactcttctcaaaatctcactcaaaaggtgctgagttggaatcccattctaactaaggattcttgtggttccggaggaaccagctacaggagaaccaggaacggatagcttttcccccctttccgcccgactctttggtcttaagaacgttggttttaagaatgagtgatttgattgcccttctccgacccttactgcccaacctgagaacggacagctaatgcggtccacttatcgaacagggttctatggtcggtccgtgacccctggatgccgaaggcgcccttggggtgatctcgtagttcctacggggtggagatgatggggtcggtccatggattttccttccttttcttttgccgcatttcgctcaaagggttgaagggagatagtgcatcaagctgttcgcaagggccaacttgatcctcttccccagggatctcagatgagggaccctgggagagccgccgactccaactaccgtccatgtatgatccatactagatctgaccaactgcccatcctacctcctctacgttcttgacagcccatctttgtctcagtagagtctttcagtggcatgtttcggtcctcttccccattacttagaaaaagtgagccaccggttcaggtacaagatactatcattactgcctggacaattagacatccaacccgtaatcgcaacgacccaattgcaagggcggagctctaccaactgagctatatccccccgagccaagtggagcatgcatgaagtagtcagatgcttcttctattcttttccctggcgcagctgggccatcctggacttgaaccagagacctcgcccgtgaagtaaatcatcgcacctatggcccaaccaattgggagagaatcaatagattccttttcgggagcgattcattcttcccgaacgcagcatacaactctccgttgtactgcgctctccaagtgtgcttgttccccccttcttccttaccccggcaagtctttgtgaaataactccgatgagaagaaaaaagaaggcgttaagagaccctcctggcccaaccctagacactctaagatcctttttcaaacctgctcccatttcgagtcaaaggaaaaagaatttcacgctcttcctttcgggaagggaggattagggaaatcctattgatttcagctttctccagacctccgggaaaagcatg-aaaaaaaacggctcgaatggtatgatccctccgtcaccccagaatgaagggggtgatctcgtagttcttggtctgtgaagatgcgttgttaggtgctccattttcttttcccattgaggccaaacctaaacctgtgctcgagagatagctgtccatacattgataagggatgtgtggattctcgagaagagaggagccatggtggtcccccctggaccgcccggatcccacgagtgaatcgaaagttggatctacattggatctcacccgaatcgccccatctatcctcccgaggagaggtttggtttcaaaccccggttcgaacaggaggagtacgccatgctaatgtgccttggatgatccacatctcagggtcaggcgccgatgagcacattgaactatccatgtggctgagagccctcacagcccaggcacaacgacgcaattatcaggggcgcgctctaccactgagctaatagcccgtcgtgcgagcctcccactgggggcccgctatgccaaaagggagagaaaccccatccctctctttccttttttcgcccccatgtccccacacgggggggcatggggacgtaacaaaggggatcctatccacttgttccgacctaggataataagctcatgagcttggtcttacttcaccgtcgagaaacgaaagaagacttccatctccacgtttcactcagacgtagctcccctctttttgttttgggtgtgaagcagtggcaaaccaaaagacccaacaagcattagctctccctgaaaaggaggtgatccagccgcaccttccagtacggctaccttgttacgacttcactccagtcactagccctgccttcggcatccccctccttgcggttaaggtaaggacttcgggcatggccagctcccatagtgtgacgggcggtgtgtacaaggcccgggaacgaattcaccgccgtatggctgaccggcgattactagcgattccggcttcatgcaggcgagttgcagcctgcaatccgaactgaggacgggtttttggggttagcttaccctcgcgggatcgcgaccctttgtcccggccattgtagcacgtgtgtcgcccagggcataaggggcatgatgacttgacgtcatcctcaccttcctccggcttatcaccggcagtctgttcagggttccaaactaaacgatggcaactaaacacgagggttgcgctcgttgcgggacttaacccaacaccttacggcacgagctgacgacagccatgcaccacctgtgtccgcgttcccgaaggcacccctctctttcaagaggattcgcggcatgtcaagccctggtaaggttcttcgctttgcatcgaattaaaccacatgctccaccgcttgtgcgggcccccgtcaattcctttgagtttcattcttgcgaacgtactccccaggcgggatacttaacgcgttagctacagcactgcacgggtcgatacgcacagcgcctagtatccatcgtttacggctaggactaccggggtctctaatcccattcgctcccctagctttcgtctctcagtgtcagtgtcggcccagcagagtgctttcgccgttggtgttctttccgatctcagcgcatttcaccgctccaccggaaattccctctgcccctaccgtactccagcttggtagtttccaccgcctgtccagggttgagccctgggatttgacggcggacttaaaaagccacctacagacgctttacgcccaatcattccggataacgcttgcatcctctgtcttaccgcggctgctggcacagagttagccgatgcttattccccagataccgtcattgcttcttctctgggaaaagaagttcatgacccgtgggccttctacctccacgcggcattgctccgtcaggctttcgcccattgcggaaaattccccactgctgcctcccgtaggagtctgggccgtgtctcagtcccagtgtggctgatcatcctctcggaccagctactgatcatggccttggtaagctattgcctcaccaactagctaatcagacgcaagcccctcctcgggcggattcctccttttgctcctcagcctacggggtattagcagccgtttccagctgttgttcccctcccaagggcaggttcttacgcgttactcacccgtccgccactggaaacaccacttcccgtccgacttgcatgtgttaagcatgccgccagcgttcatcctgagccaggatcgaactctccatgagattcatagttgcattacttatagcttccttgttcgtagacaaagcggattcggaattgtctttcattccaaggcataacttggatccacgcgcttcatattcgcccggagttcgctcccagaaatatagccctccctgcctcctcacgtcaaccccacgagcctcttatccattctcgttgaatcacggtgggggagcaaatccaaatagaaaaactcgcattgggtttagggataatcaggctcgaactgatgactttcaccacgtcaaggtgacactctaccgctgagttatatcccttccctgcctccgaactgactaatcctaagtcaaagggtcaagagactcaacgccactattcttgaacaacttagagccgggtcttcttttcgcactattacggatatgaaaataatggtccaaatcggattccattgtcaactgcccctatcggaaataggattgactagcgattccgaaggaactggagttacatccct------tttccattcaagaattctaatggacaaattccttttcttaagaacagatacaagagatacaagattcgtcactccaa-aaaggataatggtaatcccaccattaactactttatttatgaatggatttcatagtaatagaaatacatgtcctaccgagacataatttgtaatttgctattctcttgcctagcagacaaagatttacctacacggaaaggatgattcattcggatcgacatgagagtcgaactacattgcattgccagaatccgtgttgtatatttgaaagaggttgacctccttgcttctctcatgtacacgccgagcccccgggcccacagagagaaaataaaatgtaggactggtgccaacagttcatcacggaagaaaggactcactaaractaa-ctaatctaatcgatatactaatactaatctaatagaaaagaactgtcttttctgtatactttccccggttccgttgctatcgcaggctttacgcaatcgaccggattagatagatatcccttcaacacaacataggtcagtgaaaggatctcggagacccaccaaagtacgaaagccaggatctttcagaaaacggattcctatttgaagagtgcataactgcatggataagctcacactaacccgtcaatttgggatccaattcgatatttttcttgggaggtatcgggaaggaattggaatggaataagatcgattcatacagaagaaaagattctctattgattctgcacctac------gggatagaggaagaggaaaaaaccgaagatttcacatagtac-----ttttgattgaaaaatcaatctgattgatttcgtacccttcgttcaaaagatctcttgttcttattataggatcgtggttggatccgcatatgtttggtaaagagaataatcttctccttggagaagaatcaaaaatggaaagtgttcaattggaacatgaaaacgtgactaaattggtcctagttactcttcgggacagagtggaagaagggaggggattctcagacgcggaaaaggatccaatgaattcgaaagaattgaacgaggagccgtatgaggtgaaaatttcatgtacggttctgtagagtggcagtaagggtgacttatctgtcaacttttccactatcacccccaaaaaaccaaactctgccttacgtaaagttgccagagtacgattaacctctggatttgaaatcactgcttatatacccggtattgaccataattcacaagaacattcttcagtcttagtaagaggggggagggttaaggatttacccggtgtaagatatcacattgttcgaggaaccctagatgctgtcggagtaaaggatcgtcaacaagggcgttctagtgcgttgtagattcttatccaagacttgtatcatttgatgatgccacgtgaatcgctagaaacatgtgaagtgtatggctaacccaataacgcaagtttcgtaaggggactggagcaggctaccatgagacaaaagatcttctttctaaagagattctattcggaactcttatatgtccaaggttcaatattgaaagaatttcagaggttttccctgactttgtccgtgtcaacaaacaattcgaaatacctcgacttttttagaacaggtccgggtcaaatagcaatgattcgaagcacttctttttacactatttcggaaacccaaggactcaatcgtatggatatgtaaaatacaggatttccaatcctatcaggaaagggagggaacggatactcaatttaaagtgagtaaacagaattccatactcgatctcatagatacatatagaattctgcggaaagccgtattcgatgaaagtcgtatgtacggcttggagggagatctttcatatctttcgagatccaccctacaatatggggtaaaaaagccaaaataagtgattttagcccttataaaaagaaaacggattcttaaacccctttcacgctcatgtcacgtcgaggtactgcagaagaaaaaacagcaaaatacgatccaatttttcgtaatcgattagttaacatgttggttaatcgtattctgaaacacggaaaaaaatcattggcttatcaaattatctatcgagccatgaaaaaaattcaacaaaagacaaaaacaaatccactatctgttttacgtcaagcaatacgtagagtaactcccaatatagcagtaaaagcaagacgtgtaagtggatccactcatcaagttcccattgaaataggatccacaaaaggaaaagcacttgccattcgttgggtattagcggcatcccgaaaacgtacgggtcgaaatatggctttcaaattaagttccgaattggtggatgctgccaaagggagtggcgatgccatacgcaaaaaggaagagactcataaaatggcagaggcaaatagagcttttgcacatttgcgttaatccctgaacaggatctatacacctcgatcggaaaagaatcaagagaaaaagaaagaatcggaattgatcgatagatttctcgaaacaaacgacaaggaaacgaaagatcaaacagaaatcatggatcaactaagccctctcggggactttcttaaagaggaacctcatgtaaataccatggaataaggtttgatcttgatcctattccattccaaaaaatggaaagttcgacacaattgggattttttttgaaatggaatgcagttactaattcatgatctagcatgtacagaatgaaaacttcattctcgattctacgagaatttttatgaaagcctttcatttgcttctcttcgatggaagtttgattttcccagaatgtatcctcatttttggcctaatttttcttctgatgatcgattcaacctctgatcaaaaagatataccttggttatatttcatctcttcaacaagtttagtaatgagcataacggccctgttgttccgatggagagaagaacctatgattagcttttcgggaaatttccaaacgaacaatttcaacgaaatctttcaatttcttattttactatgttcaactctatctattcctctatccgtagagtacattgaatgtacagaaatggctataacagagtttctcttattcatattaacagctactctaggaggaatgtttttatgcggtgctaatgatttaataactatctttgtagctccagaatgtttcagtttatgctcctacctattagctggatataccaagaaagatgtacggtctaatgaggctactatgaaatatttactcatgggtggggcaagctcttccgttctggttcatggtttctcttggctatatggttcatccgggggagagatcgagcttcaagaaatagtgaatggtcttatcaatacacaaatgtataactccccaggaatttcaattgcgctcatattcatcactgtaggaattgggttcaagctttccctagccccttctcatcaatggactcctgacgtatacgaaggagtgcggttcgttcgagaaattcccacctctctatctatctctgagatgtttggatttttcaaaactccatggacatgcagaagagaaatgctatccccactcggaacaagacagaacttttacttgttcaaataacaattaaggtgaagcagggtcaggaacgacgaatctctttatgataaacggatccattttgcaagttcgttattacgggtagttcctacaaaggatcggactaatgacgtatacaatacttgaattctcgatgtagatgctacatagttggttctcatccttcagagactacgagtgtaataggagcatccgtcgacaaaaggatcaccctaagatgatcaatggctattgagaacgaattaaatcagatggttctatttctcaacctttctgacttgctcctacggaagcaaggtcgaaaagattgaaaaaatcagtcattcacaaccactgatgaaggattcctcgaaaagttaaggattagtaatcttttttagaaatcgaatggattcggtcttatacatacgcgaggaaggtaatcaaaaaagaaagaagaacttatcttctttcttttatcacttaggagccgtgtgagatgaaagtctcatgcacggttttgaatgagagaaagaagtgaggaatcctcttttcgactctgactctcccactccagtcgttgcttttctttctgttacttcgaaagtagctgcttcagcttcagccactcgaattttcgatattcctttttatttctcatcaaacgaatggcatcttcttctggaaatcttagccattcttagcatgatattaggaaatctcattgctattactcaaacaagcatgaaacgtatgcttgcctattcgtccataggtcaaatcggatatgtaattattggaataattgttggagactcaaatgatggatatgcgagcatgataacttatatgctgttctatatctccatgaatctaggaacttttgcttgcattgtattatttggtctacgtaccggaactgataacattcgagattatgcaggattatatacgaaagatccttttttggctctctctttagccctatgtctcttatccctaggaggtcttcctccactagcaggttttttcggaaaactctatttattctggtgtggatggcaggcaggcctatattccttggttttaataggactccttacaagcgttgtttctatctactattatctaaaaataatccagttagtaatgactggacgaaaccaagaaatcacccctcacgtgcgaaattatagaagatctcctttaagatcaaacaattccatcgaatggagtatgattgtatgtgtgatagcatctactataccaggaatatcaatgaacccgattattgcaattgctcaggatacccttttttagcttctagggtctatttcttagttcaagatccctcttaccaactggaatcaaagaattagtagatctcttccgaccaaaacgggaatgggctagggttatgaacttataatcatggaatcgactcgatcatcagattataagttcattccataccggaccaggccggagtagaatgggatacgatgagatagaaacaaagacagggaacctgttccctactcaaagtgagcctctttttttctattttattctgaattcgttaattcagaatgaatcgaatctccccaagtaggattcgaacctacgaccaatcggttaacagccgaccgctctaccactgagctactgaggaacaacggggaccaatat------gagctc------kgtgctgaaacggggaccaatatgagctcgaaccctccttcgtaactcccgaaacttcttcgtagcggcccccttccatgcctcatttcagagggaacctcaaagtggctctatttcattatattccatccatatcccaattccattcatt-taatatygmccccctt--------------------------------------------------aagctgctgtcatgctaagactttttcagaaaaaaaaattc--cacccac---------------------------------------aaaaaaaaataactagattatgacggctatgtacaactgaaccaatgactattcatgattccacggttgaatcaattcggttccaaataagaggaatgttatggtaaaacttcgtttgaaacgatgtggtagaaagcaacgtgcgacttgaaggacatgatcctttgtggattttgacatccaccattttccattt---------------------------------------------------------------------------------------------------------------------------------------------------------------------------------------------------------------------------------------------------------------------------caattcggtcgttgtggtcggactttattatggatttctgaccacattctcgatagggccctcttatctcttccttctccgagctcaggttatggaagaaggaagcgagaagaaggtagcagcaacaactggttttatttcgggacagctcctaatgttcctatcgatctattacccgcctctgtatatagcattgggt-------------------------------------------------------------------------------------------------------------------------ggctattcgtgaataatctcatttttcaattactcaaccattttttttttccaagttcaatgttagccagattagtcaacatttatatgtttcgatgcaacaacaagatgttatttgtaacaagtagttttgttggttggttaattggttgggtaattgtttataattttttcaggaaatggcttgaattgggattagtctggatacggcata------------------------------------------------------------------------------------------------------------------------------------------------------------------------------------------------------------------------------------------------------------------------------------------------------------------------------------------------------------------------------------------------------------------------------------------------------------------------------------------------------------------------------------------------------------------------------------------------------------------------------------aagaaaaggaaaaaacagaaaaaagggaatttctaaatcgaattaaatctctagagaaaaaatatagttttttgaatagactcgaaacaagaactcgactgtgtaaggatgattctagaaaaaaatacttaccgaaaaggtatgatcctttcttgagcggatcatatcgaaaaacaatcgacaaacattcaatcctc------------------------------------------------------------------------------------------------------------------------------------------------------------------------------------------------------------------------------------------------------------------------------------------------------------------------------------------------------------------------------------------------------------------------------------------------------------------------------------------------------------------------------------------------------------------------------------------------------------------------------------------------------------------------------------------------------------------------------------------------------------------------------------------------------------------------------------------------------------------------------------------------------------------------------------------------------------------------------------------------------------------------aaggaggctgcggatgaatcggaagacttgactatgatacgctatttagaacaaccagactttgatcgagatctaatcaacgggtctgtgcgggcgcaaaggcgcaaagtagttatttggaaagtgtttcaaggaaatgcgcattcacccctttttgtgtacagaataaaaaaccctattatcttttctttaaaatctaatatgttagacatgattaaatccatttttag----------------------------------------------------------------------------------------------------------------------------------------------------------------------------------------------------ggtttgccccaaaaaggaccttccttttggaaacccgtttt----------tcaagaactgggaaaaa--------------------------------------------------------------------------------------------------------------------------------------------------------------------------------------------------------------------------------------------------------------------------------------------------------------------------------------aagttgaaaaaatgaaaaagcagtatttcaaaagaaaaaaaaaaatacttgcaaaagtttcaaaagaaaacccaattcaattaagagaattagaaatctatgaatcgaatgaaattcaagaagaaaaagattgcatgatcagcaatcaaataattaaccaatcttgtagtcaaacaggatcaccaggtttgacaaattcctcattgacagaaaaaaaaataaaagatctgactgagcgaataggcacaattagaaataaaatagaaataaaaacaata-----------------------------------------------------taaaagcttagaaaaatggaaaatagtaaaaaaaagaactgttcgattaatttctaaatttcccctttatttgaaatttttcattgaactaatatatcggcat-----------------------------------------------------------------------------------------------------------------------------------------------------------------------------------------------------------------------------------------------------------------------------------------------------------------------------------------aataatcaaaaaaaaaaaaccaattccctttaaaaagtcccttgataacattaagcatattaaaagcaatttacatattttttttgacttatcttgcgtgtcacaagcatatgtattttacaaattatcacaaatccaagttagtaatttgcataaattaagatctgtttttcaatatcaaggaatctctttgtttcttaagcccgaaataaaagattatttggaaaaacaaggaatgattcattccaaattaaaattagatgataagaaacttacgaattatgaacaaaatcaatggaaaaactggttaagagggtattatccatatgatttatcatcgatcagatggtctagattaatgcctgaaaaatggcgaaatacttcccmttrtatagaaaaaaaggaaaacttaagcaaatgcaattcctatgaaacagatcaagtaagtaattcaaaaaaaaaacaggaaatatacaaattagcgaatcaaaaagaaaattttcaaaaatattatagatatgatcttttagcagataaatttcttaactccgaaaaa-ttcaaggaaataagaggggagaactttcttgtaacacacacgaggacccactttacgatatttttaaaaccacccctatctataattatgtgaatctgctagctgtggaaaaaatggtagatagaaaatatttgcgttggaaaaatttgtatcacagacaaaaaatagatattgagtcctctatcacgaccgatgccaatacgaat----------aaagaaaaactcataactatttgaaaatatctatttcaaatgcctatttggatatttgttattttaggcttccagacaatctcccaaaattccacaacgttttttttgattggatgggaatgaatgaaaaaatgctaaattactctatctcgaatctagaaggttggttcttcccagaatttgtcttatttcatcaggcatataaactgaaaccttggtttagaccaaacaaattacttcttttaaatctaaatagaaatg----------------------------------------------------------------------------------------------------------------------------------------------catgaaaaagaaaaaaagtcaactagattccttcctagaacgttatttactttt--------------------------------------------------------------------------------------------------------------------------------------------tgatgattgatcatagtctaacttgtacagaattgctcaataagggaatattgattatagaacccattcgtctgtttggaaaaaatgatggactatttttgatgtatcaaaccataagtacttcgttgattgataagagtaagtaccaaaaaaatcaaaaataccaagaagaaagatatgtttctaagaatcattttgatttccttattcctgaaaatattttatcatttagacgtcgtagaaaattgcgaattctaatttcattcaattcaaagtatcgaaaggatgaaaatcgaaatctagtattttggaacggaaagaacagaaaaaacagcaaccaagcttcgcctgggaataaaggtcttaatatagaagaaaatccattaatgaaattaaagctctttctttggcctaattatcgattagaagatttagcctgtatgaatcggtattggtttaatacccacaacggcagtcgtttcagtatgttaaggatacatctatatccacaattgaaaa-tgaaaattcgtggataataactctatatc-------------------------------------------------------------------------------------cgaaagaaatatgcggatcgcacattttagtcttccctttcattgatatattcaatccaaaatgaataatgggggacttcaatcttgaaatgaatcaatagaac---tttttttttaggtctaaacccttcaatgcaaaaattttcgaatctttttctacctatatctcaagccaattcaaatttggatggattgatttgaatccaaaaaattagcagttttaaaatagcttgaaattagatttttgtatatacccattaaaattaatggcattattattactgatcggtaaaatccatatctttcaaaaggagggggaaatttttctatggtaaaaaattcattcatttcggttatttctcaaaaagaaaacacagaaaacagggggtctgttgagtttcaagtattcactttcaccactaggataagtagccttacttcgcatttggaattacacaaaaaagactcttcatctcagagaggtttgcggaaaattttgggaaaacgtcaacgactgctggcctatttgtcaaaaaaaaatagagaacgttataaagaattaattactaagttagatattcgagagataaaaactcgttaacttgacgcctaataccatttgaa----tattcattttcattttgatgaactcttctttttacgttcaaacaatgcatggaagaatgacttggaaaaaa--acttatgattgcaccaactacaagaaaagacctcatgatagtaaatatgggccctcagcacccatcaatgcacggcgttcttcggctgatcgttactctcgatggtgaagatgttatcgattgcgaaccaatattgggttatttacatagaggtatggagaaaattgcggaaaatcgaacaattatacaatacttgccttatgtaacgcgttgggattatttagcgactatgttcacagaagcaataaccgtaaatggacccgaacagctaggcaatattcaagtccctaaaagggctagctatataagaattattatgttggaattaagtcgtatcgcttctcatttgttatggcttggcccttttatggcagatattggggcacagacccctttcttctatatttttagagaacgagaatggatatatgacctattcgaagctgctacaggtatgcgtatgatgcataattattttcgtattggaggagtagctgccgatttacctcatggttgggtagataaatgtttggaattttgcgattattttttaatcggcgttgctgaatatcaaaaacttattacacgtaatcctatttttttagaacgagttgaaggcataggcattattcaggcagaagaagcactaaattggggtttatcaggcccaatgctacgagcttccggaatagaatgggatcttcgtaaagttgatcgttatgagtgttacgacgaatttgattgggaggttcactggcaaaaagaaggagattcattagctcgttatttagtacgaatgggtgaaatggcagaatccgtaaaaattcttcaacaggccttagagggaattcctggggggccatatgaaaatttagaaatacgccgctttgatagaataaaaaactcggaatggaatgattttgaatatcgatttattagtaaaaaaccttctccaacctttgaattgtccaagcaagaactttatgtaagagttgaagcaccaaaaggggaattgggaatttttctgataggagatcagagtgtttttccttggagatggaaaattcgaccgccaggttttatcaacttgcaaattcttcctcagttagttaaaagaatgaaattggctgatattatgacgatactaggtagcatagatatcattatgggagaagtcgatcgttgaaatgataattgatacaacagaactacaagctatccattctttttccgaatttgaatccttaaaagaagtctatgggatattatggacacttttccctattttgactcttgtattaggaattacactaggtgtactagtaattgtttggttagaaagagaaatatctgcaggaatccaacaacgtattggacctgaatatgccgggcctttgggaattcttcaagctctagcagatgggacaaaattacttttaaaagagaatcttcttccatctagaggagatactcgtttattcaatattgggccatccatagcagtgatatccatttttctaagttattcagtaattccttttagttatcgacttattttagcggatcttagtattggtgtttttttatggatcgccatttcaagtcttgctcccgttggacttcttatgtcgggatatggatcaaataataaatattcctttttaggtggattaagggctgctgctcaatcaattagttatgaaataccattaactctatgtgtattatcaatatctctacgtgtgattcggtgagacataaactttccatatttctttctagcaagaaagtggaatatctattttttattcagcgtcggagttgataaactaaaccggatagttagatgagtgaaatcaaacggtttcctaatttgctgttaaagccattcaatctcatttcctatgtacaagaattaagccaaagtaaacaatatgagttcttatgtttattttaccccaagttagattggttgattagtaatcctggcttgaagcgggttcaaaagaccaacctccgggttttttactatctattaccatggatgtattagtattaacctactggaagattcaaaaaatgagtggatggttaggaagactaagatacacaaaggattagtaatggagattatataacctttccaagaggatatttataccaaagtaattcgaattggggctttaagttggtagaaattattaagaagtactcccctagattttgatccagagtatcttcctatccaccgattaagtaaataactatcaagaacgaagaaatcttttatttgggtaatgccacccgcccccttttcccgggaaagtagaataggaacgaacaaacgtggaacgactagaattgcaaaaagagatcctttttat------------------------------------------------ataaaatatcgaatttcgtaata--a-aaaaaaaa-aataggtggaaatatctctgtgctattcctcaaaaaaattttttattcaaggataaagttattaatcaacaaagaaaaatacaaacttttaaaagatgagatcaattcagaagcactttttt---attataactagcagacgggatttcataggttgaattctaggctttaggataagagtttgactctctattgatcaggaatctcacaaagggatcaagatcaaaaatattgaaaggcccttagaattttttgtgacctacgaggagccgtatgaggtgaaaatttcatgtacggttctgtaatagcgacgggaacagtgatgttatcgccgactatgattatctaacagttcaagtacagttgatatagttgaagcgcagtccaaatacggtttttggggatggaatttgtggcgtcaacctatagggtttatcgtttttctaatttcttctttagccgagtgtgagagattaccctttgatttaccagaagcagaagaggaattagtagcgggttatcaaaccgaatattcaggtataaaatttggtttattttacgttgcttcctatctaaatctactggtttcttcattatttgtaacagttctttacttaggaggttggaatctttctattccctacatattcgttcctgaactaaataaaagaagtcaagtttttggaacaataataggtatctttagtacattagcgaaaacttatctgttcttgttcatttctattgcaacaagatggactttaccgagattgaggatggatcaattattaaatcttgggtggaaatttcttttacctatttctctaggtaatctattattaacgacttcgttccaacttttttcactgtaaagaactagaatttttctatcttcaaaacttgtctcaaacaagagaaagaaacaagtataaaattatttatagatattccgatatgttccctatgctaacccagttcttgaattctggtcaacaaacaatacgagctgccaggtacattggtcaaggtttcatgattaccttgtcccatgcaaatcgtttacctgtaactattcaatacccctacgaaaaattcattgcatcagagcgtttccggggccgaatacactttgaatttgataaatgcattgcttgtgaagtatgtgttcgtgtgtgtcctatagatctacccgtagttgattggaaattggaaactgatattcgaaagaaacgattacttaattacagtattgattttggaatttgtatattttgtggtaattgcgttgagtattgtccaacaaattgtttatcaatgactgaggaatatgaactttctacttatgatcgtcacgaattgaattataatcaaatttctttaggtcgattaccggtgtccataacgggcgattacacaattcgaacaatttcgttgaattcacctcaaataaaaaatgtataaaacccttggaattccaaattccaaatcactttggaatcgaagggaatcgg-gttttgtttgttcaagataaatgagcgattggttgtcgagaatcatggttcatttggaatgaaaattgatttctattcgaatttcgaa---------------------------------------------------------------------------------cayc-------acaaaataggataattccccttttcccgttcgattcaacaaagtcatgaaatatttggatttactttttctataaa--aaaatggatttacctggaccaatacacgattttcttttagtttttctggggtcgggtcttatattaggaagtctgggaatagtcttatttccaaatccaatttactcggccttttcattgggattggttcttttttgtatatccttattctatattctatcgaattcgtattttgtagctgctgcgcagctccttatttatgtaggagctataaatgttttaattatttttgctgtcatgttcatgaatggttcagaagattacgatttcgaagattttcagcttcggaccgttggggatggaattacttccatagtttgtacaagtctttttttttcactaattagtattattctagatacgtcctggtatgggatcgtttggactacaaaatcaaaccatattttagagcaagatttgataagtaatagtcaacaaattggaattcatttatcaacagatttttttcttccatttgaacttatttcaataattcttttagtcgctttaatcggtgcgattgctatagctcgtcaataat-------------a-atatataatttaaaata------------------------aatactttaatttgagtgcccgtctaagacgaaaattgaattaatttc-tttttagattgatctattcccaaccaattcccttgttttcttccatacgtattagagttgactggattgaattattgttcagattgaaatgaatcaagattgataaggagttgagtaatgatgctcgaacatatacttgttttgagtgcctttttattttctattggtatttatggattgatcacaagtcgaaatatggttagagcccttatgtgtcttgaacttatattaaattcggttaatatccattttgtaacattttctgatatgtttgatgatcgtcaattaagaggagacattttctccatttttcttatagctattgcagccgctgaagcagctattggattagctattgtttcatcgatttatcgtaatagaaaatctactcgtattaaccaatccaatttgttgaataaataatatgaatcatagaaaagaaaattcgaatagtcataaattacttccaactggacggttttatatgagtaaggtatgatcatgtttgccaaaacataagaaatcaaagcacttttgcacccgc--------------tcagaaacaa----------------------------------------tatctaattagaaagcttg-ttataagttagtttactagaccgaaaattcatgatgttaaaaa------agatacaatgtcacactcagtaaagatttatgatacatgtataggatgtactcaatgtgtccgagcttgcccgaccgatgtattagaaatgataccctgggacggatgtaaagctaaacaaatagcttctgctccaaggactgaggactgtgttggttgtaagagatgtgaatccgcctgtccaacggatttcttgagtgttcgagtttatttatggcatgaaacaacccgtagtatgggtctagcttattgatacgttccataaaactctacttaaaatccaccatttttttttaccgacaaaatccgtgctcaaactatttgtatttaattttgcgcacggatttttatggcccaagtctatcttgtctttaccacgaatcattttcctttcttaacaataattgttgttttaccaatattttcaggttgcttaattttccttcttccacataagggaaataaagtaattcattggtatactatatgtatttgtattctagaactccttctaatgacttatgcattctgttatcatttccaatcggatgattcattaatccaactagaggaggattataactggatccagttttttgatttccattggagactagggatagatgggctctcaataggacccattctattgacgggatttatcactactttagctaccttagcggcttggccgcttactcgagattctcgattatttaatttcctgatgttagcaatgtatagtgggcaagtaggattgttttcttctcgggatcttttactttttttcctcatgtgggagttagaattaatccccgtttatctacttgtatccatgtggggaggaaaaaaacgtctctactccgctacaaaatttattttatacacagcagggggttctgtttttcttttactgggagttcttggcgtcggtttatatggttctaatgaaccaacattaaatttggacatagtatccaaccaaacctatcccttagctttggaaatactattctatattggattttttattgcttttgctgtcaaattaccaatcataccattacatacatggttaccagatacccatggagaagcacactatagtacttgtatgcttctagccggaatcttattaaaaatgggagcgtatggattagttcgaatcaatatggaattatttccccacgcgcattctatattttctccttggttaatgatagtaggcgcagtacaaataatttatgcagcttcaacatctctgggtcaacggaatttaaaaaaaagaatagcctattcctctgtatctcatatgggtttcataattataggaattggttctatcaccgatatgggactcaacggggcgcttttacaaataatctcccatggatttattggtgctgcactttttttcttggctggaacaacttatgatagaatacgtcttatttatcttgacgaaatgggtggaatagctatctcaatgccaaaaatattcacgatgttcagtagcttttcaatggcctctcttgcattaccaggtatgagtggttttgttgctgaattaatagtattttttggatttattactagtgaaaaatatctgttattaacaaaactattaattacttttgtaatggcaattggaatgatattaactcctatttatttattatctatgttacgtcagatgttctatggatacaagatatttaatgtttcaaattcctatttgtttgattctggaccacgagagttatttctctcgatcgctatttttttaccaatactaggtattggtatgtaccctgattttgttctttcactctcagttgaaaaggttgaagctattctatctaa-tttttttatagaaagttttaatgaattttaaaactatttctcgtacaatgagaagaagaagaaaaagc-----cttcttcttgtgatacattaagttgaaattcattttgaactggcaggaaccccggcgaatcactaaatatttgattcacctcgctcttgccagttcacaccaaattctttgatcgtatacgcgccttagactttcctactttacgaactcccacattcc-----attataatgaaaatgaaccataactatgtagtcctattcctaataaattgaccccaaaatagcatatccaaattataagaaatccaatagatgccacaattgctgaatttctacctttccatttttgatttgttcgagtatgcaaataaatcgcgaaaaccagccaagtaataaaagcccaagtttcttttgggtcccaactccaataggatccccatgcttcgttagcccacacggctccagaaagaattcctatggttaaaaa--------------t-------------------------------------------------------------------------------------------------------------------------------------------------------------------------------------------------------------------------------------------------------------------------------------------------------------------------ggacaaagaaattaattaaatcaaaattcttgaaaggagaaaaaatgggtttatataaaaa-----------------------------------------------------------------------------------------------------------------gagctaaccatttagctaatatatccatattttggggaattcccaattgattaaaaggaattcccagagatccaaccaacaaagtaaatagaactaatacaaataaaggaaataacatagtattgtccgattcataggggtatatatcaactttttggttttcaaaatgcaaaatattcataaaagattgttttgcat---ttttttttagattctcattacttcgatatgttttttttttcaaaaaagacaaactttcatttttcatccttaataaacgaaaatttttgttcattttttttgcataccccttaccccatatagatattgaatatagagcggaatttttttttccactataattttgaaaataaacatttaaatgcccctcaaaagtaagtaaatagatccgaaacatataaaatgccgttaatcctgcagtggaaaaagctattattgcgaaaataggcgaatagaaccagctatcattaagaatttcatctttggaccaaaaacaagcaagggggggaataccacaaagggaaagtgtacctaacaaaaaagatgttttggtaatcggagcatattttgttaacccacccataagaaccatattctgacttttatctggagaatatccaacaatagtttccattgaatgaataacagatccagaccctaaaaataataatgcttttgaataagcatgagtaatcaaatgaaataaagcacttcggtaagaccccattcctaaagctaacatcatataacccaattgagacattgttgaataggctaaacccctcttaatgtctttttgagcaagagctaaagtagctcctaataatactgttattatacctatcaacgagataaaattcattatataaggtataactataaaaagaggaagaagacgagctacaagaaaaatacccgctgccaccatagtagcagcgtgtataagagctgaaatgggagtgggtccttccatagcgtcggctaaccatacatgaagagggaattgtgcagatttagcaactgcaccagcaaatactagagcagcacacaatgtaacaaagggagaatttacttcattctttaaaatcaaatttttgaatatttcgaataaatccctaaattcaaaactacccgttatccaataaaaacctaaaattcctaataataaaccaaaatctcctactcgatttgttacaaatgccttttggcaagcatttgctgcaagaggtcttgtgaaccaaaaacctattaatagataggaacacaccccaaccaattcccaaaaaatataaatttgtatcaaattggaactagtaactaatcccaacattgaagtactgaaaaaactcatataagcaaaaaatctcaagtagccctgatcgtgaaccatataattatcactataaataagaaccataattccgacagtagtgattaacattgacataatagaagtaagtggatcgatcaagtagcctagttctaaagaaaaatcattatcgagagtccaagaccagacatattgataaataaaattgctatttatttgctgaatagacagattcgttgaaaaaagcatgactatacttaacaataaaatactcggaaaagcccacatacgacgaagatttttcgttgctgtcggaaaaagaagaagtcctactcctattaagatgggaactggaagtggaacaaaaggtatgatccacgcatattgatacgtctgttccataaaaaa-ttwtttaataataattcttaattcatattaatgatttccgattcgccggattttccctcttttgaaaagagtcaat-aaaaaatcaagatatgcgcgaacataaatagaattttttgaatttgtatttctttttatgtattctttctggt---------aaatattcaaatcaagaagttacaattggtcaaatcatagaaaaaaaactttaaagtttcctttgaatttgaaaattgcgaagaaagctccaaattaagtctttttctgagtttgacaa----------------------aaaaatatt----------------------------------------------------------------------------------------------------ttct---------------------------------------------------------------------------------aaaa------------------------------------------------------------------------------------------------------------------------------------------------------------------aaaaaatacaatgaattagcaaagcgccgc---ttttttgtaaacactaaatgtctttcacatccagctataccaatgagtaatctctcaatttaaaattgaaatggcagttccaaaaaaacgtacttctgcatcaaaaaagcgtattcgtaaaaattgttggaaaaggaaggggtattgggcagcggtaaaagcgttttccttggggaaatctctttctactgggaattccaaaagtttttttgtgcaacaaacaaatcaaaaa----taataaagcctaaagggttggaatcaacctgagtaaaaaatagacttagctcatttacaaaattccatattttc------------------------------------------------------------------------------------------------------------------------------------------------------------------------------------------------------------------------------------------------------------------------------agagtatcaaattcaagaaaaacgaagatcttaaactaaactaatgaaccttcaaatacc-tatgtaacgaaattttatctatctatttgaatctttcctaaaaaacattccatagaattgaattgttaaatctagacgattgcttattcataggctattatcagttcaagacaagccgctatggtgaaattggtagacacgctgctcttaggaagcagtgctaaagcatctcggttcgagtccgagtggcggcatgtcatcgactaaaaaagtcattgaatcctataatgaattcaattggatatttagattctataattcaaggactcctccttttaaaaattttatgatattttcaaccttagagcatatatttactcagatttctttttcgatcgtttccattctaatatcaattcatttgataagcttttttgttgatgaaattgtaaaactgtatgattcatccgaaaggggcatgataataacttttttttgcataacgggattattagttacccgttggatttattcgggacattttccactaagtaatctatatgaatcactaatcttcctgtcatggagtttttccctttttcaaatagttccatatttcaaaaaaaagaaaaatattataagcccaataattgggctcagtgctctttttacccaaggctttgctacttcaggccttttaacggaaatacgggaatccgcaatattagtacccgctcttcaatcggagtggttaataatgcacgtaagcatgatgatattaggctatgcagcccttttgtgcggatcattattatccgtatcacttctagtcattacagttagaaaaaagagacatttgattactacaagtaatcatttattccattcgaatggatcgcttgaaatcgatttaatgattgaacgaagtcattttttagaaaatacttgttttttttctacaaagaattattacaaatcgcaattgattcaagaattggatttttggagttatcgagttattagtctaggatttatatttttaaccataggaattctttctggagccgtgtgggctaacgaagcatggggatcctattggagttgggacccaaaagaaacttgggcttttattacttggctggttttcgcgatttatttgcatactcgaacaaatcaaaaatggaaaggtagaaattcagcaattgtggcatctattggatttcttataatttggatatgctattttggggtcaatttattaggaataggactacatagttatggttcattttcattata-----atggaatgtgggagttcgtaaagtaggaaagtctaaggcgcgtatacgatcaaagaatttggtgtgaactggcaagagcgaggtgaatcaaatatttagtgattcgccggggttcctgccagttcaaaatgaatttcaacttaatgtatcac---aagaaga--aggctttttcttcttcttctcattgtacgagaaatagttttaaaataaataggcgacaaatcgaattt-----ttcgtctttacatttaaaaaaaaaaa
>Plantago_asiatica_L.
[truncated: 5,937,428 more chars]
