# Supplementary material for: Plantago campestris (Plantaginaceae), a rare new species from southern Brazil, supported by phylogenomic and morphological evidence
Source: PeerJ. 2021 Aug 25;9:e11848. doi: 10.7717/peerj.11848 (PMC8401749; doi:10.7717/peerj.11848)
Supplement: Supplemental Information 2 [file peerj-09-11848-s002.trimmed]

>Plantago_napiformis
tacctggttgatcctgccagtagtcatatgcttgtctcaaagattaagccatgcatgtgtaagtatgaactaattcagactgtgaaactgcgaatggctcattaaatcagttatagtttgtttgatggtacctgctactcggataaccgtagtaattctagagctaatacgtgcaacaaaccccgacttctggaagggatgcatttattagataaaaggtcgacacgggctctgcctgttgcttcgatgattcatgataacttgacggatcgcacggtcttcgtgccggcgacgcatcattcaaatttctgccctatcaactttcgatggtaggatagtggcctactatggtggtgacgggtgacggagaattagggttcgattccggagagggagcctgagaaacggctaccacatccaaggaaggcagcaggcgcgcaaattacccaatcctgacacggggaggtagtgacaataaataacaataccgggctcttcgagtctggtaattggaatgagtacaatctaaatcccttaacgaggatccattggagggcaagtctggtgccagcagccgcggtaattccagctccaatagcgtatatttaagttgttgcagttaaaaagctcgtagttggactttgggttgggtcgaccggtccgcctatggtgtgcatcggtcgcctcgtcccttctgctggcgatgcgctcctggccttaactggccgggtcgttcctccagcactgttactttgaagaaattagagtgctcaaagcaagcctacgctctggatacattagcatgggataacatcataggatttcggtcctattacgttggccttcgggatcggagtaatgattaacagggactgtcgggggcattcgtatttcatagtcagaggtgaaattcttggatttatgaaagacgaacaactgcgaaagcatttgccaaggatgttttcattaatcaagaacgaaagttgggggctcgaagacgatcagataccgtcctagtctcaaccataaacgatgccgaccagggatcggcggatgttgcttttaggactccgccggcaccttatgagaaatcaaagtctttgggttccggggggagtatggtcgcaaggctgaaacttaaaggaattgacggaagggcaccaccaggagtggagcctgcggcttaatttgactcaacacggggaaacttaccaggtccagacatagtaaggattgacagactgagagctctttcttgattctatgggtggtggtgcatggccgttcttagttggtggagcgatttgtctggttaattccgataacgaacgagacctcagcctgctaactagctatgcggaggtatccctccgcggccagcttcttagagggactacggccttttaggccgcggaagtttgaggcaataacaggtctgtgatgcccttagatgttctgggccgcacgcgcgctacactgatgtattcaacgagtctatagccttggccgacaggcccgggtaatctttgaaattacatcgtgatggggatagatcattgcaattgttggtcttgaacgaggaattcctagtaagcgcgagtcatcagctcgcgttgactacgtccctgccctttgtacacaccgcccgtcgctcctaccgattgaatggtccggtgaagtgttcggatcgcggcgacgtgggcggttcgctgcccgcgacgtcgcgagaagtccactgaaccttatcatttagaggaaggagaagtcgtaacaaggtttccgtaggtgaacctgcggaaggatcatgcgaccccaggtcagacgggactacccgctgagtttaagcatatcaataagcggtggagaagaaacttacaaggattcccctagtaacggcgagcgaaccgggaatagcccaacttgagaatcgggcggccacgccgtccgaattgtagtctggagaagcgtcctcagcggcggaccgggctcaagtcccctggaaaggggcgccggagagggtgagagccccgtcgtgcccggaccctgtcgcaccacgaggcgctgtcggcgagtcgggttgtttgggaatgcagccccaatcgggcggtaaattccgtccaaggctaaatatgggcgagagaccgatagcgaacaagtaccgcgagggaaagatgaaaaggactttgaaaagagagtcaaagagtgcttgaaattgtcgggagggaagcggatgggggctggcggtgcgccccggtcggatgtggaacggtgaaagccggtccgccgatcgactcggggtgcggaccaacacggattggggtgggcggcgaaagccagggtcgtagaaaagtcctggagtgccgtctccccgatcgtggcggacagcacgcgcctctggcgtgcttcggcaactgcgtgctcccggtgttggcctgtgagctccccattcgacccgtcttgaaacacggaccaaggagtctgacatgtgtgcgagtcattgggtgagtaaacccgtaaggcgtaaggaagctgactggcgcg-atccccctcgaggggtgcagcgtcgaccgaccttgatcttctgagaagggttcgagtgagcatacctgtcgggacccgaaagatggtgaactatgcctgagcggggcgaagccagaggaaactctggtggaggcccgcagcgatactgacgtgcaaatcgttcgtctgacttgggtataggggcgaaagactaatcgaaccatctagtagctggttccctccgaagtttccctcaggatagctggagctcgagtgcgagttctatcgggtaaagccaatgattagaggcatcggggatgcaacgtcctcgacctattctcaaactttaaataggtaggacggcgtggttgctttgttgaacctcgccaaggaatcgagagctccaagtgggccatttttggtaagcagaactggcgatgcgggatgaaccggaagccgggttacggtgcctaactacgcgctaacctagatcccacaaagggtgttggtcgattaagacagcaggacggtggtcatggaagtcgaaatccgctaaggagtgtgtaacaactcacctgccgaatcaactagccccgaaaatggatggcgctgaagcgcgtgacctatacccggccgtcggggcaagagccaggccccgatgagtaggagggcgcggcggtcgctgcaaaaccttaggcgtgagcccgggcggagcggccgtcggtgcggatcttggtggtagtagcaaatattcaaatgagaactttgaaggccgaagaggggaaaggttccatgtgaacggcacttgcacatgggttagtcgatcctaagggtcgggggaaccccgacagaaagcgcgttctgcgcgtgcaccgaaagggaatcgggttaaaattcctgaaccgggacgcagcggttgacggcaacgttagggagtccggagacgtcggcgagggcctcgggaagagttatcttttctgtttaacagcctgcccaccctggaatcgactcagtcggaggtagggtccagcggctggaagagcaccgcacgtcgcgtggtgtccggtgcgccctcggcgacccttgaaaatccggaggaccgagtgccgtttgcgcccgttcgtactcataaccgcatcaggtctccaaggtgaacagcctctggtcgatggaacaatgtaggcaagggaagtcggcaaaatggatccgtaacttcgggaaaaggattggctctgagggctgggcacgggggtcccagtcccgaactcgtcagctgtcggcggactgctcgagctgcttccgcggcgagagcgggtcgccacgtgctggccgagggacggactgggaacggcttcttcgggagccttctccgggcgtcgaacagccagctcagaactggtacggacaaggggaatccgactgtttaattaaaacaaagcattgcgatggtcctcgcggatgctaacgcaatgtgatttctgcccagtgctctgaatgtcaaagtgaagaaattcaaccaagcgcgggtaaacggcgggagtaactatgactctcttaaggtagccaaatgcctcgtcatctaattagtgacgcgcatgaatggattaacgagattcccactgtccctgtctactatccagcgaaaccacagccaagggaacgggcttggcagaatcagcggggaaagaagaccctgttgagcttgactctagtccgactttgtgaaatgacttgagaggtgtaggataagtgggagccgaaaggcgaaagtgaaataccactacttttaacgttattttacttattccgtgaatcggaggcggggcaacgcccctctttttggacccaaggctcgcttcggcgggccgatccgggcggaagacattgtcaggtggggagtttggctggggcggcacatctgttaaaagataacgcaggtgtcctaagatgagctcaacgagaacagaaatctcgtgtggaacagaagggtaaaagctcgtttgattctgatttccagtacgaatacgaaccgtgaaagcgtggcctaacgatcctttagaccttcggaatttgaagctagaggtgtcagaaaagttaccacagggataactggcttgtggcagccaagcgttcatagcgacgttgctttttgatccttcgatgtcggctcttcctatcattgtgaagcagaattcaccaagtgttggattgttcacccaccaacagggaacgtgagctgggtttagaccgtcgtgagacaggttagttttaccctactgatgatagtatcgcaatagtaattcaacctagtacgagaggaaccgttgattcgcacaattggtcatcgcgcttggttgaaaagccagtggcgcgaagctaccatgcgttggattatgactgaacgcctctaagtcagaatccgggctagaagcgatgcgtgtgcccgccgcccgtttgccgacccgcagtaggggtcattcgacccccaagggcacatgtcgttggctaagccatcgtggtggatgagccacgttggccgccttgaaatacaattcccaccgagcggcgggtagaatcctttgcagacgacttaaatacgcgacggggtattgtaagcggcagagtggccttgctgccacgatccgctgagattcagccctttgtcgctctgattcaggaatccttgtaagtttcttctccaccgcttattgatatgcttaaactcagcgggtagtcccgtctgacctggggtcgcggtcgaaggcgcgtta-gcaccattgttttgtaacgatgcccaagcatgcgacgtagtgaagcacaacggcaccaatgatctttcaaccaccactggttgtgacatccgtcgatgagggatcctttttgggcaaaccgagctaacgggatgccaatat---ccccccgcaccgaattggt---gtggggggcgacgcgatgcgtgacgcccaggcaggcgtgccctcagcccgaaggcgtcgggcgcaacttgcgttcaaagactcgatggttcacgggattctgcaattcacaccaagtatcgcatttcgctacgttcttcatcgatgcgagagccgagatatccgttgccgagagtcgttttgactttcaagatacatcacgtccccaaaaccacaccgcgaacgggagtcacggggagcaacgcttccatttt-gttttccttggcgcttgccgcgccgggtttcgttagcccaccaagtgc----atgcaccgagcaggcacagtgtcc-cgatgagt--ggattgctccagcccaacgaggcaccgttcatgttaaacacgtgttcacaggtctactttttagatatcgacaatgatccttccgcaggttcacctacggaaaccttgttacgacttctccttcctctaaatgataaggttcagtggacttctcgcgacgtcgcgggcagcgaaccgcccacgtcgccg
>Plantago_humboldtiana
tacctggttgatcctgccagtagtcatatgcttgtctcaaagattaagccatgcatgtgtaagtatgaactaattcagactgtgaaactgcgaatggctcattaaatcagttatagtttgtttgatggtacctgctactcggataaccgtagtaattctagagctaatacgtgcaacaaaccccgacttctggaagggatgcatttattagataaaaggtcgacacgggctctgcctgttgcttcgatgattcatgataacttgacggatcgcacggtcttcgtgccggcgacgcatcattcaaatttctgccctatcaactttcgatggtaggatagtggcctactatggtggtgacgggtgacggagaattagggttcgattccggagagggagcctgagaaacggctaccacatccaaggaaggcagcaggcgcgcaaattacccaatcctgacacggggaggtagtgacaataaataacaataccgggctcttcgagtctggtaattggaatgagtacaatctaaatcccttaacgaggatccattggagggcaagtctggtgccagcagccgcggtaattccagctccaatagcgtatatttaagttgttgcagttaaaaagctcgtagttggactttgggttgggtcgaccggtccgcctatggtgtgcatcggtcgcctcgtcccttctgctggcgatgcgctcctggccttaactggccgggtcgttcctccagcactgttactttgaagaaattagagtgctcaaagcaagcctacgctctggatacattagcatgggataacatcataggatttcggtcctattacgttggccttcgggatcggagtaatgattaacagggactgtcgggggcattcgtatttcatagtcagaggtgaaattcttggatttatgaaagacgaacaactgcgaaagcatttgccaaggatgttttcattaatcaagaacgaaagttgggggctcgaagacgatcagataccgtcctagtctcaaccataaacgatgccgaccagggatcggcggatgttgcttttaggactccgccggcaccttatgagaaatcaaagtctttgggttccggggggagtatggtcgcaaggctgaaacttaaaggaattgacggaagggcaccaccaggagtggagcctgcggcttaatttgactcaacacggggaaacttaccaggtccagacatagtaaggattgacagactgagagctctttcttgattctatgggtggtggtgcatggccgttcttagttggtggagcgatttgtctggttaattccgataacgaacgagacctcagcctgctaactagctatgcggaggtatccctccgcggccagcttcttagagggactacggccttttaggccgcggaagtttgaggcaataacaggtctgtgatgcccttagatgttctgggccgcacgcgcgctacactgatgtattcaacgagtctatagccttggccgacaggcccgggtaatctttgaaattacatcgtgatggggatagatcattgcaattgttggtcttgaacgaggaattcctagtaagcgcgagtcatcagctcgcgttgactacgtccctgccctttgtacacaccgcccgtcgctcctaccgattgaatggtccggtgaagtgttcggatcgcggcgacgtgggcggttcgctgcccgcgacgtcgcgagaagtccactgaaccttatcatttagaggaaggagaagtcgtaacaaggtttccgtaggtgaacctgcggaaggatcatgcgaccccaggtcagacgggactacccgctgagtttaagcatatcaataagcggtggagaagaaacttacaaggattcccctagtaacggcgagcgaaccgggaatagcccaacttgagaatcgggtggccacgccgtccgaattgtagtctggagaagcgtcctcagcggcggaccgggctcaagtctcctggaaaggggcgccggagagggtgagagccccgtcgtgcccggaccctgtcgcaccacgaggcgctgtcggcgagtcgggttgtttgggaatgcagccccaatcgggcggtaaattccgtccaaggctaaatatgggcgagagaccgatagcgaacaagtaccgcgagggaaagatgaaaaggactttgaaaagagagtcaaagagtgcttgaaattgtcgggagggaagcggatgggggctggcggtgcgccccggtcggatgtggaacggtgaaagccggtccgccgatcgactcggggtgcggaccaacacggattggggtgggcggcgaaagccagggtcgtagaaaagtcctggagtgccgtctccccgatcgtggcagacagcacgcgcctctggcgtgcttcggcaactgcgtgctcccggtgttggcctgtgagctccccattcgacccgtcttgaaacacggaccaaggagtctgacatgtgtgcgagtcattgggtgagtaaacccgtaaggcgtaaggaagctgactggcgcg-atccccctcgaggggtgcagcgtcgaccgaccttgatcttctgagaagggttcgagtgagcatacctgtcgggacccgaaagatggtgaactatgcctgagcggggcgaagccagaggaaactctggtggaggcccgcagcgatactgacgtgcaaatcgttcgtctgacttgggtataggggcgaaagactaatcgaaccatctagtagctggttccctccgaagtttccctcaggatagctggagctcgagtgcgagttctatcgggtaaagccaatgattagaggcatcggggatgcaacgtcctcgacctattctcaaactttaaataggtaggacggcgtggttgctttgttgaacctcgccaaggaatcgagagctccaagtgggccatttttggtaagcagaactggcgatgcgggatgaaccggaagccgggttacggtgcctaactacgcgctaacctagatcccacaaagggtgttggtcgattaagacagcaggacggtggtcatggaagtcgaaatccgctaaggagtgtgtaacaactcacctgccgaatcaactagccccgaaaatggatggcgctgaagcgcgtgacctatacccggccgtcggggcaagagccaggccccgatgagtaggagggcgcggcggtcgctgcaaaaccttaggcgtgagcccgggcggagcggccgtcggtgcggatcttggtggtagtagcaaatattcaaatgagaactttgaaggccgaagaggggaaaggttccatgtgaacggcacttgcacatgggttagtcgatcctaagggtcgggggaaccccgacagaaagcgcgttctgcgcgtgcaccgaaagggaatcgggttaaaattcctgaaccgggacgcagcggttgacggcaacgttagggagtccggagacgtcggcgagggcctcgggaagagttatcttttctgtttaacagcctgcccaccctggaatcgactcagtcggaggtagggtccagcggctggaagagcaccgcacgtcgcgtggtgtccggtgcgccctcggcgacccttgaaaatccggaggaccgagtgccgtttgcgcccgttcgtactcataaccgcatcaggtctccaaggtgaacagcctctggtcgatggaacaatgtaggcaagggaagtcggcaaaatggatccgtaacttcgggaaaaggattggctctgagggctgggcacgggggtcccagtcccgaactcgtcagctgtcggcggactgctcgagctgcttccgcggcgagagcgggtcgccacgtgctggccgagggacggactgggaacggcttcttcgggagccttctccgggcgtcgaacagccagctcagaactggtacggacaaggggaatccgactgtttaattaaaacaaagcattgcgatggtcctcgcggatgctaacgcaatgtgatttctgcccagtgctctgaatgtcaaagtgaagaaattcaaccaagcgcgggtaaacggcgggagtaactatgactctcttaaggtagccaaatgcctcgtcatctaattagtgacgcgcatgaatggattaacgagattcccactgtccctgtctactatccagcgaaaccacagccaagggaacgggcttggcagaatcagcggggaaagaagaccctgttgagcttgactctagtccgactttgtgaaatgacttgagaggtgtaggataagtgggagccgaaaggcgaaagtgaaataccactacttttaacgttattttacttattccgtgaatcggaggcggggcaacgcccctctttttggacccaaggctcgcttcggcgggccgatccgggcggaagacattgtcaggtggggagtttggctggggcggcacatctgttaaaagataacgcaggtgtcctaagatgagctcaacgagaacagaaatctcgtgtggaacagaagggtaaaagctcgtttgattctgatttccagtacgaatacgaaccgtgaaagcgtggcctaacgatcctttagaccttcggaatttgaagctagaggtgtcagaaaagttaccacagggataactggcttgtggcagccaagcgttcatagcgacgttgctttttgatccttcgatgtcggctcttcctatcattgtgaagcagaattcaccaagtgttggattgttcacccaccaacagggaacgtgagctgggtttagaccgtcgtgagacaggttagttttaccctactgatgatagtatcgcaatagtaattcaacctagtacgagaggaaccgttgattcgcacaattggtcatcgcgcttggttgaaaagccagtggcgcgaagctaccatgcgttggattatgactgaacgcctctaagtcagaatccgggctagaagcgatgcgtgtgcccgccgcccgtttgccgacccgcagtaggggtcattcgacccccaagggcacatgtcgttggctaagccatcgtggtggatgagccacgttggccgccttgaaacacaattcccaccgagcggcgggtagaatcctttgcagacgacttaaatacgcgacggggtattgtaagcggcagagtggccttgctgccacgatccgctgagattcagccctttgtcgctcagattcaggaatccttgtaagtttcttctccaccgcttattgatatgcttaaactcagcgggtagtcccgtctgacctggggtcgcggtcgaaggcgcgtta-gcaccattgttttgtaacgatgcccaagcatgcgacggagtgaagcacaacggcaccaatgatctttcaaccaccactggttgtgacatccgtcgatgagggatcctttttgggcaaaccgagctaacgggatgccattat---ccccccgcaccgaattggt---gtggggggcgacgcgatgcgtgacgcccaggcaggcgtgccctcagcccgaaggcgtcgggcgcaacttgcgttcaaagactcgatggttcacgggattctgcaattcacaccaagtatcgcatttcgctacgttcttcatcgatgcgagagccgagatatccgttgccgagagtcgttttgactttcaagatacatcacatccccacaaccacaccgcgaacgggagtcacggggagcaacgcttccatttt-gttttccttggcgcttgccgcgccgggtttcgttagcccaccaagtgc----atgcaccgggcaggcacggtgtcc-cgaagagt--ggattgctccagcacaacgaggcaccgttcatgttaaacacgtgttcacaggtctactttttagatatcgacaatgatccttccgcaggttcacctacggaaaccttgttacgacttctccttcctctaaatgataaggttcagtggacttctcgcgacgtcgcgggcagcgaaccgcccacgtcgccg
>Plantago_alismatifolia
tacctggttgatcctgccagtagtcatatgcttgtctcaaagattaagccatgcatgtgtaagtatgaactaattcagactgtgaaactgcgaatggctcattaaatcagttatagtttgtttgatggtacctgctactcggataaccgtagtaattctagagctaatacgtgcaacaaaccccgacttctggaagggatgcatttattagataaaaggtcgacacgggctctgcctgttgcttcgatgattcatgataacttgacggatcgcacggtcttcgtgccggcgacgcatcattcaaatttctgccctatcaactttcgatggtaggatagtggcctactatggtggtgacgggtgacggagaattagggttcgattccggagagggagcctgagaaacggctaccacatccaaggaaggcagcaggcgcgcaaattacccaatcctgacacggggaggtagtgacaataaataacaataccgggctcttcgagtctggtaattggaatgagtacaatctaaatcccttaacgaggatccattggagggcaagtctggtgccagcagccgcggtaattccagctccaatagcgtatatttaagttgttgcagttaaaaagctcgtagttggactttgggttgggtcgaccggtccgcctatggtgtgcatcggtcgcctcgtcccttctgctggcgatgcgctcctggccttaactggccgggtcgttcctccagcactgttactttgaagaaattagagtgctcaaagcaagcctacgctctggatacattagcatgggataacatcataggatttcggtcctattacgttggccttcgggatcggagtaatgattaacagggactgtcgggggcattcgtatttcatagtcagaggtgaaattcttggatttatgaaagacgaacaactgcgaaagcatttgccaaggatgttttcattaatcaagaacgaaagttgggggctcgaagacgatcagataccgtcctagtctcaaccataaacgatgccgaccagggatcggcggatgttgcttttaggactccgccggcaccttatgagaaatcaaagtctttgggttccggggggagtatggtcgcaaggctgaaacttaaaggaattgacggaagggcaccaccaggagtggagcctgcggcttaatttgactcaacacggggaaacttaccaggtccagacatagtaaggattgacagactgagagctctttcttgattctatgggtggtggtgcatggccgttcttagttggtggagcgatttgtctggttaattccgataacgaacgagacctcagcctgctaactagctatgcggaggtatccctccgcggccagcttcttagagggactacggccttttaggccgcggaagtttgaggcaataacaggtctgtgatgcccttagatgttctgggccgcacgcgcgctacactgatgtattcaacgagtctatagccttggccgacaggcccgggtaatctttgaaattacatcgtgatggggatagatcattgcaattgttggtcttgaacgaggaattcctagtaagcgcgagtcatcagctcgcgttgactacgtccctgccctttgtacacaccgcccgtcgctcctaccgattgaatggtccggtgaagtgttcggatcgcggcgacgtgggcggttcgctgcccgcgacgtcgcgagaagtccactgaaccttatcatttagaggaaggagaagtcgtaacaaggtttccgtaggtgaacctgcggaaggatcatgcgaccccaggtcagacgggactacccgctgagtttaagcatatcaataagcggtggagaagaaacttacaaggattcccctagtaacggcgagcgaaccgggaatagcccaacttgagaatcgggcggccacgccgtccgaattgtagtctggagaagcgtcctcagcggcggaccgggctcaagtcccctggaaaggggcgccggagagggtgagagccccgtcgtgcccggaccctgtcgcaccacgaggcgctgtcggcgagtcgggttgtttgggaatgcagccccaatcgggcggtaaattccgtccaaggctaaatatgggcgagagaccgatagcgaacaagtaccgcgagggaaagatgaaaaggactttgaaaagagagtcaaagagtgcttgaaattgtcgggagggaagcggatgggggctggcggtgcgccccggtcggatgtggaacggtgaaagccggtccgccgatcgactcggggtgcggaccaacacggattggggtgggcggcgaaagccagggtcgtagaaaagtcctggagtgccgtctccccgatcgtggcggacagcacgcgcctctggcgtgcttcggcaactgcgtgctcccggtgttggcctgtgagctccccattcgacccgtcttgaaacacggaccaaggagtctgacatgtgtgcgagtcattgggtgagtaaacccgtaaggcgtaaggaagctgactggcgcg-atccccctcgaggggtgcagcgtcgaccgaccttgatcttctgagaagggttcgagtgagcatacctgtcgggacccgaaagatggtgaactatgcctgagcggggcgaagccagaggaaactctggtggaggcccgcagcgatactgacgtgcaaatcgttcgtctgacttgggtataggggcgaaagactaatcgaaccatctagtagctggttccctccgaagtttccctcaggatagctggagctcgagtgcgagttctatcgggtaaagccaatgattagaggcatcggggatgcaacgtcctcgacctattctcaaactttaaataggtaggacggcgtggttgctttgttgaacctcgccaaggaatcgagagctccaagtgggccatttttggtaagcagaactggcgatgcgggatgaaccggaagccgggttacggtgcctaactacgcgctaacctagatcccacaaagggtgttggtcgattaagacagcaggacggtggtcatggaagtcgaaatccgctaaggagtgtgtaacaactcacctgccgaatcaactagccccgaaaatggatggcgctgaagcgcgtgacctatacccggccgtcggggcaagagccaggccccgatgagtaggagggcgcggcggtcgctgcaaaaccttaggcgtgagcccgggcggagcggccgtcggtgcggatcttggtggtagtagcaaatattcaaatgagaactttgaaggccgaagaggggaaaggttccatgtgaacggcacttgcacatgggttagtcgatcctaagggtcgggggaaccccgacagaaagcgcgttctgcgcgtgcaccgaaagggaatcgggttaaaattcctgaaccgggacgcagcggttgacggcaacgttagggagtccggagacgtcggcgagggcctcgggaagagttatcttttctgtttaacagcctgcccaccctggaatcgactcagtcggaggtagggtccagcggctggaagagcaccgcacgtcgcgtggtgtccggtgcgccctcggcgacccttgaaaatccggaggaccgagtgccgtttgcgcccgttcgtactcataaccgcatcaggtctccaaggtgaacagcctctggtcgatggaacaatgtaggcaagggaagtcggcaaaatggatccgtaacttcgggaaaaggattggctctgagggctgggcacgggggtcccagtcccgaactcgtcagctgtcggcggactgctcgagctgcttccgcggcgagagcgggtcgccacgtgctggccgagggacggactgggaacggcttctttgggagccttctccgggcgtcgaacagccagctcagaactggtacggacaaggggaatccgactgtttaattaaaacaaagcattgcgatggtcctcgcggatgctaacgcaatgtgatttctgcccagtgctctgaatgtcaaagtgaagaaattcaaccaagcgcgggtaaacggcgggagtaactatgactctcttaaggtagccaaatgcctcgtcatctaattagtgacgcgcatgaatggattaacgagattcccactgtccctgtctactatccagcgaaaccacagccaagggaacgggcttggcagaatcagcggggaaagaagaccctgttgagcttgactctagtccgactttgtgaaatgacttgagaggtgtaggataagtgggagccgaaaggcgaaagtgaaataccactacttttaacgttattttacttattccgtgaatcggaggcggggcaacgcccctctttttggacccaaggctcgcttcggcgggccgatccgggcggaagacattgtcaggtggggagtttggctggggcggcacatctgttaaaagataacgcaggtgtcctaagatgagctcaacgagaacagaaatctcgtgtggaacagaagggtaaaagctcgtttgattctgatttccagtacgaatacgaaccgtgaaagcgtggcctaacgatcctttagaccttcggaatttgaagctagaggtgtcagaaaagttaccacagggataactggcttgtggcagccaagcgttcatagcgacgttgctttttgatccttcgatgtcggctcttcctatcattgtgaagcagaattcaccaagtgttggattgttcacccaccaacagggaacgtgagctgggtttagaccgtcgtgagacaggttagttttaccctactgatgatagtatcgcaatagtaattcaacctagtacgagaggaaccgttgattcgcacaattggtcatcgcgcttggttgaaaagccagtggcgcgaagctaccatgcgttggattatgactgaacgcctctaagtcagaatccgggctagaagcgatgcgtgtgcccgccgcccgtttgccgacccgcagtaggggtcattcgacccccaagggcacatgtcgttggctaagccatcgtggtggatgagccacgttggccgccttgaaacacaattcccaccgagcggcgggtagaatcctttgcagacgacttaaatacgcgacggggtattgtaagcggcagagtggccttgctgccacgatccgctgagattcagccctttgtcgctccgattcaggaatccttgtaagtttcttctccaccgcttattgatatgcttaaactcagcgggtagtcccgtctgacctggggtcgcggtcgaaggcacgtta-gcaccattgttttgtaacgatgcccaagcatgcgacggagtgaagcacaacggcaccaatgatctttcaaccaccactggttgtgacatccgtcgatgagggatcctttttgggcaaaccgagctaacgggatgccatttt---ccccccgcaccgaattggt---ggggggggcgacgcgatgcgtgacgcccaggcaggcgtgccctcagcccgaaggcgtcgggcgcaacttgcgttcaaagactcgatggttcacgggattctgcaattcacaccaagtatcgcatttcgctacgttcttcatcgatgcgagagccgagatatccgttgccgagagtcgttttgactttcaagatacatcacatcccccaaaccacaccgcgaacgggagtcacggggagcaacgcttccatttt-gttttccttggcgcttgccgcgccgggtttcgttagcccaccaagtgc----atgcaccgggcaggcacggtgtcc-cgaagagt--ggattgctccagcccaacgaggcaccgttcatgttaaacacgtgttcacaggtctactttttagatatcgacaatgatccttccgcaggttcacctacggaaaccttgttacgacttctccttcctctaaatgataaggttcagtggacttctcgcgacgtcgcgggcagcgaaccgcccacgtcgccg
>Plantago_catharinea_2
tacctggttgatcctgccagtagtcatatgcttgtctcaaagattaagccatgcatgtgtaagtatgaactaattcagactgtgaaactgcgaatggctcattaaatcagttatagtttgtttgatggtacctgctactcggataaccgtagtaattctagagctaatacgtgcaacaaaccccgacttctggaagggatgcatttattagataaaaggtcgacacgggctctgcctgttgcttcgatgattcatgataacttgacggatcgcacggtcttcgtgccggcgacgcatcattcaaatttctgccctatcaactttcgatggtaggatagtggcctactatggtggtgacgggtgacggagaattagggttcgattccggagagggagcctgagaaacggctaccacatccaaggaaggcagcaggcgcgcaaattacccaatcctgacacggggaggtagtgacaataaataacaataccgggctcttcgagtctggtaattggaatgagtacaatctaaatcccttaacgaggatccattggagggcaagtctggtgccagcagccgcggtaattccagctccaatagcgtatatttaagttgttgcagttaaaaagctcgtagttggactttgggttgggtcgaccggtccgcctatggtgtgcatcggtcgcctcgtcccttctgctggcgatgcgctcctggccttaactggccgggtcgttcctccagcactgttactttgaagaaattagagtgctcaaagcaagcctacgctctggatacattagcatgggataacatcataggatttcggtcctattacgttggccttcgggatcggagtaatgattaacagggactgtcgggggcattcgtatttcatagtcagaggtgaaattcttggatttatgaaagacgaacaactgcgaaagcatttgccaaggatgttttcattaatcaagaacgaaagttgggggctcgaagacgatcagataccgtcctagtctcaaccataaacgatgccgaccagggatcggcggatgttgcttttaggactccgccggcaccttatgagaaatcaaagtctttgggttccggggggagtatggtcgcaaggctgaaacttaaaggaattgacggaagggcaccaccaggagtggagcctgcggcttaatttgactcaacacggggaaacttaccaggtccagacatagtaaggattgacagactgagagctctttcttgattctatgggtggtggtgcatggccgttcttagttggtggagcgatttgtctggttaattccgataacgaacgagacctcagcctgctaactagctatgcggaggtatccctccgcggccagcttcttagagggactacggccttttaggccgcggaagtttgaggcaataacaggtctgtgatgcccttagatgttctgggccgcacgcgcgctacactgatgtattcaacgagtctatagccttggccgacaggtccgggtaatctttgaaattacatcgtgatggggatagatcattgcaattgttggtcttgaacgaggaattcctagtaagcgcgagtcatcagctcgcgttgactacgtccctgccctttgtacacaccgcccgtcgctcctaccgattgaatggtccggtgaagtgttcggatcgcggcgacgtgggcggttcgctgcccgcgacgtcgcgagaagtccactgaaccttatcatttagaggaaggagaagtcgtaacaaggtttccgtaggtgaacctgcggaaggatcatgcgaccccaggtcagacgggactacccgctgagtttaagcatatcaataagcggtggagaagaaacttacaaggattcccctagtaacggcgagcgaaccgggaatagcccaacttgagaatcgggcggccacgccgtccgaattgtagtctggagaagcgtcctcagcggcggaccgggctcaagtcccctggaaaggggcgccggagagggtgagagccccgtcgtgcccggaccctgtcgcaccacgaggcgctgtcggcgagtcgggttgtttgggaatgcagccccaatcgggcggtaaattccgtccaaggctaaatatgggcgagagaccgatagcgaacaagtaccgcgagggaaagatgaaaaggactttgaaaagagagtcaaagagtgcttgaaattgtcgggagggaagcggatgggggctggcggtgcaccccggtcggatgtggaacggtgaaagccggtccgccgatcgactcggggtgcggaccaacacggattggggtgggcggcgaaagccagggtcgtagaaaagtcctggagtgccgtctccccgatcgtggcggacagcacgcgcctctggcgtgcttcggcaactgcgtgctcccggtgttggcctgtgagctccccattcgacccgtcttgaaacacggaccaaggagtctgacatgtgtgcgagtcattgggtgagtaaacccgtaaggcgtaaggaagctgactggcgcg-atccccctcgaggggtgcagcgtcgaccgaccttgatcttctgagaagggttcgagtgagcatacctgtcgggacccgaaagatggtgaactatgcctgagcggggcgaagccagaggaaactctggtggaggcccgcagcgatactgacgtgcaaatcgttcgtctgacttgggtataggggcgaaagactaatcgaaccatctagtagctggttccctccgaagtttccctcaggatagctggagctcgagtgcgagttctatcgggtaaagccaatgattagaggcatcggggatgcaacgtcctcgacctattctcaaactttaaataggtaggacggcgtggttgctttgttgaacctcgccaaggaatcgagagctccaagtgggccatttttggtaagcagaactggcgatgcgggatgaaccggaagccgggttacggtgcctaactacgcgctaacctagatcccacaaagggtgttggtcgattaagacagcaggacggtggtcatggaagtcgaaatccgctaaggagtgtgtaacaactcacctgccgaatcaactagccccgaaaatggatggcgctgaagcgcgtgacctatacccggccgtcggggcaagagccaggccccgatgagtaggagggcgcggcggtcgctgcaaaaccttaggcgtgagcccgggcggagcggccgtcggtgcggatcttggtggtagtagcaaatattcaaatgagaactttgaaggccgaagaggggaaaggttccatgtgaacggcacttgcacatgggttagtcgatcctaagggtcgggggaaccccgacagaaagcgcgttctgcgcgtgcaccgaaagggaatcgggttaaaattcctgaaccgggacgcagcggttgacggcaacgttagggagtccggagacgtcggcgagggcctcgggaagagttatcttttctgtttaacagcctgcccaccctggaatcgactcagtcggaggtagggtccagcggctggaagagcaccgcacgtcgcgtggtgtccggtgcgccctcggcgacccttgaaaatccggaggaccgagtgccgtttgcgcccgttcgtactcataaccgcatcaggtctccaaggtgaacagcctctggtcgatggaacaatgtaggcaagggaagtcggcaaaatggatccgtaacttcgggaaaaggattggctctgagggctgggcacgggggtcccagtcccgaactcgtcagctgtcggcggactgctcgagctgcttccgcggcgagagcgggtcgccacgtgctggccgagggacggactgggaacggcttcttcgggagccttctccgggcgtcgaacagccagctcagaactggtacggacaaggggaatccgactgtttaattaaaacaaagcattgcgatggtcctcgcggatgctaacgcaatgtgatttctgcccagtgctctgaatgtcaaagtgaagaaattcaaccaagcgcgggtaaacggcgggagtaactatgactctcttaaggtagccaaatgcctcgtcatctaattagtgacgcgcatgaatggattaacgagattcccactgtccctgtctactatccagcgaaaccacagccaagggaacgggcttggcagaatcagcggggaaagaagaccctgttgagcttgactctagtccgactttgtgaaatgacttgagaggtgtaggataagtgggagccgaaaggcgaaagtgaaataccactacttttaacgttattttacttattccgtgaatcggaggcggggcaacgcccctctttttggacccaaggctcgcttcggcgggccgatccgggcggaagacattgtcaggtggggagtttggctggggcggcacatctgttaaaagataacgcaggtgtcctaagatgagctcaacgagaacagaaatctcgtgtggaacagaagggtaaaagctcgtttgattctgatttccagtacgaatacgaaccgtgaaagcgtggcctaacgatcctttagaccttcggaatttgaagctagaggtgtcagaaaagttaccacagggataactggcttgtggcagccaagcgttcatagcgacgttgctttttgatccttcgatgtcggctcttcctatcattgtgaagcagaattcaccaagtgttggattgttcacccaccaacagggaacgtgagctgggtttagaccgtcgtgagacaggttagttttaccctactgatgatagtatcgcaatagtaattcaacctagtacgagaggaaccgttgattcgcacaattggtcatcgcgcttggttgaaaagccagtggcgcgaagctaccatgcgttggattatgactgaacgcctctaagtcagaatccgggctagaagcgatgcgtgtgcccgccgcccgtttgccgacccgcagtaggggtcattcgacccccaagggcacatgtcgtgggctaagccatcgtggtggatgagccacgttggccgccttgaaatacaattcccaccgagcggcgggtagaatcctttgcagacgacttaaatacgcgacggggtattgtaagcggcagagtggccttgctgccacgatccgctgagattcagccctttgtcgctctgattcaggaatccttgtaagtttcttctccaccgcttattgatatgcttaaactcagcgggtagtcccgtctgacctggggtcgcggtcgaaggcgcgtta-gcaccattgttttgtaacgatgcccaagcatgcgacggagtgaagcacaacggcaccaatgatctttcaaccaccactggttgtgacatccgtcgatgagggatcctttttgggcaaaccgagctaacgggatgccaatat---ccccccgcaccgaattggt---gtggggggcgacgcgatgcgtgacgcccaggcaggcgtgccctcagcccgaaggcgtcgggcgcaacttgcgttcaaagactcgatggttcacgggattctgcaattcacaccaagtatcgcatttcgctacgttcttcatcgatgcgagagccgagatatccgttgccgagagtcgttttgactttcaagatacatcacatccccaaaaccacaccgcgaacgggagtcacggggagcaacgcttccatttt-gttttccttggcgcttgccgcgccgggtttcgttagcccaccaagtgc----atgcaccgggcaggcacagtgtcc-cgatgagt--ggattgctccagcccaacgaggcaccgttcatgttaaacacgtgttcacaggtctactttttagatatcgacaatgatccttccgcaggttcacctacggaaaccttgttacgacttctccttcctctaaatgataaggttcagtggacttctcgcgacgtcgcgggcagcgaaccgcccacgtcgccg
>Plantago_catharinea_1
tacctggttgatcctgccagtagtcatatgcttgtctcaaagattaagccatgcatgtgtaagtatgaactaattcagactgtgaaactgcgaatggctcattaaatcagttatagtttgtttgatggtacctgctactcggataaccgtagtaattctagagctaatacgtgcaacaaaccccgacttctggaagggatgcatttattagataaaaggtcgacacgggctctgcctgttgcttcgatgattcatgataacttgacggatcgcacggtcttcgtgccggcgacgcatcattcaaatttctgccctatcaactttcgatggtaggatagtggcctactatggtggtgacgggtgacggagaattagggttcgattccggagagggagcctgagaaacggctaccacatccaaggaaggcagcaggcgcgcaaattacccaatcctgacacggggaggtagtgacaataaataacaataccgggctcttcgagtctggtaattggaatgagtacaatctaaatcccttaacgaggatccattggagggcaagtctggtgccagcagccgcggtaattccagctccaatagcgtatatttaagttgttgcagttaaaaagctcgtagttggactttgggttgggtcgaccggtccgcctatggtgtgcatcggtcgcctcgtcccttctgctggcgatgcgctcctggccttaactggccgggtcgttcctccagcactgttactttgaagaaattagagtgctcaaagcaagcctacgctctggatacattagcatgggataacatcataggatttcggtcctattacgttggccttcgggatcggagtaatgattaacagggactgtcgggggcattcgtatttcatagtcagaggtgaaattcttggatttatgaaagacgaacaactgcgaaagcatttgccaaggatgttttcattaatcaagaacgaaagttgggggctcgaagacgatcagataccgtcctagtctcaaccataaacgatgccgaccagggatcggcggatgttgcttttaggactccgccggcaccttatgagaaatcaaagtctttgggttccggggggagtatggtcgcaaggctgaaacttaaaggaattgacggaagggcaccaccaggagtggagcctgcggcttaatttgactcaacacggggaaacttaccaggtccagacatagtaaggattgacagactgagagctctttcttgattctatgggtggtggtgcatggccgttcttagttggtggagcgatttgtctggttaattccgataacgaacgagacctcagcctgctaactagctatgcggaggtatccctccgcggccagcttcttagagggactacggccttttaggccgcggaagtttgaggcaataacaggtctgtgatgcccttagatgttctgggccgcacgcgcgctacactgatgtattcaacgagtctatagccttggccgacaggcccgggtaatctttgaaattacatcgtgatggggatagatcattgcaattgttggtcttgaacgaggaattcctagtaagcgcgagtcatcagctcgcgttgactacgtccctgccctttgtacacaccgcccgtcgctcctaccgattgaatggtccggtgaagtgttcggatcgcggcgacgtgggcggttcgctgcccgcgacgtcgcgagaagtccactgaaccttatcatttagaggaaggagaagtcgtaacaaggtttccgtaggtgaacctgcggaaggatcatgcgaccccaggtcagacgggactacccgctgagtttaagcatatcaataagcggtggagaagaaacttacaaggattcccctagtaacggcgagcgaaccgggaatagcccaacttgagaatcgggcggccacgccgtccgaattgtagtctggagaagcgtcctcagcggcggaccgggctcaagtcccctggaaaggggcgccggagagggtgagagccccgtcgtgcccggaccctgtcgcaccacgaggcgctgtcggcgagtcgggttgtttgggaatgcagccccaatcgggcggtaaattccgtccaaggctaaatatgggcgagagaccgatagcgaacaagtaccgcgagggaaagatgaaaaggactttgaaaagagagtcaaagagtgcttgaaattgtcgggagggaagcggatgggggctggcggtgcgccccggtcggatgtggaacggtgaaagccggtccgccgatcgactcggggtgcggaccaacacggattggggtgggcggcgaaagccagggtcgtagaaaagtcctggagtgccgtctccccgatcgtggcggacagcacgcgcctctggcgtgcttcggcaactgcgtgctcccggtgttggcctgtgagctccccattcgacccgtcttgaaacacggaccaaggagtctgacatgtgtgcgagtcattgggtgagtaaacccgtaaggcgtaaggaagctgactggcgcg-atccccctcgaggggtgcagcgtcgaccgaccttgatcttctgagaagggttcgagtgagcatacctgtcgggacccgaaagatggtgaactatgcctgagcggggcgaagccagaggaaactctggtggaggcccgcagcgatactgacgtgcaaatcgttcgtctgacttgggtataggggcgaaagactaatcgaaccatctagtagctggttccctccgaagtttccctcaggatagctggagctcgagtgcgagttctatcgggtaaagccaatgattagaggcatcggggatgcaacgtcctcgacctattctcaaactttaaataggtaggacggcgtggttgctttgttgaacctcgccaaggaatcgagagctccaagtgggccatttttggtaagcagaactggcgatgcgggatgaaccggaagccgggttacggtgcctaactacgcgctaacctagatcccacaaagggtgttggtcgattaagacagcaggacggtggtcatggaagtcgaaatccgctaaggagtgtgtaacaactcacctgccgaatcaactagccccgaaaatggatggcgctgaagcgcgtgacctatacccggccgtcggggcaagagccaggccccgatgagtaggagggcgcggcggtcgctgcaaaaccttaggcgtgagcccgggcggagcggccgtcggtgcggatcttggtggtagtagcaaatattcaaatgagaactttgaaggccgaagaggggaaaggttccatgtgaacggcacttgcacatgggttagtcgatcctaagggtcgggggaaccccgacagaaagcgcgttctgcgcgtgcaccgaaagggaatcgggttaaaattcctgaaccgggacgcagcggttgacggcaacgttagggagtccggagacgtcggcgagggcctcgggaagagttatcttttctgtttaacagcctgcccaccctggaatcgactcagtcggaggtagggtccagcggctggaagagcaccgcacgtcgcgtggtgtccggtgcgccctcggcgacccttgaaaatccggaggaccgagtgccgtttgcgcccgttcgtactcataaccgcatcaggtctccaaggtgaacagcctctggtcgatggaacaatgtaggcaagggaagtcggcaaaatggatccgtaacttcgggaaaaggattggctctgagggctgggcacgggggtcccagtcccgaactcgtcagctgtcggcggactgctcgagctgcttccgcggcgagagcgggtcgccacgtgctggccgagggacggactgggaacggcttcttcgggagccttctccgggcgtcgaacagccagctcagaactggtacggacaaggggaatccgactgtttaattaaaacaaagcattgcgatggtcctcgcggatgctaacgcaatgtgatttctgcccagtgctctgaatgtcaaagtgaagaaattcaaccaagcgcgggtaaacggcgggagtaactatgactctcttaaggtagccaaatgcctcgtcatctaattagtgacgcgcatgaatggattaacgagattcccactgtccctgtctactatccagcgaaaccacagccaagggaacgggcttggcagaatcagcggggaaagaagaccctgttgagcttgactctagtccgactttgtgaaatgacttgagaggtgtaggataagtgggagccgaaaggcgaaagtgaaataccactacttttaacgttattttacttattccgtgaatcggaggcggggcaacgcccctctttttggacccaaggctcgcttcggcgggccgatccgggcggaagacattgtcaggtggggagtttggctggggcggcacatctgttaaaagataacgcaggtgtcctaagatgagctcaacgagaacagaaatctcgtgtggaacagaagggtaaaagctcgtttgattctgatttccagtacgaatacgaaccgtgaaagcgtggcctaacgatcctttagaccttcggaatttgaagctagaggtgtcagaaaagttaccacagggataactggcttgtggcagccaagcgttcatagcgacgttgctttttgatccttcgatgtcggctcttcctatcattgtgaagcagaattcaccaagtgttggattgttcacccaccaacagggaacgtgagctgggtttagaccgtcgtgagacaggttagttttaccctactgatgatagtatcgcaatagtaattcaacctagtacgagaggaaccgttgattcgcacaattggtcatcgcgcttggttgaaaagccagtggcgcgaagctaccatgcgttggattatgactgaacgcctctaagtcagaatccgggctagaagcgatgcgtgtgcccgccgcccgtttgccgacccgcagtaggggtcattcgacccccaagggcacatgtcgttggctaagccatcgtggtggatgagccacgttggccgccttgaaatacaattcccaccgagcggcgggtagaatcctttgcagacgacttaaatacgcgacggggtattgtaagcggcagagtggccttgctgccacgatccgctgagattcagccctttgtcgctctgattcaggaatccttgtaagtttcttctccaccgcttattgatatgcttaaactcagcgggtagtcccgtctgacctggggtcgcggtcgaaggcgcgtta-gcaccattgttttgtaacgatgcccaagcatgcgacgtagtgaagcacaacggcaccaatgatctttcaaccaccactggttgtgacatccgtcgatgagggatcctttttgggcaaaccgagctaacgggatgccaatat---ccccccgcaccgaattggt---gtggggggcgacgcgatgcgtgacgcccaggcaggcgtgccctcagcccgaaggcgtcgggcgcaacttgcgttcaaagactcgatggttcacgggattctgcaattcacaccaagtatcgcatttcgctacgttcttcatcgatgcgagagccgagatatccgttgccgagagtcgttttgactttcaagatacatcacgtccccaaaaccacaccgcgaacgggagtcacggggagcaacgcttccatttt-gttttccttggcgcttgccgcgccgggtttcgttagcccaccaagtgc----atgcaccgagcaggcacagtgtcc-cgatgagt--ggattgctccagcccaacgaggcaccgttcatgttaaacacgtgttcacaggtctactttttagatatcgacaatgatccttccgcaggttcacctacggaaaccttgttacgacttctccttcctctaaatgataaggttcagtggacttctcgcgacgtcgcgggcagcgaaccgcccacgtcgccg
>Plantago_subulata
tacctggttgatcctgccagtagtcatatgcttgtctcaaagattaagccatgcatgtgtaagtatgaactaattcagactgtgaaactgcgaatggctcattaaatcagttatagtttgtttgatggtacctgctactcggataaccgtagtaattctagagctaatacgtgcaacaaaccccgacttctggaagggatgcatttattagataaaaggtcgacacgggctctgcctgttgcttcgatgattcatgataactcgacggatcgcacggccttcgtgccggcgacgcatcattcaaatttctgccctatcaactttcgatggtaggatagtggcctactatggtggtgacgggtgacggagaattagggttcgattccggagagggagcctgagaaacggctaccacatccaaggaaggcagcaggcgcgcaaattacccaatcctgacacggggaggtagtgacaataaataacaataccgggctctacgagtctggtaattggaatgagtacaatctaaatcccttaacgaggatccattggagggcaagtctggtgccagcagccgcggtaattccagctccaatagcgtatatttaagttgttgcagttaaaaagctcgtagttggactttgggttgggtcgaccggtccgcctctggtgtgcatcggtcgtctcgtcccttctgctggcgatgcgctcctggccttaactggccgggtcgttcctccagcactgttactttgaagaaattagagtgctcaaagcaagcctacgctctggatacattagcatgggataacattataggatttcggtcctattacgttggccttcgggatcggagtaatgattaacagggacagtcgggggcattcgtatttcatagtcagaggtgaaattcttggatttatgaaagacgaacaactgcgaaagcatttgccaaggatgttttcattaatcaagaacgaaagttgggggctcgaagacgatcagataccgtcctagtctcaaccataaacgatgccgaccagggatcggcggatgttgcttttaggactccgccggcaccttatgagaaatcaaagtctttgggttccggggggagtatggtcgcaaggctgaaacttaaaggaattgacggaagggcaccaccaggagtggagcctgcggcttaatttgactcaacacggggaaacttaccaggtccagacatagtaaggattgacagactgagagctctttcttgattctatgggtggtggtgcatggccgttcttagttggtggagcgatttgtctggttaattccgataacgaacgagacctcagcctgctaactagctatgcggaggtatacctccgtggccagcttcttagagggactacggccttttaggccgcggaagtttgaggcaataacaggtctgtgatgcccttagatgttctgggccgcacgcgcgctacactgatgtattcaacgagtctatagccttggccgacaggtccgggtaatctttgaaattacatcgtgatggggatagatcattgcaattgttggtcttgaacgaggaattcctagtaagcgcgagtcatcagctcgcgttgactacgtccctgccctttgtacacaccgcccgtcgctcctaccgattgaatggtccggtgaagtgttcggatcgcggcgacgtgggcggttcgctgcccgcgacgtcgcgagaagtccactgaaccttatcatttagaggaaggagaagtcgtaacaaggtttccgtaggtgaacctgcggaaggatcatgcgaccccaggtcagacgggattacccgctgagtttaagcatatcaataagcggtggagaagaaacttacaaggattcccctagtaacggcgagcgaaccgggaatagcccaacttgagaatcggacggcttcgtcgtccgaattgtagtctggagaagcgtcctcagcggcggaccgggctcaagtcccctggaaaggggcgccggagagggtgagagccccgtcgtgcccggaccctgtcgcaccacgaggcgctgtcggcgagtcgggttgtttgggaatgcagccccaatcgggcggtaaattccgtccaaggctaaatatgggcgagagaccgatagcgaacaagtaccgcgagggaaagatgaaaaggactttgaaaagagagtcaaagagtgcttgaaattgtcgggagggaagcggatgggggctggcgatgcaccccggtcggatgtggaacggtgcaagccggtccgccgatcggctcggggtgcggaccaacacggattggggtgggcggcgaaagccagggccttagataagctctggagtgccgtctcctcgatcgtggcggacagcgcgcgcctctggcgtgcttcggcaactgcgcgctcccggtgttggcctgtgagctccccattcgacccgtcttgaaacacggaccaaggagtctgacatgtgtgcgagtcattgggtgagtaaacccgtaaggcgcaaggaagctgactggcgcg-atccccctcgaggggtgcagcgtcgaccgaccttgatcttctgagaagggttcgagtgagcatacctgtcgggacccgaaagatggtgaactatgcctgagcggggcgaagccagaggaaactctggtggaggcccgcagcgatactgacgtgcaaatcgttcgtctgacttgggtataggggcgaaagactaatcgaaccatctagtagctggttccctccgaagtttccctcaggatagctggagctcgggtgcgagttctatcgggtaaagccaatgattagaggcatcgggggcgcaacgccctcgacctattctcaaactttaaataggtaggacggcgtggttgctttgttgaacctcgccaaggaatcgagagctccaagtgggccatttttggtaagcagaactggcgatgcgggatgaaccggaagccgggttacggtgcccaactacgcgctaacctagatcccacaaagggtgttggtcgattaagacagcaggacggtggtcatggaagtcgaaatccgctaaggagtgtgtaacaactcacctgccgaatcaactagccccgaaaatggatggcgctgaagcgcgtgacctatacccggccgtcggggcaagggccaggccccgatgagtaggagggcgcggcggtcgctgcaaaaccttaggcgtgagcccgggcggagcggccgtcggtgcggatcttggtggtagtagcaaatattcaaatgagaactttgaaggccgaagaggggaaaggttccatgtgaacggcacttgcacatgggttagtcgatcctaagggtcgggggaaccccgacagagagcgcgttctgcgcgtgcaccgaaagggaatcgggttaaaattcctgaaccgggacgcagctgttgacggcaacgttaggaagtccggagacgtcggcgagggcctcgggaagagttatcttttctgtttaacagcctgcccaccctggaatcggctcagccggaggtagggtccagcggctggaagagcaccgcacgtcgcgtggtgtccggtgcgccctcggcgacccttgaaaatccggaggaccgagtacagtttgcgcccgttcgtactcataaccgcatcaggtctccaaggtgaacagcctctggtcgatggaacaatgtaggcaagggaagtcggcaaaatggatccgtaacttcgggaaaaggattggctctgagggctgggctcgggggtcccagttccgaactcgtcggctgtcggtggactgctcgagctgcttccgcggcgagagcgggtcgccgcgtgacgaccgagggacggactgggaatgtccccttcgggggacttcctcgggcgtcgaacagccagctcagaactggtacggacaaggggaatccgactgtttaattaaaacaaagcattgcgatggtccctgcggatgcttacgcaatgtgatttctgcccagtgctctgaatgtcaaagtgaagaaattcaaccaagcgcgggtaaacggcgggagtaactatgactctcttaaggtagccaaatgcctcgtcatctaattagtgacgcgcatgaatggattaacgagattcccactgtccctgtctactatccagcgaaaccacagccaagggaacgggcttggcagaatcagcggggaaagaagaccctgttgagcttgactctagtccgactttgtgaaatgacttgagaggtgtaggataagtgggagccgaaaggcgaaagtgaaataccactacttttaacgttattttacttattccgtgaatcggaggcggggcaatgcccctctttttggacctaatgtccgcttcggcgggcagatccgggcggaagacattgtcaggtggggagtttggctggggcggcacatctgttaaaagataacgcaggtgtcctaagatgagctcaacgagaacagaaatctcgtgtggaacagaagggtaaaagctcgtttgattctgatttccagtacgaatacgaaccgtgaaagcgtggcctaacgatcctttagatcttcggaatttgaagctagaggtgtcagaaaagttaccacagggataactggcttgtggcagccaagcgttcatagcgacgttgctttttgatccttcgatgtcggctcttcctatcattgtgaagcagaattcaccaagtgttggattgttcacccaccaacagggaacgtgagctgggtttagaccgtcgtgagacaggttagttttaccctactgatgatagtatcgcaatagtaattcaacctagtacgagaggaaccgttgattcgcacaattggtcatcgcgcttggttgaaaagccagtggcgcgaagctaccatgcgttggattatgactgaacgcctctaagtcagaatccgggctagaagcgatgcgtgtgcccgccgcccgtttgccgacccgcagtaggggtcattcgacccccaagggcacatgtcgttggccaagccctcgcggcggatgagccgcgttggccgccttgaaacacaattcccaccgagcggcgggtagaatcctttgcagacgacttaaatacgcgacggggtattgtaagcggcagagtggccttgctgccacgatccgctgagattcagccctttgtcgctccgattcgggaatccttgtaagtttcttctccaccgcttattgatatgcttaaactcagcgggtaatcccgtctgacctggggtcgcggtcgaaggcgcatgacacgccgttggtttcgagcgatccacca-caagcgacagcgtgaagcacaacagcacaaatgatctttcaaccaccactggttgtgacatccgtcgatgagggatcccatttgggccaaccgagctaacgggaggccattttccgcccccctgtccgcaagggactgggagggggcgacgcgatgcgtgacgcccaggcaggcgtgccctcagcccgaaggcgtcgggcgcaacttgcgttcaaagattcgatggttcacgggattctgcaattcacaccaagtatcgcatttcgctacgttcttcatcgatgcgagagccgagatatccgttgccgagagtcgtttagacttaaaggatacgtcacatccccacagccacaccgcggacgggggtcgcggggcgcgacgattctgtttt-gttttccttggcgcttgccgcgccgggtttcgttagcccgcctggcgc----aagcaccgggcggacacggcgtct-cggcgaga--ggatttctcccgctcgacgagccaccgttgatgttagagacgtgttcgcgggtttgcttttcagatatcgacaatgatccttccgcaggttcacctacggaaaccttgttacgacttctccttcctctaaatgataaggttcagtggacttctcgcgacgtcgcgggcagcgaaccgcccacgtcgccg
>Plantago_debilis
tacctggttgatcctgccagtagtcatatgcttgtctcaaagattaagccatgcatgtgtaagtatgaactaattcagactgtgaaactgcgaatggctcattaaatcagttatagtttgtttgatggtacctgctactcggataaccgtagtaattctagagctaatacgtgcaacaaaccccgacttctggaagggatgcatttattagataaaaggtcgacacgggctctgcctgttgcttcgatgattcatgataactcgacggatcgcaaggccctcgtgccggcgacgcatcattcaaatttctgccctatcaactttcgatggtaggatagtggcctactatggtggtgacgggtgacggagaattagggttcgattccggagagggagcctgagaaacggctaccacatccaaggaaggcagcaggcgcgcaaattacccaatcctgacacggggaggtagtgacaataaataacaataccgggctctacgagtctggtaattggaatgagtacaatctaaatcccttaacgaggatccattggagggcaagtctggtgccagcagccgcggtaattccagctccaatagcgtatatttaagttgttgcagttaaaaagctcgtagttggactttgggttgggtcgaccggtccgcctagtgtgtgcatcggtcgcctcgtcccttctgctggcgatgcgctcctggccttaactggccgggtcgttcctccagcactgttactttgaagaaattagagtgctcaaagcaagcctacgctctggatacattagcatgggataacattataggatttcggtcctattacgttggccttcgggatcggagtaatgattaacagggactgtcgggggcattcgtatttcatagtcagaggtgaaattcttggatttatgaaagacgaacaactgcgaaagcatttgccaaggatgttttcattaatcaagaacgaaagttgggggctcgaagacgatcagataccgtcctagtctcaaccataaacgatgccgaccagggatcggcggatgttgcttttaggactccgccggcaccttatgagaaatcaaagtctttgggttccggggggagtatggtcgcaaggctgaaacttaaaggaattgacggaagggcaccaccaggagtggagcctgcggcttaatttgactcaacacggggaaacttaccaggtccagacatagtaaggattgacagactgagagctctttcttgattctatgggtggtggtgcatggccgttcttagttggtggagcgatttgtctggttaattccgataacgaacgagacctcagcctgctaactagctatgcggaggtatccctccgcggccagcttcttagagggactacggccttttaggccgcggaagtttgaggcaataacaggtctgtgatgcccttagatgttctgggccgcacgcgcgctacactgatgtattcaacgagtctatagccttggccgacaggcccgggtaatctttgaaattacatcgtgatggggatagatcattgcaattgttggtcttgaacgaggaattcctagtaagcgcgagtcatcagctcgcgttgactacgtccctgccctttgtacacaccgcccgtcgctcctaccgattgaatggtccggtgaagtgttcggatcgcggcgacgtgggcggttcgctgcccgcgacgtcgcgagaagtccactgaaccttatcatttagaggaaggagaagtcgtaacaaggtttccgtaggtgaacctgcggaaggatcat------------------------------------------------------------------------------------------------------------------------------------------------------------------------------------------------------------------------------------------------------------------------------------------------------------------------------------------------------------agtaccgcgagggaaagatgaaaaggactttgaaaagagagtcaaagagtgcttgaaattgtcgggagggaagcggatgggggctggcggtgcgccccggtcggatgtggaacggtgaaagccggtccgccgatcgactcggggtgcggaccaacacggattggggtgggcggcgaaagccagggccgtagaaaagtcctggagtgccgtctccccgatcgtggcggacagcacgcgcctctggcgtgcttcggcaactgcgtgctcccggtgttggcctgtgagctccccattcgacccgtcttgaaacacggaccaaggagtctgacatgtgtgcgagtcattgggtgagtaaacccgtaaggcgtaaggaagctgactggcgcg-atccccctcgaggggtgcagcgtcgaccgaccttgatcttctgagaagggttcgagtgagcatacctgtcgggacccgaaagatggtgaactatgcctgagcggggcgaagccagaggaaactctggtggaggcccgcagcgatactgacgtgcaaatcgttcgtctgacttgggtataggggcgaaagactaatcgaaccatctagtagctggttccctccgaagtttccctcaggatagctggagctcgagtgcgagttctatcgggtaaagccaatgattagaggcatcggggatgcaacgttctcgacctattctcaaactttaaataggtaggacggcgtggttgctttgttgaacctcgccaaggaatcgagagctccaagtgggccatttttggtaagcagaactggcgatgcgggatgaaccggaagccgggttacggtgcctaactacgcgctaacctagatcccacaaagggtgttggtcgattaagacagcaggacggtggtcatggaagtcgaaatccgctaaggagtgtgtaacaactcacctgccgaatcaactagccccgaaaatggatggcgctgaagcgcgtgacctatacccggccgtcggggcaagagccaggccccgatgagtaggagggcgcggcggtcgctgcaaaaccttaggcgtgagcccgggcggagcggccgtcggtgcggatcttggtggtagtagcaaatattcaaatgagaactttgaaggccgaagaggggaaaggttccatgtgaacggcacttgcacatgggttagtcgatcctaagggtcgggggaaccccgacagaaagcgcgttctgcgcgtgcaccgaaagggaatcgggttaaaattcctgaaccgggatgcagcagttgacggcaacgttagggagtccggagacgtcggcgagggcctcgggaagagttatcttttctgtttaacagcctgcccaccctggaatcgactcagtcggaggtagggtccagcggctggaagagcaccgcacgtcgcgtggtgtccggtgcgccctcggcgacccttgaaaatccggaggaccgggtaccgtttgcacccgttcgtactcataaccgcatcaggtctccaaggtgaacagcctctggtcgatggaacaatgtaggcaagggaagtcggcaaaatggatccgtaacttcgggaaaaggattggctctgagggctgggcacgggggtcccagtcccgaactcgtcagctgtcggcggactgctcgagctgctt---cggcgagagcgggtcgccacgtgctggccgagggacggactgggaatggcttcttcgggagccttctccgggcgtcgaacagccagctcagaactggtacggacaaggggaatccgactgtttaattaaaacaaagcattgcgatggtccctgcggatgctaacgcaatgtgatttctgcccagtgctctgaatgtcaaagtgaagaaattcaaccaagcgcgggtaaacggcgggagtaactatgactctcttaaggtagccaaatgcctcgtcatctaattagtgacgcgcatgaatggattaacgagattcccactgtccctgtctactatccagcgaaaccacagccaagggaacgggcttggcagaatcagcggggaaagaagaccctgttgagcttgactctagtccgactttgtgaaatgacttgagaggtgtaggataagtgggagccgaaaggcaaaagtgaaataccactacttttaacgttattttacttattccgtgaatcggaggcggggcaacgcccctctttttggacccaaggctcgcttcggcgagccgatccgggcggaagacattgtcaggtggggagtttggctggggcggcacatctgttaaaagataacgcaggtgtcctaagatgagctcaacgagaacagaaatctcgtgtggaacagaagggtaaaagctcgtttgattctgatttccagtacgaatacgaaccgtgaaagcgtggcctaacgatcctttagaccttcggaatttgaagctagaggtgtcagaaaagttaccacagggataactggcttgtggcagccaagcgttcatagcgacgttgctttttgatccttcgatgtcggctcttcctatcattgtgaagcagaattcaccaagtgttggattgttcacccaccaacagggaacgtgagctgggtttagaccgtcgtgagacaggttagttttaccctactgatgatagtatcgcaatagtaattcaacctagtacgagaggaaccgttgattcgcacaattggtcatcgcgcttggttgaaaagccagtggcgcgaagctaccatgcgttggattatgactgaacgcctctaagtcagaatccgggctagaagcgatgcgtgtgcctgccgcccgtttgccgacccgcagtaggggtcattcgacccccaagggcacatgtcgttggctaagccatcgtggcggatgagccacgctggccgccttgaaacacaattcccaccgagcggcaggtagaatcctttgcagacgacttaaatacgcgacggggtattgtaagcggcagagtggccttgctgccacgatccgctgagattcagccctttgtcgctccgattcaggaatccttgtaagtttcttctccaccgcttattgatatgcttaaactcagcgggtaatcccgtctgacctggggtcgcggtcgaaggcgcatca-gcaccattgtcttataacgatgcccgagcatgcgacggagtgaagcacaacggcaccaatgatctttcaaccaccactggttgtgacatccgtcgatgagggatcctttttgggcaaaccgagctaacgggatgccattgt---ccccccacaccaaattggt---gtagggggcgacgcgatgcgtgacgcccaggcaggcgtgccctcagcccgaaggcgtcgggcgcaacttgcgttcaaagactcgatggttcacgggattctgcaattcacaccaagtatcgcatttcgctacgttcttcatcgatgcgagagccgagatatccgttgccgagagtcgttatgactttcaagatacatcacatccccagaacaacaccgcgaacgggagtcaaggggagcaacgcttccattct-gttttccttggcgcttgccgcgccgggtttcgttagcccaccaagtgc----aagcaccgggcaggcacggtgtcc-cgaagagt--ggattgctccaacccgacaaggcaccgttcatgttaaacacgtgttcacaggtctactttttagatatcgacaatgatccttccgcaggttcacctacggaaaccttgttacgacttctccttcctctaaatgataaggttcagtggacttctcgcgacgtcgcgggcagcgaaccgcccacgtcgccg
>Plantago_polysperma
tacctggttgatcctgccagtagtcatatgcttgtctcaaagattaagccatgcatgtgtaagtatgaactaattcagactgtgaaactgcgaatggctcattaaatcagttatagtttgtttgatggtacctgctactcggataaccgtagtaattctagagctaatacgtgcaacaaaccccgacttctggaagggatgcatttattagataaaaggtcgacacgggctctgcctgttgcttcgatgattcatgataactcgacggatcgcacggcccttgtgccggcgacgcatcattcaaatttctgccctatcaactttcgatggtaggatagtggcctactatggtggtgacgggtgacggagaattagggttcgattccggagagggagcctgagaaacggctaccacatccaaggaaggcagcaggcgcgcaaattacccaatcctgacacggggaggtagtgacaataaataacaataccgggctctacgagtctggtaattggaatgagtacaatctaaatcccttaacgaggatccattggagggcaagtctggtgccagcagccgcggtaattccagctccaatagcgtatatttaagttgttgcagttaaaaagctcgtagttggactttgggttgggtcgaccggtccgcctctggtgtgcatcggtcgcctcgtcccttctgctggcgatgcgctcctggccttaactggccgggtcgttcctccagcactgttactttgaagaaattagagtgctcaaagcaagcctacgctctggatacattagcatgggataacatcataggatttcggtcctattacgttggccttcgggatcggagtaatgattaacagggactgtcgggggcattcgtatttcatagtcagaggtgaaattcttggatttatgaaagacgaacaactgcgaaagcatttgccaaggatgttttcattaatcaagaacgaaagttgggggctcgaagacgatcagataccgtcctagtctcaaccataaacgatgccgaccagggatcggcggatgttgcttttaggactccgccggcaccttatgagaaatcaaagtctttgggttccggggggagtatggtcgcaaggctgaaacttaaaggaattgacggaagggcaccaccaggagtggagcctgcggcttaatttgactcaacacggggaaacttaccaggtccagacatagtaaggattgacagactgagagctctttcttgattctatgggtggtggtgcatggccgttcttagttggtggagcgatttgtctggttaattccgataacgaacgagacctcagcctgctaactagctatgcggaggtatccctccgcggccagcttcttagagggactacggccttttaggccgcggaagtttgaggcaataacaggtctgtgatgcccttagatgttctgggccgcacgcgcgctacactgatgtattcaacgagtctatagccttggccgacaggcccgggtaatctttgaaattacatcgtgatggggatagatcattgcaattgttggtcttgaacgaggaattcctagtaagcgcgagtcatcagctcgcgttgactacgtccctgccctttgtacacaccgcccgtcgctcctaccgattgaatggtccggtgaagtgttcggatcgcggcgacgtgggcggttcgctgcccgcgacgtcgcgagaagtccactgaaccttatcatttagaggaaggagaagtcgtaacaaggtttccgtaggtgaacctgcggaaggatcatgcgaccccaggtcagacgggactacccgctgagtttaagcatatcaataagcggtggagaagaaacttacaaggattcccctagtaacggcgagcgaaccgggaatagcccaacttgagaatcgggcggccacgccgtccgaattgtagtctggagaagcgtcctcagcggcggaccgggctcaagtcccctggaaaggggcgccggagagggtgagagccccgtcgtgcccggaccctgtcgcaccacgaggcgctgtcggcgagtcgggttgtttgggaatgcagccccaatcgggcggtaaattccgtccaaggctaaatatgggcgagagaccgatagcgaacaagtaccgcgagggaaagatgaaaaggactttgaaaagagagtcaaagagtgcttgaaattgtcgggagggaagcggatgggggctggcgatgcgccccggtcggatgtggaacggtgcaagccggtccgccgatcgactcggggcgcggaccaacacggattggggcgggcggcgaaagccagggtcgtagaaaagccctggagtgccgtctccccgatcgtggcggacagcatgcgccttcggcgtgcctcggcaactgcgtgctcccggtgttggcctgtgagctccccattcgacccgtcttgaaacacggaccaaggagtctgacatgtgtgcgagtcattgggtgagtaaacccgtaaggcgcaaggaagctgactggcgcg-atcccccttgtggggtgcagcgtcgaccgaccttgatcttctgagaagggttcgagtgagcatacctgtcgggacccgaaagatggtgaactatgcctgagcggggcgaagccagaggaaactctggtggaggcccgcagcgatactgacgtgcaaatcgttcgtctgacttgggtataggggcgaaagactaatcgaaccatctagtagctggttccctccgaagtttccctcaggatagctggagctcgagtgcgagttctatcgggtaaagccaatgattagaggcatcggggatgcaacgtcctcgacctattctcaaactttaaataggtaggacggcgcggttgctttgttgaacctcgccaaggaatcgagagctccaagtgggccatttttggtaagcagaactggcgatgcgggatgaaccggaagccgggttacggtgcctaactacgcgctaacctagatcccacaaagggtgttggtcgattaagacagcaggacggtggtcatggaagtcgaaatccgctaaggagtgtgtaacaactcacctgccgaatcaactagccccgaaaatggatggcgctgaagcgcgtgacctatacccggccgtcggggcaagggccaggccccgatgagtaggagggcgcggcggtcgctgcaaaaccttaggcgcgagcccgggcggagcggccgtcggtgcggatcttggtggtagtagcaaatattcaaatgagaactttgaaggccgaagaggggaaaggttccatgtgaacggcacttgcacatgggttagtcgatcctaagggtcgggggaaccccgacagaaagcgcgttctgcgcgtacaccgaaagggaatcgggttaaaattcctgaaccgggacgcagcggttgacggcaacgttagggagtccggagacgtcggcgagggcctcgggaagagttatcttttctgtttaacagcctgcccaccctggaatcgactcagtcggaggtagggtccagcggctggaagagcaccgcacgtcgcgtggtgtccggtgcgccctcggcgacccttgaaaatccggaggaccgagtgccgtttgcgcccgttcgtactcataaccgcatcaggtctccaaggtgaacagcctctggtcgatggaacaatgtaggcaagggaagtcggcaaaatggatccgtaacttcgggaaaaggattggctctgagggctgggcacgggggtcccagtcccgaactcgtcagctgtcggcggactgctcgagctgcttccgcggcgagagcgggtcgccacgtgctggccgagggacggactgggaacggctccttcgggagccttctccgggcgtcgaacagccagctcagaactggtacggacaaggggaatccgactgtttaattaaaacaaagcattgcgatggtccctgcggatgctaacgcaatgtgatttctgcccagtgctctgaatgtcaaagtgaagaaattcaaccaagcgcgggtaaacggcgggagtaactatgactctcttaaggtagccaaatgcctcgtcatctaattagtgacgcgcatgaatggattaacgagattcccactgtccctgtctactatccagcgaaaccacagccaagggaacgggcttggcagaatcagcggggaaagaagaccctgttgagcttgactctagtccgactttgtgaaatgacttgagaggtgtaggataagtgggagccgaaaggcgaaagtgaaataccactacttttaacgttattttacttattccgtgaatcggaggcggggcaatgcccctctttttggacccaaggctcgcttcggtgggccgatccgggcggaagacattgtcaggtggggagtttggctggggcggcacatctgttaaaagataacgcaggtgtcctaagatgagctcaacgagaacagaaatctcgtgtggaacagaagggtaaaagctcgtttgattctgatttccagtacgaatacgaaccgtgaaagcgtggcctaacgatcctttagaccttcggaatttgaagctagaggtgtcagaaaagttaccacagggataactggcttgtggcagccaagcgttcatagcgacgttgctttttgatccttcgatgtcggctcttcctatcattgtgaagcagaattcaccaagtgttggattgttcacccaccaacagggaacgtgagctgggtttagaccgtcgtgagacaggttagttttaccctactgatgatagtatcgcaatagtaattcaacctagtacgagaggaaccgttgattcgcacaattggtcatcgcgcttggttgaaaagccagtggcgcgaagctaccatgcgttggattatgactgaacgcctctaagtcagaatccgggctagaagcgatgcgtgtgcccgccgcccgtttgccgacccgcagtaggggtcattcgacccccaagggcacatgtcgttggctaagccatcgtggtggacgagccacgttggccgccttgaaacacaattcccaccgagcggcgggtagaatcctttgcagacgacttaaatacgcgacggggtattgtaagcggcagagtggccttgctgccacgatccgctgagattcagccctttgtcgctccgattcaggaatccttgtaagtttcttctccaccgcttattgatatgcttaaactcagcgggtagtcccgtctgacctggggtcgcggtcgaaggcgcgcta-gcaccattgttacgtgacgatacccgagcatgcgacggagtttggcacaacgacaccaatgatctttcaaccaccactggttgtgacatccgccgaagagggatcacttttgggcaaaccgagctaacgggatgccaatttccacccccctcaccgagttggt---tgggggggcgacgcgatgcgtgacgcccaggcaggcgtgccctcagcccgaaggcgtcgggcgcaacttgcgttcaaagactcgatggttcacgggattctgcaattcacaccaagtatcgcatttcgctacgttcttcatcgatgcgagagccgagatatccgttgccgagagtcgtttagactttcaagatacatcgcatccccaagaccacaccgcgaacgggagtctaggagagcaacgcttccgtttt-gttttccttggcgctttccgcgccgggattcgttagcccgccaagtgccaataggcgccgggcgggcacagtgcct-cgtggagtccgatctctcttcccccggcgaggcaccgttcgtgttaagaacttgttcgcgggtctactctttagatatcgacaatgatccttccgcaggttcacctacggaaaccttgttacgacttctccttcctctaaatgataaggttcagtggacttctcgcgacgtcgcgggcagcgaaccgcccacgtcgccg
>Plantago_australis_subsp_hirtella
tacctggttgatcctgccagtagtcatatgcttgtctcaaagattaagccatgcatgtgtaagtatgaactaattcagactgtgaaactgcgaatggctcattaaatcagttatagtttgtttgatggtacctgctactcggataaccgtagtaattctagagctaatacgtgcaacaaaccccgacttctggaagggatgcatttattagataaaaggtcgacacgggctctgcctgttgcttcgatgattcatgataacttgacggatcgcacggtcttcgtgccggcgacgcatcattcaaatttctgccctatcaactttcgatggtaggatagtggcctactatggtggtgacgggtgacggagaattagggttcgattccggagagggagcctgagaaacggctaccacatccaaggaaggcagcaggcgcgcaaattacccaatcctgacacggggaggtagtgacaataaataacaataccgggctcttcgagtctggtaattggaatgagtacaatctaaatcccttaacgaggatccattggagggcaagtctggtgccagcagccgcggtaattccagctccaatagcgtatatttaagttgttgcagttaaaaagctcgtagttggactttgggttgggtcgaccggtccgcctatggtgtgcatcggtcgcctcgtcccttctgctggcgatgcgctcctggccttaactggccgggtcgttcctccagcactgttactttgaagaaattagagtgctcaaagcaagcctacgctctggatacattagcatgggataacatcataggatttcggtcctattacgttggccttcgggatcggagtaatgattaacagggactgtcgggggcattcgtatttcatagtcagaggtgaaattcttggatttatgaaagacgaacaactgcgaaagcatttgccaaggatgttttcattaatcaagaacgaaagttgggggctcgaagacgatcagataccgtcctagtctcaaccataaacgatgccgaccagggatcggcggatgttgcttttaggactccgccggcaccttatgagaaatcaaagtctttgggttccggggggagtatggtcgcaaggctgaaacttaaaggaattgacggaagggcaccaccaggagtggagcctgcggcttaatttgactcaacacggggaaacttaccaggtccagacatagtaaggattgacagactgagagctctttcttgattctatgggtggtggtgcatggccgttcttagttggtggagcgatttgtctggttaattccgataacgaacgagacctcagcctgctaactagctatgcggaggtatccctccgcggccagcttcttagagggactacggccttttaggccgcggaagtttgaggcaataacaggtctgtgatgcccttagatgttctgggccgcacgcgcgctacactgatgtattcaacgagtctatagccttggccgacaggcccgggtaatctttgaaattacatcgtgatggggatagatcattgcaattgttggtcttgaacgaggaattcctagtaagcgcgagtcatcagctcgcgttgactacgtccctgccctttgtacacaccgcccgtcgctcctaccgattgaatggtccggtgaagtgttcggatcgcggcgacgtgggcggttcgctgcccgcgacgtcgcgagaagtccactgaaccttatcatttagaggaaggagaagtcgtaacaaggtttccgtaggtgaacctgcggaaggatcatgcgaccccaggtcagacgggactacccgctgagtttaagcatatcaataagcggtggagaagaaacttacaaggattcccctagtaacggcgagcgaaccgggaatagcccaacttgagaatcgggcggccacgccgtccgaattgtagtctggagaagcgtcctcagcggcggaccgggctcaagtcccctggaaaggggcgccggagagggtgagagccccgtcgtgcccggaccctgtcgcaccacgaggcgctgtcggcgagtcgggttgtttgggaatgcagccccaatcgggcggtaaattccgtccaaggctaaatatgggcgagagaccgatagcgaacaagtaccgcgagggaaagatgaaaaggactttgaaaagagagtcaaagagtgcttgaaattgtcgggagggaagcggatgggggctggcggtgcgccccggtcggatgtggaacggtgaaagccggtccgccgatcgactcggggtgcggaccaacacggattggggtgggcggcgaaagccagggtcgtagaaaagtcctggagtgccgtctccccgatcgtggcggacagcacgcgcctctggcgtgcttcggcaactgcgtgctcccggtgttggcctgtgagctccccattcgacccgtcttgaaacacggaccaaggagtctgacatgtgtgcgagtcattgggtgagtaaacccgtaaggcgtaaggaagctgactggcgcg-atccccctcgaggggtgcagcgtcgaccgaccttgatcttctgagaagggttcgagtgagcatacctgtcgggacccgaaagatggtgaactatgcctgagcggggcgaagccagaggaaactctggtggaggcccgcagcgatactgacgtgcaaatcgttcgtctgacttgggtataggggcgaaagactaatcgaaccatctagtagctggttccctccgaagtttccctcaggatagctggagctcgagtgcgagttctatcgggtaaagccaatgattagaggcatcggggatgcaacgtcctcgacctattctcaaactttaaataggtaggacggcgtggttgctttgttgaacctcgccaaggaatcgagagctccaagtgggccatttttggtaagcagaactggcgatgcgggatgaaccggaagccgggttacggtgcctaactacgcgctaacctagatcccacaaagggtgttggtcgattaagacagcaggacggtggtcatggaagtcgaaatccgctaaggagtgtgtaacaactcacctgccgaatcaactagccccgaaaatggatggcgctgaagcgcgtgacctatacccggccgtcggggcaagagccaggccccgatgagtaggagggcgcggcggtcgctgcaaaaccttaggcgtgagcccgggcggagcggccgtcggtgcggatcttggtggtagtagcaaatattcaaatgagaactttgaaggccgaagaggggaaaggttccatgtgaacggcacttgcacatgggttagtcgatcctaagggtcgggggaaccccgacagaaagcgcgttctgcgcgtgcaccgaaagggaatcgggttaaaattcctgaaccgggacgcagcggttgacggcaacgttagggagtccggagacgtcggcgagggcctcgggaagagttatcttttctgtttaacagcctgcccaccctggaatcgactcagtcggaggtagggtccagcggctggaagagcaccgcacgtcgcgtggtgtccggtgcgccctcggcgacccttgaaaatccggaggaccgagtgccgtttgcgcccgttcgtactcataaccgcatcaggtctccaaggtgaacagcctctggtcgatggaacaatgtaggcaagggaagtcggcaaaatggatccgtaacttcgggaaaaggattggctctgagggctgggcacgggggtcccagtcccgaactcgtcagctgtcggcggactgctcgagctgcttccgcggcgagagcgggtcgccacgtgctggccgagggacggactgggaacggcttcttcgggagccttctccgggcgtcgaacagccagctcagaactggtacggacaaggggaatccgactgtttaattaaaacaaagcattgcgatggtcctcgcggatgctaacgcaatgtgatttctgcccagtgctctgaatgtcaaagtgaagaaattcaaccaagcgcgggtaaacggcgggagtaactatgactctcttaaggtagccaaatgcctcgtcatctaattagtgacgcgcatgaatggattaacgagattcccactgtccctgtctactatccagcgaaaccacagccaagggaacgggcttggcagaatcagcggggaaagaagaccctgttgagcttgactctagtccgactttgtgaaatgacttgagaggtgtaggataagtgggagccgaaaggcgaaagtgaaataccactacttttaacgttattttacttattccgtgaatcggaggcggggcaacgcccctctttttggacccaaggctcgcttcggcgggccgatccgggcggaagacattgtcaggtggggagtttggctggggcggcacatctgttaaaagataacgcaggtgtcctaagatgagctcaacgagaacagaaatctcgtgtggaacagaagggtaaaagctcgtttgattctgatttccagtacgaatacgaaccgtgaaagcgtggcctaacgatcctttagaccttcggaatttgaagctagaggtgtcagaaaagttaccacagggataactggcttgtggcagccaagcgttcatagcgacgttgctttttgatccttcgatgtcggctcttcctatcattgtgaagcagaattcaccaagtgttggattgttcacccaccaacagggaacgtgagctgggtttagaccgtcgtgagacaggttagttttaccctactgatgatagtatcgcaatagtaattcaacctagtacgagaggaaccgttgattcgcacaattggtcatcgcgcttggttgaaaagccagtggcgcgaagctaccatgcgttggattatgactgaacgcctctaagtcagaatccgggctagaagcgatgcgtgtgcccgccgcccgtttgccgacccgcagtaggggtcattcgacccccaagggcacatgtcgttggctaagccatcgtggtggatgagccacgttggccgccttgaaacacaattcccaccgagcggcgggtagaatcctttgcagacgacttaaatacgcgacggggtattgtaagcggcagagtggccttgctgccacgatccgctgagattcagccctttgtcgctccgattcaggaatccttgtaagtttcttctccaccgcttattgatatgcttaaactcagcgggtagtcccgtctgacctggggtcgcggtcgaaggcgcgtta-gcaccattgttttgtaacgatgcccaagcatgcgacggagtgaagcacaacggcaccaatgatctttcaaccaccactggttgtgacatccgtcgatgagggatcctttttgggcaaaccgagctaacgggatgccattat---ccccccgcaccgaattggt---gtggggggcgacgcgatgcgtgacgcccaggcaggcgtgccctcagcccgaaggcgtcgggcgcaacttgcgttcaaagactcgatggttcacgggattctgcaattcacaccaagtatcgcatttcgctacgttcttcatcgatgcgagagccgagatatccgttgccgagagtcgttttgactttcaagatacatcacatccccagaaccacaccgcgaacgggagtcacggggagcaacgcttccatttt-gttttccttggcgcttgccgcgccgggtttcgttagcccaccaagtgc----atgcaccgggcaggcacggtgtcc-cgaagagt--ggattgctccagcccaacgaggcaccgttcatgttaaacacgtgttcacaggtctactttttagatatcgacaatgatccttccgcaggttcacctacggaaaccttgttacgacttctccttcctctaaatgataaggttcagtggacttctcgcgacgtcgcgggcagcgaaccgcccacgtcgccg
>Plantago_macrocarpa
tacctggttgatcctgccagtagtcatatgcttgtctcaaagattaagccatgcatgtgtaagtatgaactaattcagactgtgaaactgcgaatggctcattaaatcagttatagtttgtttgatggtacctgctactcggataaccgtagtaattctagagctaatacgtgcaacaaaccccgacttctggaagggatgcatttattagataaaaggtcgacacgggctctgcctgttgcttcgatgattcatgataacttgacggatcgcaaggccctcgtgccggcgacgcatcattcaaatttctgccctatcaactttcgatggtaggatagtggcctactatggtggtgacgggtgacggagaattagggttcgattccggagagggagcctgagaaacggctaccacatccaaggaaggcagcaggcgcgcaaattacccaatcctgacacggggaggtagtgacaataaataacaataccgggctctacgagtctggtaattggaatgagtacaatctaaatcccttaacgaggatccattggagggcaagtctggtgccagcagccgcggtaattccagctccaatagcgtatatttaagttgttgcagttaaaaagctcgtagttggactttgggttgggtcgaccggtccgcctatggtgtgcatcggtcgcctcgtcccttctgctggcgatgcgctcctggccttaactggccgggtcgttcctccagcactgttactttgaagaaattagagtgctcaaagcaagcctacgctctggatacattagcatgggataacatcataggatttcggtcctattacgttggccttcgggatcggagtaatgattaacagggactgtcgggggcattcgtatttcatagtcagaggtgaaattcttggatttatgaaagacgaacaactgcgaaagcatttgccaaggatgttttcattaatcaagaacgaaagttgggggctcgaagacgatcagataccgtcctagtctcaaccataaacgatgccgaccagggatcggcggatgttgcttttaggactccgccggcaccttatgagaaatcaaagtctttgggttccggggggagtatggtcgcaaggctgaaacttaaaggaattgacggaagggcaccaccaggagtggagcctgcggcttaatttgactcaacacggggaaacttaccaggtccagacatagtaaggattgacagactgagagctctttcttgattctatgggtggtggtgcatggccgttcttagttggtggagcgatttgtctggttaattccgataacgaacgagacctcagcctgctaactagctatgcggaggtatccctccgcggccagcttcttagagggactacggccttttaggccgcggaagtttgaggcaataacaggtctgtgatgcccttagatgttctgggccgcacgcgcgctacactgatgtattcaacgagtctatagccttggccgacaggcccgggtaatctttgaaattacatcgtgatggggatagatcattgcaattgttggtcttgaacgaggaattcctagtaagcgcgagtcatcagctcgcgttgactacgtccctgccctttgtacacaccgcccgtcgctcctaccgattgaatggtccggtgaagtgttcggatcgcggcgacgtgggcggttcgctgcccgcgacgtcgcgagaagtccactgaaccttatcatttagaggaaggagaagtcgtaacaaggtttccgtaggtgaacctgcggaaggatcatgcgaccccaggtcagacgggactacccgctgagtttaagcatatcaataagcggtggagaagaaacttacaaggattcccctagtaacggcgagcgaaccgggaatagcccaacttgagaatcgggcggccatgccttccgaattgtagtctggagaagcgtcctcagcggcggaccgggctcaagtcccctggaaaggggcgccggagagggtgagagccccgtcgtgcccggaccctgtcgcaccacgaggcgctgtcggcgagtcgggttgtttgggaatgcagccccaatcgggcggtaaattccgtccaaggctaaatatgggcgagagaccgatagcgaacaagtaccgcgagggaaagatgaaaaggactttgaaaagagagtcaaagagtgcttgaaattgtcgggagggaagcggatgggggctggcggtgcgccccggtcggatgtggaacggtgaaagccggtccgccgatcgactcggggtgcggaccaacacggattggggtgggcggcgaaagccagggttgtagaaaagtcctggagtgccgtctccccgatcgtggcggacagcacgcgcctctggcgtgcttcggcaactgcgtgctcccggtgttggcctgtgagctccccattcgacccgtcttgaaacacggaccaaggagtctgacatgtgtgcgagtcattgggtgagtaaacccgtaaggcgtaaggaagctgactggcgcg-atccccctcgaggggtgcagcgtcgaccgaccttgatcttctgagaagggttcgagtgagcatacctgtcgggacccgaaagatggtgaactatgcctgagcggggcgaagccagaggaaactctggtggaggcccgcagcgatactgacgtgcaaatcgttcgtctgacttgggtataggggcgaaagactaatcgaaccatctagtagctggttccctccgaagtttccctcaggatagctggagctcgagtgcgagttctatcgggtaaagccaatgattagaggcatcggggatgcaacgtcctcgacctattctcaaactttaaataggtaggacggcgtggttgctttgttgaacctcgccaaggaatcgagagctccaagtgggccatttttggtaagcagaactggcgatgcgggatgaaccggaagccgggttacggtgcctaactacgcgctaacctagatcccacaaagggtgttggtcgattaagacagcaggacggtggtcatggaagtcgaaatccgctaaggagtgtgtaacaactcacctgccgaatcaactagccccgaaaatggatggcgctgaagcgcgtgacctatacccggccgtcggggcaagagccaggccccgatgagtaggagggcgcggcggtcgctgcaaaaccttaggcgtgagcccgggcggagcggccgtcggtgcggatcttggtggtagtagcaaatattcaaatgagaactttgaaggccgaagaggggaaaggttccatgtgaacggcacttgcacatgggttagtcgatcctaagggtcgggggaaccccgacagaaagcgcgttctgcgcgtgcaccgaaagggaatcgggttaaaattcctgaaccgggatgcagcagttgacggcaacgttagggagtccggagacgtcggcgagggcctcgggaagagttatcttttctgtttaacagcctgcccaccctggaatcgactcagtcggaggtagggtccagcggctggaagagcaccgcacgtcgcgtggtgtccggtgcgccctcggcgacccttgaaaatccggaggaccgggtaccgtttgcacccgttcgtactcataaccgcatcaggtctccaaggtgaacagcctctggtcgatggaacaatgtaggcaagggaagtcggcaaaatggatccgtaacttcgggaaaaggattggctctgagggctgggcacgggggtcccagtcccgaactcgtcagctgtcggtggactgctcgagctgcttccgcggcgagagcgggtcgccacgtgctggccgagggacggactgggaatggcttcttcgggagccttctccgggcatcgaacagccagctcagaactggtacggacaaggggaatccgactgtttaattaaaacaaagcattgcgatggtccttgcggatgctaacgcaatgtgatttctgcccagtgctctgaatgtcaaagtgaagaaattcaaccaagcgcgggtaaacggcgggagtaactatgactctcttaaggtagccaaatgcctcgtcatctaattagtgacgcgcatgaatggattaacgagattcccactgtccctgtctactatccagcgaaaccacagccaagggaacgggcttggcagaatcagcggggaaagaagaccctgttgagcttgactctagtccgactttgtgaaatgacttgagaggtgtaggataagtgggagccgaaaggcgaaagtgaaataccactacttttaacgttattttacttattccgtgaatcggaggcggggcaatgcccctctttttggacccaaggcttgcttcggcgggccgatccgggcggaagacattgtcaggtggggagtttggctggggcggcacatctgttaaaagataacgcaggtgtcctaagatgagctcaacgagaacagaaatctcgtgtggaacagaagggtaaaagctcgtttgattctgatttccagtacgaatacgaaccgtgaaagcgtggcctaacgatcctttagaccttcggaatttgaagctagaggtgtcagaaaagttaccacagggataactggcttgtggcagccaagcgttcatagcgacgttgctttttgatccttcgatgtcggctcttcctatcattgtgaagcagaattcaccaagtgttggattgttcacccaccaacagggaacgtgagctgggtttagaccgtcgtgagacaggttagttttaccctactgatgatagtatcgcaatagtaattcaacctagtacgagaggaaccgttgattcgcacaattggtcatcgcgcttggttgaaaagccagtggcgcgaagctaccatgcgttggattatgactgaacgcctctaagtcagaatccgggctagaagcgatgcgtgtgcctgccgcccgtttgccgacccgcagtaggggtcattcgacccccaagggcacatgtcgttggctaagccatcgtggtggatgagccacgttggccgccttgaaacacaattcccaccgagcggcaggtagaatcctttgcagacgacttaaatacgcgacggggtattgtaagcggcagagtggccttgctgccacgatccgctgagattcagccctttgtcgctccgattcaggaatccttgtaagtttcttctccaccgcttattgatatgcttaaactcagcgggtagtcccgtctgacctggggtcgcggtcgaaggcacatta-gcaccattgttttataac---gcccaagcatgcgacagagtgaagcacaacagcaccaatgatttttcaaccacaactggttgtgacatccgtcgatgagggatcctttttgggcaaaccgagctaacgggatgccattatcc-gcccccgcaccaatttggt-----aaggggcgacttgatgcgtgacgcccaggcaggcgtgccctcagcccgaaggcgtcgggcgcaacttgcgttcaaagactcgatggttcacgggattctgcaattcacaccaagtatcgcatttcgctacgttcttcatcgatgcgagagccgagatatccgttgccgagagtcgttttgactttcaagatacatcacatccccaaaaccacaccgcaaacgggagtcacggggagcaacgcttccatttt-gttttccttggcgcttgccgcgccgggttttgttagcccaccaagtgc----aagcaccgagcaggcacagtgtcc-cgaagagt--ggattgctctaacccaacaaggcaccgttcatgttaaacacgtgttcacaggtctactttttagatatcgacaatgatccttccgcaggttcacctacggaaaccttgttacgacttctccttcctctaaatgataaggttcagtggacttctcgcgacgtcgcgggcagcgaaccgcccacgtcgccg
>Plantago_subspathulata
tacctggttgatcctgccagtagtcatatgcttgtctcaaagattaagccatgcatgtgtaagtatgaactaattcagactgtgaaactgcgaatggctcattaaatcagttatagtttgtttgatggtacctgctactcggataaccgtagtaattctagagctaatacgtgcaacaaaccccgacttctggaagggatgcatttattagataaaaggtcgacacgggctctgcctgttgcttcgatgattcatgataactcgacggatcgcacggccttcgtgccggcgacgcatcattcaaatttctgccctatcaactttcgatggtaggatagtggcctactatggtggtgacgggtgacggagaattagggttcgattccggagagggagcctgagaaacggctaccacatccaaggaaggcagcaggcgcgcaaattacccaatcctgacacggggaggtagtgacaataaataacaataccgggctctacgagtctggtaattggaatgagtacaatctaaatcccttaacgaggatccattggagggcaagtctggtgccagcagccgcggtaattccagctccaatagcgtatatttaagttgttgcagttaaaaagctcgtagttggactttgggttgggtcgaccggtccgcctctggtgtgcatcggtcgtctcgtcccttctgctggcgatgcgctcctggccttaactggccgggtcgttcctccagcactgttactttgaagaaattagagtgctcaaagcaagcctacgctctggatacattagcatgggataacattataggatttcggtcctattacgttggccttcgggatcggagtaatgattaacagggacagtcgggggcattcgtatttcatagtcagaggtgaaattcttggatttatgaaagacgaacaactgcgaaagcatttgccaaggatgttttcattaatcaagaacgaaagttgggggctcgaagacgatcagataccgtcctagtctcaaccataaacgatgccgaccagggatcggcggatgttacttttaggactccgccggcaccttatgagaaatcaaagtctttgggttccggggggagtatggtcgcaaggctgaaacttaaaggaattgacggaagggcaccaccaggagtggagcctgcggcttaatttgactcaacacggggaaacttaccaggtccagacatagtaaggattgacagactgagagctctttcttgattctatgggtggtggtgcatggccgttcttagttggtggagcgatttgtctggttaattccgataacgaacgagacctcagcctgctaactagctatgcggaggtatacctccgtggccagcttcttagagggactacggccttttaggccgcggaagtttgaggcaataacaggtctgtgatgcccttagatgttctgggccgcacgcgcgctacactgatgtattcaacgagtctatagccttggccgacaggcccgggtaatctttgaaattacatcgtgatggggatagatcattgcaattgttggtcttgaacgaggaattcctagtaagcgcgagtcatcagctcgcgttgactacgtccctgccctttgtacacaccgcccgtcgctcctaccgattgaatggtccggtgaagtgttcggatcgcggcgacgtgggcggttcgctgcccgcgacgtcgcgagaagtccactgaaccttatcatttagaggaaggagaagtcgtaacaaggtttccgtaggtgaacctgcggaaggatcatgcgaccccaggtcagacgggattacccgctgagtttaagcatatcaataagcggtggagaagaaacttacaaggattcccctagtaacggcgagcgaaccgggaatagcccaacttgagaatcggacggcttcgtcgttcgaattgtagtctggagaagcgtcctcagcggcggaccgggctcaagtcccctggaaaggggcgccgtagagggtgagagccccgtcgtgcccggaccctgtcgcaccacgaggcgctgtcggcgagtcgggttgtttgggaatgcagccccaatcgggcggtaaattccgtccaaggctaaatatgggcgagagaccgatagcgaacaagtaccgcgagggaaagatgaaaaggactttgaaaagagagtcaaagagtgcttgaaattgtcgggagggaagcggatgggggctggcggtgtaccccggtcggatgtggaacggtgcaagccggtccgccgatcggctcggggtgcggaccaacacggattggggtgggcggcgaaagccagggccttagataagccctggagtgccgtctcctcgatcgtggcggacagcgcgcgcctctggcgtgcttcggcaactgcgtgctcccggtgttggcctgtgagctccccattcgacccgtcttgaaacacggaccaaggagtctgacatgtgtgcgagtcattgggtgagtaaacccgtaaggcgcaaggaagctgactggcgcg-atccccctcgaggggtgcagcgtcgaccgaccttgatcttctgagaagggttcgagtgagcatacctgtcgggacccgaaagatggtgaactatgcctgagcggggcgaagccagaggaaactctggtggaggcccgcagcgatactgacgtgcaaatcgttcgtctgacttgggtataggggcgaaagactaatcgaaccatctagtagctggttccctccgaagtttccctcaggatagctggagctcgggtgcgagttctatcgggtaaagccaatgattagaggcatcgggggcgcaacgccctcgacctattctcaaactttaaataggtaggacggcgtggttgctttgttgaacctcgccaaggaatcgagagctccaagtgggccatttttggtaagcagaactggcgatgcgggatgaaccggaagccgggttacggtgcccaactacgcgctaacctagatcccacaaagggtgttggtcgattaagacagcaggacggtggtcatggaagtcgaaatccgctaaggagtgtgtaacaactcacctgccgaatcaactagccccgaaaatggatggcgctgaagcgcgtgacctatacccggccgtcggggcaagagccaggccccgatgagtaggagggcgcggcggtcgctgcaaaaccttaggcgtgagcccgggcggagcggccgtcggtgcggatcttggtggtagtagcaaatattcaaatgagaactttgaaggccgaagaggggaaaggttccatgtgaacggcacttgcacatgggttagtcgatcctaagggtcgggggaaccccgacagagagcgcgttctgcgcgtgcaccgaaagggaatcgggttaaaattcctgaaccgggacgcagctgttgacggcaacgttaggaagtccggagacgtcggcgagggcctcgggaagagttatcttttctgtttaacagcctgcccaccctggaatcggctcagccggaggtagggtccagcggctggaagagcaccgcacgtcgcgtggtgtccggtgcgccctcggcgacccttgaaaatccggaggaccgggtacagtttgcgcccgttcgtactcataaccgcatcaggtctccaaggtgaacagcctctggtcgatggaacaatgtaggcaagggaagtcggcaaaatggatccgtaacttcgggaaaaggattggctctgagggctgggctcgggggtcccagttccgaactcgtcggctgtcggtggactgctcgagctgcttccgcggcgagagcgggtcgccgcgtgacgaccgagggacggactgggaatgtcttcttcgggggacttcctcgggcgtcgaacagccagctcagaactggtacggacaaggggaatccgactgtttaattaaaacaaagcattgcgatggtccctgcggatgcttacgcaatgtgatttctgcccagtgctctgaatgtcaaagtgaagaaattcaaccaagcgcgggtaaacggcgggagtaactatgactctcttaaggtagccaaatgcctcgtcatctaattagtgacgcgcatgaatggattaacgagattcccactgtccctgtctactatccagcgaaaccacagccaagggaacgggcttggcagaatcagcggggaaagaagaccctgttgagcttgactctagtccgactttgtgaaatgacttgagaggtgtaggataagtgggagccgaaaggcgaaagtgaaataccactacttttaacgttattttacttattccgtgaatcggaggcggggcaatgcccctctttttggacctaaggttcgcttcggcgggccgatccgggcggaagacattgtcaggtggggagtttggctggggcggcacatctgttaaaagataacgcaggtgtcctaagatgagctcaacgagaacagaaatctcgtgtggaacagaagggtaaaagctcgtttgattctgatttccagtacgaatacgaaccgtgaaagcgtggcctaacgatcctttagatcttcggaatttgaagctagaggtgtcagaaaagttaccacagggataactggcttgtggcagccaagcgttcatagcgacgttgctttttgatccttcgatgtcggctcttcctatcattgtgaagcagaattcaccaagtgttggattgttcacccaccaacagggaacgtgagctgggtttagaccgtcgtgagacaggttagttttaccctactgatgatagtatcgcaatagtaattcaacctagtacgagaggaaccgttgattcgcacaattggtcatcgcgcttggttgaaaagccagtggcgcgaagctaccatgcgttggattatgactgaacgcctctaagtcagaatccgggctagaagcgatgcgtgtgcccgccgcccgtttgccgacccgcagtaggggtcattcgacccccaagggcacatgtcgttggccaagccctcgtggcggatgagccacgttggccgccttgaaacacaattcccaccgagcggcgggtagaatcctttgcagacgacttaaatacgcgacggggtattgtaagcggcagagtggccttgctgccacgatccgctgagattcagccctttgtcgctccgattcgggaatccttgtaagtttcttctccaccgcttattgatatgcttaaactcagcgggtaatcccgtctgacctggggtcgcggtcgaaggcgcactagacgccgttgggttaaaacgatgcccta-caagagacagggtgaagcacaacagcaaaatgatattttcaaccaccactggttgtgacatccgtctttgagggatcccttttgggccaaccgagctaacgggaggccattttccgtcccccgatccacgagggattgggagggggcgacgcgatgcgtgacgcccaggcaggcgtgccctcagcccgaaggcgtcgggcgcaacttgcgttcaaagattcgatggttcacgggattctgcaattcacaccaagtatcgcatttcgctacgttcttcatcgatgcgagagccgagatatccgttgccgagagtcgtttagacttataagatacgtcgcatccccacaaccgcaccgcgaacgggagtcacggggcgcaacgattccgtatt-gttttccttggcgcttgccgcgccgggtttcgttagccagcctggtgc----aagcaccaggcggacacgtcgtct-cgccaaga--agattactcaagctcgacgagacgccgttcatgttaaacacgagttcgcgggtttgcttttaagatatcgacaatgatccttccgcaggttcacctacggaaaccttgttacgacttctccttcctctaaatgataaggttcagtggacttctcgcgacgtcgcgggcagcgaaccgcccacgtcgccg
>Plantago_trinitatis
---ctggttgatcctgccagtagtcatatgcttgtctcaaagattaagccatgcatgtgtaagtatgaactaattcagactgtgaaactgcgaatggctcattaaatcagttatagtttgtttgatggtacctgctactcggataaccgtagtaattctagagctaatacgtgcaacaaaccccgacttctggaagggatgcatttattagataaaaggtcgacacgggctctgcctgttgcttcgatgattcatgataacttgacggatcgcacggtcttcgtgccggcgacgcatcattcaaatttctgccctatcaactttcgatggtaggatagtggcctactatggtggtgacgggtgacggagaattagggttcgattccggagagggagcctgagaaacggctaccacatccaaggaaggcagcaggcgcgcaaattacccaatcctgacacggggaggtagtgacaataaataacaataccgggctcttcgagtctggtaattggaatgagtacaatctaaatcccttaacgaggatccattggagggcaagtctggtgccagcagccgcggtaattccagctccaatagcgtatatttaagttgttgcagttaaaaagctcgtagttggactttgggttgggtcgaccggtccgcctatggtgtgcatcggtcgcctcgtcccttctgttggcgatgcgctcctggccttaactggccgggtcgttcctccagcactgttactttgaagaaattagagtgctcaaagcaagcctacgctctggatacattagcatgggataacatcataggatttcggtcctattacgttggccttcgggatcggagtaatgattaacagggactgtcgggggcattcgtatttcatagtcagaggtgaaattcttggatttatgaaagacgaacaactgcgaaagcatttgccaaggatgttttcattaatcaagaacgaaagttgggggctcgaagacgatcagataccgtcctagtctcaaccataaacgatgccgaccagggatcggcggatgttgcttttaggactccgccggcaccttatgagaaatcaaagtctttgggttccggggggagtatggtcgcaaggctgaaacttaaaggaattgacggaagggcaccaccaggagtggagcctgcggcttaatttgactcaacacggggaaacttaccaggtccagacatagtaaggattgacagactgagagctctttcttgattctatgggtggtggtgcatggccgttcttagttggtggagcgatttgtctggttaattccgataacgaacgagacctcagcctgctaactagctatgcggaggtatccctccgcggccagcttcttagagggactacggccttttaggccgcggaagtttgaggcaataacaggtctgtgatgcccttagatgttctgggccgcacgcgcgctacactgatgtattcaacgagtctatagccttggccgacaggcccgggtaatctttgaaattacatcgtgatggggatagatcattgcaattgttggtcttgaacgaggaattcctagtaagcgcgagtcatcagctcgcgttgactacgtccctgccctttgtacacaccgcccgtcgctcctaccgattgaatggtccggtgaagtgttcggatcgcggcgacgtgggcggttcgctgcccgcgacgtcgcgagaagtccactgaaccttatcatttagaggaaggagaagtcgtaacaaggtttccgtaggtgaacctgcggaaggatcatgcgaccccaggtcagacgggactacccgctgagtttaagcatatcaataagcggtggagaagaaacttacaaggattcccctagtaacggcgagcgaaccgggaatagcccaacttgagaatcgggcggccacgccgtccgaattgtagtctggagaagcgtcctcagcggcggaccgggctcaagtcccctggaaaggggcgccggagagggtgagagccccgtcgtgcccggaccctgtcgcaccacgaggcgctgtcggcgagtcgggttgtttgggaatgcagccccaatcgggcggtaaattccgtccaaggctaaatatgggcgagagaccgatagcgaacaagtaccgcgagggaaagatgaaaaggactttgaaaagagagtcaaagagtgcttgaaattgtcgggagggaagcggatgggggctggcggtgcgccccggtcggatgtggaacggtgaaagccggtccgccgatcgactcggggtgcggaccaacacggattggggtgggcggcgaaagccagggtcgtagaaaagtcctggagtgccgtctccccgatcgtggcggacagcacgcgcctctggcgtgcttcggcaactgcgtgctcccggtgttggcctgtgagctccccattcgacccgtcttgaaacacggaccaaggagtctgacatgtgtgcgagtcattgggtgagtaaacccgtaaggcgtaaggaagctgactggcgcg-atccccctcgaggggtgcagtgtcgaccgaccttgatcttctgagaagggttcgagtgagcatacctgtcgggacccgaaagatggtgaactatgcctgagcggggcgaagccagaggaaactctggtggaggcccgcagcgatactgacgtgcaaatcgttcgtctgacttgggtataggggcgaaagactaatcgaaccatctagtagctggttccctccgaagtttccctcaggatagctggagctcgagtgcgagttctatcgggtaaagccaatgattagaggcatcggggatgcaacgtcctcgacctattctcaaactttaaataggtaggacggcgtggttgctttgttgaacctcgccaaggaatcgagagctccaagtgggccatttttggtaagcagaactggcgatgcgggatgaaccggaagccgggttacggtgcctaactacgcgctaacctagatcccacaaagggtgttggtcgattaagacagcaggacggtggtcatggaagtcgaaatccgctaaggagtgtgtaacaactcacctgccgaatcaactagccccgaaaatggatggcgctgaagcgcgtgacctatacccggccgtcggggcaagagccaggccccgatgagtaggagggcgcggcggtcgctgcaaaaccttaggcgtgagcccgggcggagcggccgtcggtgcggatcttggtggtagtagcaaatattcaaatgagaactttgaaggccgaagaggggaaaggttccatgtgaacggcacttgcacatgggttagtcgatcctaagggtcgggggaaccccgacagaaagcgcgttctgcgcgtgcaccgaaagggaatcgggttaaaattcctgaaccgggatgcagcggttgacggcaacgttagggagtccggagacgtcggcgagggcctcgggaagagttatcttttctgtttaacagcctgcccaccctggaatcgactcagtcggaggtagggtccagcggctggaagagcaccgcacgtcgcgtggtgtccggtgcgccctcggcgacccttgaaaatccggaggaccgagtgccgtttgcgcccgttcgtactcataaccgcatcaggtctccaaggtgaacagcctctggtcgatggaacaatgtaggcaagggaagtcggcaaaatggatccgtaacttcgggaaaaggattggctctgagggctgggcacgggggtcccagtcccgaactcgtcagctgtcggcggactgctcgagctgcttccgcggcgagagcgggtcgccacgtgctggccgagggacggactgggaacggcttcttcgggagccttctccgggcgtcgaacagccagctcagaactggtacggacaaggggaatccgactgtttaattaaaacaaagcattgcgatggtcctcgcggatgctaacgcaatgtgatttctgcccagtgctctgaatgtcaaagtgaagaaattcaaccaagcgcgggtaaacggcgggagtaactatgactctcttaaggtagccaaatgcctcgtcatctaattagtgacgcgcatgaatggattaacgagattcccactgtccctgtctactatccagcgaaaccacagccaagggaacgggcttggcagaatcagcggggaaagaagaccctgttgagcttgactctagtccgactttgtgaaatgacttgagaggtgtaggataagtgggagccgaaaggcgaaagtgaaataccactacttttaacgttattttacttattccgtgaatcggaggcggggcaacgcccctctttttggacccaaggctcgcttcggcgggccgatccgggcggaagacattgtcaggtggggagtttggctggggcggcacatctgttaaaagataacgcaggtgtcctaagatgagctcaacgagaacagaaatctcgtgtggaacagaagggtaaaagctcgtttgattctgatttccagtacgaatacgaaccgtgaaagcgtggcctaacgatcctttagaccttcggaatttgaagctagaggtgtcagaaaagttaccacagggataactggcttgtggcagccaagcgttcatagcgacgttgctttttgatccttcgatgtcggctcttcctatcattgtgaagcagaattcaccaagtgttggattgttcacccaccaacagggaacgtgagctgggtttagaccgtcgtgagacaggttagttttaccctactgatgatagtatcgcaatagtaattcaacctagtacgagaggaaccgttgattcgcacaattggtcatcgcgcttggttgaaaagccagtggcgcgaagctaccatgcgttggattatgactgaacgcctctaagtcagaatccgggctagaagcgatgcgtgtgcccgccgcccgtttgtcgacccgcagtaggggtcaatcgacccccaagggcacatgtcgttggctaagccatcgtggtggatgagccacgttggccgccttgaaatacaattcccaccgagcggcgggtagaatcctttgcagacgacttaaatacgcgacggggtattgtaagcggcagagtggccttgctgccacgatccgctgagattcagccctttgtcgctctgattcaggaatccttgtaagtttcttctccaccgcttattgatatgcttaaactcagcgggtagtcccgtctgacctggggtcgcggtcgaaggcgcgtta-gcaccattgttttgtaacgatgcccaagcatgcgacggagtgaagcacaacggcaccaatgatctttcaaccaccactggttgtgacatccgtcgatgagggatcctttttgggcaaaccgagctaacgggatgccaatat---ccccccgcaccgaattggt---gtggggggcgacgcgatgcgtgacgcccaggcaggcgtgccctcagcccgaaggcgtcgggcgcaacttgcgttcaaagactcgatggttcacgggattctgcaattcacaccaagtatcgcatttcgctacgttcttcatcgatgcgagagccgagatatccgttgccgagagtcgttttgactttcaagatacatcacatccccaaaaccacaccgcgaacgggagtcacggggagcaacgcttccatttt-gttttccttggcgcttgccgcgccgggtttcgttagcccaccaagtgc----atgcaccgggcaagcacagtgtcc-ggatgagt--ggattgctccagcccaacgaggcaccgttcatgttaaacacgtgttcacaggtctactttttagatatcgacaatgatccttccgcaggttcacctacggaaaccttgttacgacttctccttcctctaaatgataaggttcagtggacttctcgcgacgtcgcgggcagcgaaccgcccacgtcgccg
>Plantago_hatschbachiana
tacctggttgatcctgccagtagtcatatgcttgtctcaaagattaagccatgcatgtgtaagtatgaactaattcagactgtgaaactgcgaatggctcattaaatcagttatagtttgtttgatggtacctgctactcggataaccgtagtaattctagagctaatacgtgcaacaaaccccgacttctggaagggatgcatttattagataaaaggtcgacacgggctctgcctgttgcttcgatgattcatgataacttgacggatcgcacggtcttcgtgccggcgacgcatcattcaaatttctgccctatcaactttcgatggtaggatagtggcctactatggtggtgacgggtgacggagaattagggttcgattccggagagggagcctgagaaacggctaccacatccaaggaaggcagcaggcgcgcaaattacccaatcctgacacggggaggtagtgacaataaataacaataccgggctcttcgagtctggtaattggaatgagtacaatctaaatcccttaacgaggatccattggagggcaagtctggtgccagcagccgcggtaattccagctccaatagcgtatatttaagttgttgcagttaaaaagctcgtagttggactttgggttgggtcgaccggtccgcctatggtgtgcatcggtcgcctcgtcccttctgctggcgatgcgctcctggccttaactggccgggtcgttcctccagcactgttactttgaagaaattagagtgctcaaagcaagcctacgctctggatacattagcatgggataacatcataggatttcggtcctattacgttggccttcgggatcggagtaatgattaacagggactgtcgggggcattcgtatttcatagtcagaggtgaaattcttggatttatgaaagacgaacaactgcgaaagcatttgccaaggatgttttcattaatcaagaacgaaagttgggggctcgaagacgatcagataccgtcctagtctcaaccataaacgatgccgaccagggatcggcggatgttgcttttaggactccgccggcaccttatgagaaatcaaagtctttgggttccggggggagtatggtcgcaaggctgaaacttaaaggaattgacggaagggcaccaccaggagtggagcctgcggcttaatttgactcaacacggggaaacttaccaggtccagacatagtaaggattgacagactgagagctctttcttgattctatgggtggtggtgcatggccgttcttagttggtggagcgatttgtctggttaattccgataacgaacgagacctcagcctgctaactagctatgcggaggtatccctccgcggccagcttcttagagggactacggccttttaggccgcggaagtttgaggcaataacaggtctgtgatgcccttagatgttctgggccgcacgcgcgctacactgatgtattcaacgagtctatagccttggccgacaggcccgggtaatctttgaaattacatcgtgatggggatagatcattgcaattgttggtcttgaacgaggaattcctagtaagcgcgagtcatcagctcgcgttgactacgtccctgccctttgtacacaccgcccgtcgctcctaccgattgaatggtccggtgaagtgttcggatcgcggcgacgtgggcggttcgctgcccgcgacgtcgcgagaagtccactgaaccttatcatttagaggaaggagaagtcgtaacaaggtttccgtaggtgaacctgcggaaggatcatgcgaccccaggtcagacgggactacccgctgagtttaagcatatcaataagcggtggagaagaaacttacaaggattcccctagtaacggcgagcgaaccgggaatagcccaacttgagaatcgggcggccacgccgtccgaattgtagtctggagaagcgtcctcagcggcggaccgggctcaagtcccctggaaaggggcgccggagagggtgagagccccgtcgtgcccggaccctgtcgcaccacgaggcgctgtcggcgagtcgggttgtttgggaatgcagccccaatcgggcggtaaattccgtccaaggctaaatatgggcgagagaccgatagcgaacaagtaccgcgagggaaagatgaaaaggactttgaaaagagagtcaaagagtgcttgaaattgtcgggagggaagcggatgggggctggcggtgcgccccggtcggatgtggaacggtgaaagccggtccgccgatcgactcggggtgcggaccaacacggattggggtgggcggcgaaagccagggtcgtagaaaagtcctggagtgccgtctccccgatcgtggcggacagcacgcgcctctggcgtgcttcggcaactgcgtgctcccggtgttggcctgtgagctccccattcgacccgtcttgaaacacggaccaaggagtctgacatgtgtgcgagtcattgggtgagtaaacccgtaaggcgtaaggaagctgactggcgcg-atccccctcgaggggtgcagcgtcgaccgaccttgatcttctgagaagggttcgagtgagcatacctgtcgggacccgaaagatggtgaactatgcctgagcggggcgaagccagaggaaactctggtggaggcccgcagcgatactgacgtgcaaatcgttcgtctgacttgggtataggggcgaaagactaatcgaaccatctagtagctggttccctccgaagtttccctcaggatagctggagctcgagtgcgagttctatcgggtaaagccaatgattagaggcatcggggatgcaacgtcctcgacctattctcaaactttaaataggtaggacggcgtggttgctttgttgaacctcgccaaggaatcgagagctccaagtgggccatttttggtaagcagaactggcgatgcgggatgaaccggaagccgggttacggtgcctaactacgcgctaacctagatcccacaaagggtgttggtcgattaagacagcaggacggtggtcatggaagtcgaaatccgctaaggagtgtgtaacaactcacctgccgaatcaactagccccgaaaatggatggcgctgaagcgcgtgacctatacccggccgtcggggcaagagccaggccccgatgagtaggagggcgcggcggtcgctgcaaaaccttaggcgtgagcccgggcggagcggccgtcggtgcggatcttggtggtagtagcaaatattcaaatgagaactttgaaggccgaagaggggaaaggttccatgtgaacggcacttgcacatgggttagtcgatcctaagggtcgggggaaccccgacagaaagcgcgttctgcgcgtgcaccgaaagggaatcgggttaaaattcctgaaccgggacgcagcggttgacggcaacgttagggagtccggagacgtcggcgagggcctcgggaagagttatcttttctgtttaacagcctgcccaccctggaatcgactcagtcggaggtagggtccagcggctggaagagcaccgcacgtcgcgtggtgtccggtgcgccctcggcgacccttgaaaatccggaggaccgagtgccgtttgcgcccgttcgtactcataaccgcatcaggtctccaaggtgaacagcctctggtcgatggaacaatgtaggcaagggaagtcggcaaaatggatccgtaacttcgggaaaaggattggctctgagggctgggcacgggggtcccagtcccgaactcgtcagctgtcggcggactgctcgagctgcttccgcggcgagagcgggtcgccacgtgctggccgagggacggactgggaacggcttcttcgggagccttctccgggcgtcgaacagccagctcagaactggtacggacaaggggaatccgactgtttaattaaaacaaagcattgcgatggtcctcgcggatgctaacgcaatgtgatttctgcccagtgctctgaatgtcaaagtgaagaaattcaaccaagcgcgggtaaacggcgggagtaactatgactctcttaaggtagccaaatgcctcgtcatctaattagtgacgcgcatgaatggattaacgagattcccactgtccctgtctactatccagcgaaaccacagccaagggaacgggcttggcagaatcagcggggaaagaagaccctgttgagcttgactctagtccgactttgtgaaatgacttgagaggtgtaggataagtgggagccgaaaggcgaaagtgaaataccactacttttaacgttattttacttattccgtgaatcggaggcggggcaacgcccctctttttggacccaaggctcgcttcggcgggccgatccgggcggaagacattgtcaggtggggagtttggctggggcggcacatctgttaaaagataacgcaggtgtcctaagatgagctcaacgagaacagaaatctcgtgtggaacagaagggtaaaagctcgtttgattctgatttccagtacgaatacgaaccgtgaaagcgtggcctaacgatcctttagaccttcggaatttgaagctagaggtgtcagaaaagttaccacagggataactggcttgtggcagccaagcgttcatagcgacgttgctttttgatccttcgatgtcggctcttcctatcattgtgaagcagaattcaccaagtgttggattgttcacccaccaacagggaacgtgagctgggtttagaccgtcgtgagacaggttagttttaccctactgatgatagtatcgcaatagtaattcaacctagtacgagaggaaccgttgattcgcacaattggtcatcgcgcttggttgaaaagccagtggcgcgaagctaccatgcgttggattatgactgaacgcctctaagtcagaatccgggctagaagcgatgcgtgtgcccgccgcccgtttgccgacccgcagtaggggtcattcgacccccaagggcacatgtcgttggctaagccatcgtggtggatgagccacgttggccgccttgaaacacaattcccaccgagcggcgggtagaatcctttgcagacgacttaaatacgcgacggggtattgtaagcggcagagtggccttgctgccacgatccgctgagattcagccctttgtcgctccgattcaggaatccttgtaagtttcttctccaccgcttattgatatgcttaaactcagcgggtagtcccgtctgacctggggtcgcggtcgaaggcgcgtta-gcaccattgttttgtaacgatgcccaagcatgcgacggagtgaagcacaacggcaccaatgatctttcaaccaccactggttgtgacatccgtcgatgagggatcctttttgggcaaaccgagctaacgggatgccattat---ccccccgcaccgaattggt---gtggggggcgacgcgatgcgtgacgcccaggcaggcgtgccctcagcccgaaggcgtcgggcgcaacttgcgttcaaagactcgatggttcacgggattctgcaattcacaccaagtatcgcatttcgctacgttcttcatcgatgcgagagccgagatatccgttgccgagagtcgttttgactttcaagatacatcacatcccccaaaccacaccgcgaacgggagtcggggggagcaacgcttccatttt-gttttccttggcgcttgccgcgccgggtttcgttagcccaccaagtgc----atgcaccgggcaggcacggtgtcc-cgaagagt--ggattgctccagcccaacgaggcaccgttcatgttaaacacgtgttcacaggtctactttttagatatcgacaatgatccttccgcaggttcacctacggaaaccttgttacgacttctccttcctctaaatgataaggttcagtggacttctcgcgacgtcgcgggcagcgaaccgcccacgtcgccg
>Plantago_sp_nov
tacctggttgatcctgccagtagtcatatgcttgtctcaaagattaagccatgcatgtgtaagtatgaaataattcagactgtgaaactgcgaatggctcattaaatcagttatagtttgtttgatggtacctgctactcggataaccgtagtaattctagagctaatacgtgcaacaaaccccgacttctggaagggatgcatttattagataaaaggtcgacacgggctctgcctgttgcttcgatgattcatgataacttgacggatcgcacggtcttcgtgccggcgacgcatcattcaaatttctgccctatcaactttcgatggtaggatagtggcctactatggtggtgacgggtgacggagaattagggttcgattccggagagggagcctgagaaacggctaccacatccaaggaaggcagcaggcgcgcaaattacccaatcctgacacggggaggtagtgacaataaataacaataccgggctcttcgagtctggtaattggaatgagtacaatctaaatcccttaacgaggatccattggagggcaagtctggtgccagcagccgcggtaattccagctccaatagcgtatatttaagttgttgcagttaaaaagctcgtagttggactttgggttgggtcgaccggtccgcctatggtgtgcatcggtcgcctcgtcccttctgctggcgatgcgctcctggccttaactggccgggtcgttcctccagcactgttactttgaagaaattagagtgctcaaagcaagcctacgctctggatacattagcatgggataacatcataggatttcggtcctattacgttggccttcgggatcggaataatgattaacagggactgtcgggggcattcgtatttcatagtcagaggtgaaattcttggatttatgaaagacgaacaactgcgaaagcatttgccaaggatgttttcattaatcaagaacgaaagttgggggctcgaagacgatcagataccgtcctagtctcaaccataaacgatgccgaccagggatcggcggatgttgcttttaggactccgccggcaccttatgagaaatcaaagtctttgggttccggggggagtatggtcgcaaggctgaaacttaaaggaattgacggaagggcaccaccaggagtggagcctgcggcttaatttgactcaacacggggaaacttaccaggtccagacatagtaaggattgacagactgagagctctttcttgattctatgggtggtggtgcatggccgttcttagttggtggagcgatttgtctggttaattccgataacgaacgagacctcagcctgctaactagctatgcggaggtatccctccgcggccagcttcttagagggactacggccttttaggccgcggaagtttgaggcaataacaggtctgtgatgcccttagatgttctgggccgcacgcgcgctacactgatgtattcaacgagtctatagccttggccgacaggcccgggtaatctttgaaattacatcgtgatggggatagatcattgcaattgttggtcttgaacgaggaattcctagtaagcgcgagtcatcagctcgcgttgactacgtccctgccctttgtacacaccgcccgtcgctcctaccgattgaatggtccggtgaagtgttcggatcgcggcgacgtgggcggttcgctgcccgcgacgtcgcgagaagtccactgaaccttatcatttagaggaaggagaagtcgtaac----------------------------------gcgaccccaggtcagacgggactacccgctgagtttaagcatatcaataagcggtggagaagaaacttacaaggattccccttgtaacggcgagcgaaccgggaatagcccaacttgagaatcgggcggccacgccgtccgaattgtagtctggagaagcgtcctcagcggcggaccgggctcaagtcccctggaaaggggcgccggagaggg----agccccgtcgtgcccggaccctgtcgcaccacgaggcgctgtcggcgagtcgggttgtttgggaatgcagccccaatcgggcggtaaattccgtccaaggctaaatatgggcgagagaccgatagcgaacaagtaccgcgagggaaagatgaaaaggactttgaaaagagag-------------gaaattgtcgggagggaagcggatgggggctggcggtgcgccccggtcggatgtggaacggtgaaagccggtccgccgatcgactcggggtgcggaccaacacggattggggtgggcggcgaaagccagggtcgtagaaaagtcctggagtgccgtctccccgatcgtggcggacagcacgcgcctctggcgtgcttcggcaactgcgtgctcccggtgttggcctgtgagctccccattcgacccgtcttgaaacacggaccaaggagtctgacatgtgtgcgagtcattgggtgagtaaacccgtaaggcgtaaggaagctgactggcg--------------ggggtgcag-gtcgaccgaccttgatcttctgagaagggttcgagtgagcatacctgtcgggacccgaaagatggtgaactatgcctgagcggggcgaagccagaggaaactctggtggaggcccgatgcgatactgacgtgcaaatcgttcgtctgacttgggtataggggcgaaagactaatcgaaccatctagtag------------gaagtttccctcaggatagctggagctcgagtgcgagttctatcgggtaaagccaatgattagaggcatcggggatgcaacgtcctcgacctattctcaaactttaaataggtaggacggcgtggttgctttgttgaacctcgccaaggaatcgagagctccaagtgggccatttttggtaagcagaactggcgatgcgggatgaaccggaagccgggttacggtgcctaactacgcgctaacctagatcccacaaagggtgttggtcgattaagacagcaggacggtggtcatggaagtcgaaatccgctaaggagtgtgtaacaactcacctgccgtctcaactagccccgaaaatggatggcgctgaagcgcgtgacctatacccggccgtcggggcgtgagccaggccccgatgagtaggagggcgcggcggtcgctgcaaaaccttaggcgtgagcctgggcggagcggccgtcggtgcggatcttggtggtagtagcaaatattcaaatgagaactttgaaggccgaagaggggaaaggttccatgtgaacggcacttgcacatgggttagtcgatcctaagggtcgggggaaccccgacagaaagcgcgttctgcgcgtgcaccgaaagggaatcgggttaaaattcctgaaccgggacgcagcggttgacggcaacgttagggagtccggagacgtcggcgagggcctcgggaagagttatcttttctgtttaacagcctgcccaccctggaatcgactcagtcggaggtagggtccagcggctggaagagcaccgcacgtcgcgtggtgtccggtgcgccctcggcgacccttgaaaatccggaggaccgagtgccgtttgcgcccgttcgtactcataaccgcatcaggtctccaaggtgaacagcctctggtcgatggaacaatgtaggcaagggaagtcggcaaaatggatccgtaacttcgggaaaaggattggctctgagggctgggcacgggggtcccagtcccgaactcgtcagctgtcggcggactgctcgagctgcttccgcggcgagagcgggtcgccacgtgctggccgagggacggactgggaacggcttcttcgggagccttctccgggcgtcgaacagccagctcagaactggtacggacaaggggaatccgactgtttaattaaaacaaagcattgcga---------cggatgctaacgcaatgtgatttctgcccagtgctctgaatgtcaaagtgaagaaattcaaccaagcgcgggtaaacggcgggagtaactatgactctcttaaggtagccaaatgcctcgtcatctaattagtgacgcgcatgaatggattaacgagattcccactgtccctgtctactatccagcgaaaccacagccaagggaacgggcttggcagaatcagcggggaaagaagaccctgttgagcttgactctagtccgactttgtgaaatgacttgagaggtgtaggataagtgggagccgaaaggcgaaagtgaaataccactacttttaacgttattttacttattccgtgaatcggaggcggggcaacgcccctctttttggacccaaggctcgcttcggcgggccgatccgggcggaagacattgtcaggtggggagtttggctggggcggcacatctgttaaaagataacgcaggtgtcctaagatgagctcaacgagaacagaaatctcgtgtggaacagaagggtaaaagctcgtttgaacctgatttccagtacgaatacgaaccgtgaaagcgtggcctaacgatcctttagaccttcggaatttgaagctagaggtgtcagaaaagttaccacagggataactggcttgtggcagccaagcgttcatagcgacgttgctttttgatccttcgatgtcggctcttcctatcattgtgaagcagaattcaccaagtgttggtttgttcacccaccaacagggaacgtgagctgggtttagaccgtcgtgagacaggttagttttaccctactgatgatagtatcgcaatagtaattcaacctagtacgagaggaaccgttgattcgcacaattggtcatcgcgcttggttgaaaagccagtggcgcgaagctaccatgcgttggaattggactgaacgcctctaagtcagaatccgggctagaagcgatgcgtgtgcccgccgcccgtttgccgacccgcagtaggggtcattcgacccccaagggcacatgtcgttggctaagccatcgtggtggatgagccacgttggccgccttgaaatacaattcccaccgagcggcgggtagaatcctttgcagacgacttaaatacgcgacggggtattgtaagcggcagagtggccttgctgccacgatccgctgagattcagccctttgtcgc---------ggaatccttgtaagtttcttctccaccgcttattgatatgcttaaactcagcgggtagtcccgtctgacctggggtcgcggtcgaaggcgcatta-gcaccattgttttgtaacgatgcccaagcatgcgacggagtgaagcacaacggcaccaatgatctttcaaccaccactggttgtgacatccttcgatgagggatcctttttgggcaaaccgagctaacgggatgccaatatccgccctcggcaccgaattggt---gtggggggcgacgcgatgcgtgacgcccaggcaggcgtgccctcagcccgaaggcgtcgggcgcaacttgcgttcaaagactcgatggttcacgggattctgcaattcacaccaagtatcgcatttcgctacgttcttcatcgatgcgagagccgagatatccgttgccgagagtcgttttcgctttcaagatacatcacatccccaaaaccacaccgcgaacgggagccacggggagcaacgcttccatttt-gttttccttggcgcttgccgcgccgggtttcgttagcccaccaagtgc----atgcaccgggcaggcacagtttcc-cgatgagt--ggattgctccagcccaacgaggcaccgttcatggttaacacgtgttcacgggtctactttttagatatcgacaatgatccttccgcaggtttacctacggaaaccttgttacgacttctccttcctctaaatgataaggttcagtggacttctcgcgacgtcgcgggcagcgaaccgcccacgtcgccg
>Plantago_princeps
tacctggttgatcctgccagtagtcatatgcttgtctcaaagattaagccatgcatgtgtaagtatgaactaattcagactgtgaaactgcgaatggctcattaaatcagttatagtttgtttgatggtacctgctactcggataaccgtagtaattctagagctaatacgtgcaacaaaccccgacttctggaagggatgcatttattagataaaaggtcgacacgggctctgcctgttgcttcgatgattcatgataactcgacggatcgcaaggccttcgtgccggcgacgcatcattcaaatttctgccctatcaactttcgatggtaggatagtggcctactatggtggtgacgggtgacggagaattagggttcgattccggagagggagcctgagaaacggctaccacatccaaggaaggcagcaggcgcgcaaattacccaatcctgacacggggaggtagtgacaataaataacaataccgggctctacgagtctggtaattggaatgagtacaatctaaatcccttaacgaggatccattggagggcaagtctggtgccagcagccgcggtaattccagctccaatagcgtatatttaagttgttgcagttaaaaagctcgtagttggactttgggttgggtcgaccggtccgcctatggtgtgcatcggtcgcctcgtcccttctgctggcgatgcgctcctggccttaactggccgggtcgttcctccagcactgttactttgaagaaattagagtgctcaaagcaagcctacgctctggatacattagcatgggataacatcataggatttcggtcctattacgttggccttcgggatcggagtaatgattaacagggactgccgggggcattcgtatttcatagtcagaggtgaaattcttggatttatgaaagacgaacaactgcgaaagcatttgccaaggatgttttcattaatcaagaacgaaagttgggggctcgaagacgatcagataccgtcctagtctcaaccataaacgatgccgaccagggatcggcggatgttgcttttaggactccgccggcaccttatgagaaatcaaagtctttgggttccggggggagtatggtcgcaaggctgaaacttaaaggaattgacggaagggcaccaccaggagtggagcctgcggcttaatttgactcaacacggggaaacttaccaggtccagacatagtaaggattgacagactgagagctctttcttgattctatgggtggtggtgcatggccgttcttagttggtggagcgatttgtctggttaattccgataacgaacgagacctcagcctgctaactagctatgcggaggtatccctccgcggccagcttcttagagggactacggccttttaggccgcggaagtttgaggcaataacaggtctgtgatgcccttagatgttctgggccgcacgcgcgctacactgatgtattcaacgagtctatagccttggccgacaggcccgggtaatctttgaaattacatcgtgatggggatagatcattgcaattgttggtcttgaacgaggaattcctagtaagcgcgagtcatcagctcgcgttgactacgtccctgccctttgtacacaccgcccgtcgctcctaccgattgaatggtccggtgaagtgttcggattgcggcgacgtgggcggttcgctgcccgcgacgtcgcgagaagtccactgaaccttatcatttagaggaaggagaagtcgtaacaaggtttccgtaggtgaacctgcggaaggatcatgtgaccccaggtcagacgggactacccgctgagtttaagcatatcaataagcggtggagaagaaacttacaaggattcccctagtaacggcgagcgaaccgggaatagcccaacttgagaatcgggcggccacgccgtccgaattgtagtctggagaagcgtcctcagcggcggaccgggctcaagtcccctggaaaggggcgccggagagggtgagagccccgtcgtgcccggaccctgtcgcaccacgaggcgctgtcggcgagtcgggttgtttgggaatgcagccccaatcgggcggtaaattccgtccaaggctaaatatgggcgagagaccgatagcgaacaagtaccgcgagggaaagatgaaaaggactttgaaaagagagtcaaagagtgcttgaaattgtcgggagggaagcggatgggggctggcggtgcgccccggtcggatgtggaacggtgaaagccggtccgccgatcgactcggggtgcggaccaacacggattggggtgggcggcgaaagccagggtcgtagaaaagtcctggagtgccgtctccccgatcgtggcggacagcacgcgcctctggcgtgcttcggcaactgcgtgctcccggtgttggcctgtgagctccccattcgacccgtcttgaaacacggaccaaggagtctgacatgtgtgcgagtcattgggtgactaaacccgtaaggcgtaaggaagctgactggcgcg-atccccctcgaggggtgcagcgtcgaccgaccttgatcttctgagaagggttcgagtgagcatacctgtcgggacccgaaagatggtgaactatgcctgagcggggcgaagccagaggaaactctggtggaggcccgcagcgatactgacgtgcaaatcgttcgtctgacttgggtataggggcgaaagactaatcgaaccatctagtagctggttccctccgaagtttccctcaggatagctggagctcgagtgcgagttctatcgggtaaagccaatgattagaggcatcggggatgcaacgtcctcgacctattctcaaactttaaataggtaggacggcgtggttgctttgttgaacctcgccaaggaatcgagagctccaagtgggccatttttggtaagcagaactggcgatgcgggatgaaccggaagccgggttacggtgcctaactacgcgctaacctagatcccacaaagggtgttggtcgattaagacagcaggacggtggtcatggaagtcgaaatccgctaaggagtgtgtaacaactcacctgccgaatcaactagccccgaaaatggatggcgctgaagcgcgtgacctatacccggccgtcggggcaagagccaggccccgatgagtaggagggcgcggcggtcgctgcaaaaccttaggcgtgagcccgggcggagcggccgtcggtgcggatcttggtggtagtagcaaatattcaaatgagaactttgaaggccgaagaggggaaaggttccatgtgaacggcacttgcacatgggttagtcgatcctaagggtcgggggaaccccgacagaaagcgcgttctgcgcgtgcaccgaaagggaatcgggttaaaattcctgaaccgggatgcagcagttgacggcaacgttagggagtccggagacgtcggcgagggcctcgggaagagttatcttttctgtttaacagcctgcccaccctggaatcgactcagtcggaggtagggtccagcggctggaagagcaccgcacgtcgcgtggtgtccggtgcgccctcggcgacccttgaaaatccggaggaccgtgtaccgtttgcacccgttcgtactcataaccgcatcaggtctccaaggtgaacagcctctggtcgatggaacaatgtaggcaagggaagtcggcaaaatggatccgtaacttcgggaaaaggattggctctgagggctgggcacgggggtcccagtcccgaactcgtcagctgtcggcggactgctcgagctgcttccgcggcgagagcgggtcgccacgtgctggccgagggacggactgggaatggcttcttcgggagccttctccgggcgtcgaacagccagctcagaactggtacggacaaggggaatccgactgtttaattaaaacaaagcattgcgatggtccttgcggatgctaacgcaatgtgatttctgcccagtgctctgaatgtcaaagtgaagaaattcaaccaagcgcgggtaaacggcgggagtaactatgactctcttaaggtagccaaatgcctcgtcatctaattagtgacgcgcatgaatggattaacgagattcccactgtccctgtctactatccagcgaaaccacagccaagggaacgggcttggcagaatcagcggggaaagaagaccctgttgagcttgactctagtccgactttgtgaaatgacttgagaggtgtaggataagtgggagccgaaaggcgaaagtgaaataccactacttttaacgttattttacttattccgtgaatcggaggcggggcaacgcccctctttttggacccaaggcttgcttcggcgggccgatccgggcggaagacattgtcaggtggggagtttggctggggcggcacatctgttaaaagataacgcaggtgtcctaagatgagctcaacgagaacagaaatctcgtgtggaacagaagggtaaaagctcgtttgattctgatttccagtacgaatacgaaccgtgaaagcgtggcctaacgatcctttagaccttcggaatttgaagctagaggtgtcagaaaagttaccacagggataactggcttgtggcagccaagcgttcatagcgacgttgctttttgatccttcgatgtcggctcttcctatcattgtgaagcagaattcaccaagtgttggattgttcacccaccaacagggaacgtgagctgggtttagaccgtcgtgagacaggttagttttaccctactgatgatagtatcgcaatagtaattcaacctagtacgagaggaaccgttgattcgcacaattggtcatcgcgcttggttgaaaagccagtggcgcgaagctaccatgcgttggattatgactgaacgcctctaagtcagaatccgggctagaagcgatgcgtgtgcctgccgcccgtttgccgacccgcagtaggggtcattcgacccccaagggcacatgtcgttggctaagccatcgtggtggatgagccacgttggccgccttgaaacacaattcccaccgagcggcaggtagaatcctttgcagacgacttaaatacgcgacggggtattgtaagcggcagagtggccttgctgccacgatccgctgagattcagccctttgtcgctccgattcaggaatccttgtaagtttcttctccaccgcttattgatatgcttaaactcagcgggtagtcccgtctgacctggggtcacggtcgaaggcacgtta-gcaccattgttttataacgatgcccaagcatgcgacagagtgatgcacaacgacacgaatgatctttcaaccaccacttgttgtgacatccgtcgatgagggatcctttttgtgcaaaccgagctaacgggatgccattat---ccccccgcaccaaattggt---atagggggcgacgcgatgtgtgacgcccaggcaggcgtgccctcagcccgaaggcatcgggcgcaacttgcgttcaaagactcgatggttcacgggattctgcaattcacaccaagtatcgcatttcgctacgttcttcatcgatgcgagagccgagatatccgttgccgagagtcgttttgactttcaagatacatcacatccccaaaaccacaccgcgaacgggagtcacggggagcaacgcttccatttt-gttttccttggcgcttgccgcgccgggtttcgttagcccaccaagtgc----aagcaccgggtaggcacggtgtcc-cgaagagt--ggattgctctaacccaacgaggcaccgttcatgttaaacacgtgttcacaggtctactttttagatatcgacaatgatccttccgcaggttcacctacggaaaccttgttacgacttctccttcctctaaatgataaggttcagtggacttctcgcgacgtcgcgggcagcgaaccgcccacgtcgccg
>Plantago_major
tacctggttgatcctgccagtagtcatatgcttgtctcaaagattaagccatgcatgtgtaagtatgaactaattcagactgtgaaactgcgaatggctcattaaatcagttatagtttgtttgatggtacctgctactcggataaccgtagtaattctagagctaatacgtgcaacaaaccccgacttctggaagggatgcatttattagataaaaggtcgacacgggctctgcctgttgcttcgatgattcatgataactcgacggatcgcaaggccttcgtgccggcgacgcatcattcaaatttctgccctatcaactttcgatggtaggatagtggcctactatggtggtgacgggtgacggagaattagggttcgattccggagagggagcctgagaaacggctaccacatccaaggaaggcagcaggcgcgcaaattacccaatcctgacacggggaggtagtgacaataaataacaataccgggctctacgagtctggtaattggaatgagtacaatctaaatcccttaacgaggatccattggagggcaagtctggtgccagcagccgcggtaattccagctccaatagcgtatatttaagttgttgcagttaaaaagctcgtagttggactttgggttgggtcgaccggtccgcctatggtgtgcatcggtcgcctcgtcccttctgctggcgatgcgctcctggccttaactggccgggtcgttcctccagcactgttactttgaagaaattagagtgctcaaagcaagcctacgctctggatacattagcatgggataacatcataggatttcggtcctattacgttggccttcgggatcggagtaatgattaacagggactgtcgggggcattcgtatttcatagtcagaggtgaaattcttggatttatgaaagacgaacaactgcgaaagcatttgccaaggatgttttcattaatcaagaacgaaagttgggggctcgaagacgatcagataccgtcctagtctcaaccataaacgatgccgaccagggatcggcggatgttgcttttaggactccgccggcaccttatgagaaatcaaagtctttgggttccggggggagtatggtcgcaaggctgaaacttaaaggaattgacggaagggcaccaccaggagtggagcctgcggcttaatttgactcaacacggggaaacttaccaggtccagacatagtaaggattgacagactgagagctctttcttgattctatgggtggtggtgcatggccgttcttagttggtggagcgatttgtctggttaattccgataacgaacgagacctcagcctgctaactagctatgcggaggtatccctccgcggccagcttcttagagggactacggccttttaggccgcggaagtttgaggcaataacaggtctgtgatgcccttagatgttctgggccgcacgcgcgctacactgatgtattcaacgagtctatagccttggccgacaggcccgggtaatctttgaaattacatcgtgatggggatagatcattgcaattgttggtcttgaacgaggaattcctagtaagcgcgagtcatcagctcgcgttgactacgtccctgccctttgtacacaccgcccgtcgctcctaccgattgaatggtccggtgaagtgttcggatcgcggcgacgtgggcggttcgctgcccgcgacgtcgcgagaagtccactgaaccttatcatttagaggaaggagaagtcgtaacaaggtttccgtaggtgaacctgcggaaggatcatgcgaccccaggtcagacgggactacccgctgagtttaagcatatcaataagcggtggagaagaaacttacaaggattcccctagtaacggcgagcgaaccgggaatagcccaacttgagaatcgggcggccacgccgtccgaattgtagtctggagaagcgtcctcagcggcggaccgggctcaagtcccctggaaaggggcgccggagagggtgagagccccgtcgtgcccggaccctgtcgcaccacgaggcgctgtcggcgagtcgggttgtttgggaatgcagccccaatcgggcggtaaattccgtccaaggctaaatatgggcgagagaccgatagcgaacaagtaccgcgagggaaagatgaaaaggactttgaaaagagagtcaaagagtgcttgaaattgtcgggagggaagcggatgggggctggcggtgcgccccggtcggatgtggaacggtgaaagccggtccgccgatcgactcggggtgcggaccaacacggattggggtgggcggcgaaagccagggtcgtagaaaagccctggagtgccgtctccccgatcgtggcggacagcatgcgcctctggcgtgcttcggcaactgcatgctcccggtgttggcctgtgagctccccattcgacccgtcttgaaacacggaccaaggagtctgacatgtgtgcgagtcattgggtgagtaaacccgtaaggcgtaaggaagctgactggcgcg-atccccctcgaggggtgcagcgtcgaccgaccttgatcttctgagaagggttcgagtgagcatacctgtcgggacccgaaagatggtgaactatgcctgagcggggcgaagccagaggaaactctggtggaggcccgcagcgatactgacgtgcaaatcgttcgtctgacttgggtataggggcgaaagactaatcgaaccatctagtagctggttccctccgaagtttccctcaggatagctggagctcgagtgcgagttctatcgggtaaagccaatgattagaggcatcggggatgcaacgtcctcgacctattctcaaactttaaataggtaggacggcgtggttgctttgttgaacctcgccaaggaatcgagagctccaagtgggccatttttggtaagcagaactggcgatgcgggatgaaccggaagccgggttacggtgcctaactacgcgctaacctagatcccacaaagggtgttggtcgattaagacagcaggacggtggtcatggaagtcgaaatccgctaaggagtgtgtaacaactcacctgccgaatcaactagccccgaaaatggatggcgctgaagcgcgtgacctatacccggccgtcggggcaagagccaggccccgatgagtaggagggcgcggcggtcgctgcaaaaccttaggcgtgagcccgggcggagcggccgtcggtgcggatcttggtggtagtagcaaatattcaaatgagaactttgaaggccgaagaggggaaaggttccatgtgaacggcacttgcacatgggttagtcgatcctaagggtcgggggaaccccgacagaaagcgcgttctgcgcgtgcaccgaaagggaatcgggttaaaattcctgaaccgggacgcagcggttgacggcaacgttagggagtccggagacgtcggcgagggcctcgggaagagttatcttttctgtttaacagcctgcccaccctggaatcgactcagtcggaggtagggtccagcggctggaagagcaccgcacgtcgcgtggtgtccggtgcgccctcggcgacccttgaaaatccggaggaccgagttccgtttgcgcccgttcgtactcataaccgcatcaggtctccaaggtgaacagcctctggtcgatggaacaatgtaggcaagggaagtcggcaaaatggatccgtaacttcgggaaaaggattggctctgagggctgggcacgggggtcccagtcccgaactcgtcagctgtcggcggactgctcgagctgcttccgcggcgagagcgggttgccacgtgctggccgagggacggactgggaatggcttcttcgggagccttctccgggcgtcgaacagccagctcagaactggtacggacaaggggaatccgactgtttaattaaaacaaagcattgcgatggtcctcgcggatgctaacgcaatgtgatttctgcccagtgctctgaatgtcaaagtgaagaaattcaaccaagcgcgggtaaacggcgggagtaactatgactctcttaaggtagccaaatgcctcgtcatctaattagtgacgcgcatgaatggattaacgagattcccactgtccctgtctactatccagcgaaaccacagccaagggaacgggcttggcagaatcagcggggaaagaagaccctgttgagcttgactctagtccgactttgtgaaatgacttgagaggtgtaggataagtgggagccgaaaggcgaaagtgaaataccactacttttaacgttattttacttattccgtgaatcggaggcggggcagagcccctctttttggacccaaggctcgcttcggcgggccgatccgggcggaagacattgtcaggtggggagtttggctggggcggcacatctgttaaaagataacgcaggtgtcctaagatgagctcaacgagaacagaaatctcgtgtggaacagaagggtaaaagctcgtttgattctgatttccagtacgaatacgaaccgtgaaagcgtggcctaacgatcctttagaccttcggaatttgaagctagaggtgtcagaaaagttaccacagggataactggcttgtggcagccaagcgttcatagcgacgttgctttttgatccttcgatgtcggctcttcctatcattgtgaagcagaattcaccaagtgttggattgttcacccaccaacagggaacgtgagctgggtttagaccgtcgtgagacaggttagttttaccctactgatgatagtatcgcaatagtaattcaacctagtacgagaggaaccgttgattcgcacaattggtcatcgcgcttggttgaaaagccagtggcgcgaagctaccatgcgttggattatgactgaacgcctctaagtcagaatccgggctagaagcgatgcgtgtgcccgccgcccgtttgccgacccgcagtaggggtcattcgacccccaagggcacatgtcgttggctaagccatcgtggtggatgagccacgttggccgccttgaaacacaattcccaccgagcggcgggtagaatcctttgcagacgacttaaatacgcgacggggtattgtaagcggcagagtggccttgctgccacgatccgctgagattcagccctttgtcgctccgattcaggaatccttgtaagtttcttctccaccgcttattgatatgcttaaactcagcgggtagtcccgtctgacctggggtcgcggtcgaaggcgcgcta-gcaccattgttttgtaacgatgcccaagcatgcgacggagtgaagcacaacggcaccaatgatctttcaaccaccactggttgtgacatccgtcgatgagggatcctttttgggcaaaccgagctaacgggatgccattat---ccccccgcaccaaattggt---gtagggggcgacgcgatgcgtgacgcccaggcaggcgtgccctcagcccgaaggcgtcgggcgcaacttgcgttcaaagactcgatggttcacgggattctgcaattcacaccaagtatcgcatttcgctacgttcttcatcgatgcgagagccgagatatccgttgccgagagtcgttttgactttcaagatacatcacatccccaaaaccacaccgcgaacgggagtcacggggagcaacgcttccatttt-gttttccttggcgcttgccgcgccgggtttcgttagcccaccaagtgc----aagcaccgggcaggcacggtgtca-cgaagagt--ggattgctccagcccaacgaggcaacgttcatgttaaacacgtgttcacaggtctactttttagatatcgacaatgatccttccgcaggttcacctacggaaaccttgttacgacttctccttcctctaaatgataaggttcagtggacttctcgcgacgtcgcgggcagcgaaccgcccacgtcgccg
>Plantago_komarovii
tacctggttgatcctgccagtagtcatatgcttgtctcaaagattaagccatgcatgtgtaagtatgaactaattcagactgtgaaactgcgaatggctcattaaatcagttatagtttgtttgatggtacctgctactcggataaccgtagtaattctagagctaatacgtgcaacaaaccccgacttctggaagggatgcatttattagataaaaggtcgacacgggctctgcctgttgcttcgatgattcatgataactcgacggatcgcaaggccttcgtgccggcgacgcatcattcaaatttctgccctatcaactttcgatggtaggatagtggcctactatggtggtgacgggtgacggagaattagggttcgattccggagagggagcctgagaaacggctaccacatccaaggaaggcagcaggcgcgcaaattacccaatcctgacacggggaggtagtgacaataaataacaataccgggctctacgagtctggtaattggaatgagtacaatctaaatcccttaacgaggatccattggagggcaagtctggtgccagcagccgcggtaattccagctccaatagcgtatatttaagttgttgcagttaaaaagctcgtagttggactttgggttgggtcgaccggtccgcctatggtgtgcatcggtcgcctcgtcccttctgctggcgatgcgctcctggccttaactggccgggtcgttcctccagcactgttactttgaagaaattagagtgctcaaagcaagcctacgctctgtatacattagcatgggataacatcataggatttcggtcctattacgttggccttcgggatcggagtaatgattaacagggactgtcgggggcattcgtatttcatagtcagaggtgaaattcttggatttatgaaagacgaacaactgcgaaagcatttgccaaggatgttttcattaatcaagaacgaaagttgggggctcgaagacgatcagataccgtcctagtctcaaccataaacgatgccgaccagggatcggcggatgttgcttttaggactccgccggcaccttatgagaaatcaaagtctttgggttccggggggagtatggtcgcaaggctgaaacttaaaggaattgacggaagggcaccaccaggagtggagcctgcggcttaatttgactcaacacggggaaacttaccaggtccagacatagtaaggattgacagactgagagctctttcttgattctatgggtggtggtgcatggccgttcttagttggtggagcgatttgtctggttaattccgataacgaacgagacctcagcctgctaactagctatgcggaggtatccctccgcggccagcttcttagagggactacggccttttaggccgcggaagtttgaggcaataacaggtctgtgatgcccttagatgttctgggccgcacgcgcgctacactgatgtattcaacgagtctatagccttggccgacaggcccgggtaatctttgaaattacatcgtgatggggatagatcattgcaattgttggtcttgaacgaggaattcctagtaagcgcgagtcatcagctcgcgttgactacgtccctgccctttgtacacaccgcccgtcgctcctaccgattgaatggtccggtgaagtgttcggatcgcggcgacgtgggcggttcgctgcccgcgacgtcgcgagaagtccactgaaccttatcatttagaggaaggagaagtcgtaacaaggtttccgtaggtgaacctgcggaaggatcatgcgaccccaggtcagacgggactacccgctgagtttaagcatatcaataagcggtggagaagaaacttacaaggattcccctagtaacggcgagcgaaccgggaatagcccaacttgagaatcgggcggccacgccgtccgaattgtagtctggagaagcgtcctcagcggcggaccgggctcaagtcccctggaaaggggcgccggagagggtgagagccccgtcgtgcccggaccctgtcgcaccacgaggcgctgtcggcgagtcgggttgtttgggaatgcagccccaatcgggcggtaaattccgtccaaggctaaatatgggcgagagaccgatagcgaacaagtaccgcgagggaaagatgaaaaggactttgaaaagagagtcaaagagtgcttgaaattgtcgggagggaagcggatgggggctggcggtgcgccccggtcggatgtggaacggtgaaagccggtccgccgatcgactcggggtgcggaccaacacggattggggtgggcggcgaaagccagggtcgtagaaaagtcctggagtgccgtctccccgatcgtggcggacagcacgcgcctctggcgtgcttcggcaactgcgtgctcccggtgttggcctgtgagctccccattcgacccgtcttgaaacacggaccaaggagtctgacatgtgtgcgagtcattgggtgagtaaacccgtaaggcgtaaggaagctgactggcgcg-atccccctcgaggggtgcagcgtcgaccgaccttgatcttctgagaagggttcgagtgagcatacctgtcgggacccgaaagatggtgaactatgcctgagcggggcgaagccagaggaaactctggtggaggcccgcagcgatactgacgtgcaaatcgttcgtctgacttgggtataggggcgaaagactaatcgaaccatctagtagctggttccctccgaagtttccctcaggatagctggagctcgagtgcgagttctatcgggtaaagccaatgattagaggcatcggggatgcaacgtcctcgacctattctcaaactttaaataggtaggacggcgtggttgctttgttgaacctcgccaaggaatcgagagctccaagtgggccatttttggtaagcagaactggcgatgcgggatgaaccggaagccgggttacggtgcctaactacgcgctaacctagatcccacaaagggtgttggtcgattaagacagcaggacggtggtcatggaagtcgaaatccgctaaggagtgtgtaacaactcacctgccgaatcaactagccccgaaaatggatggcgctgaagcgcgtgacctatacccggccgtcggggcaagagccaggccccgatgagtaggagggcgcggcggtcgctgcaaaaccttaggcgtgagcccgggcggagcggccgtcggtgcggatcttggtggtagtagcaaatattcaaatgagaactttgaaggccgaagaggggaaaggttccatgtgaacggcacttgcacatgggttagtcgatcctaagggtcgggggaaccccgacagaaagcgcgttctgcgcgtgcaccgaaagggaatcgggttaaaattcctgaaccgggatgcagcagttgacggcaacgttagggagtccggagacgtcggcgagggcctcgggaagagttatcttttctgtttaacagcctgcccaccctggaatcgactcagtcggaggtagggtccagcggctggaagagcaccgcacgtcgcgtggtgtccggtgcgccctcggcgacccttgaaaatccggaggaccgagtaccgtttgcacccgttcgtactcataaccgcatcaggtctccaaggtgaacagcctctggtcgatggaacaatgtaggcaagggaagtcggcaaaatggatccgtaacttcgggaaaaggattggctctgagggctgggcacgggggtcccagtcccgaactcgtcagctgtcggcggactgctcgagctgcttccgcggcgagagcgggtcgccacgtgctggccgagggacggactgggaatggcttcttcgggagccttctccgggcgtcgaacagccagctcagaactggtacggacaaggggaatccgactgtttaattaaaacaaagcattgcgatggtccttgcggatgctaacgcaatgtgatttctgcccagtgctctgaatgtcaaagtgaagaaattcaaccaagcgcgggtaaacggcgggagtaactatgactctcttaaggtagccaaatgcctcgtcatctaattagtgacgcgcatgaatggattaacgagattcccactgtccctgtctactatccagcgaaaccacagccaagggaacgggcttggcagaatcagcggggaaagaagaccctgttgagcttgactctagtccgactttgtgaaatgacttgagaggtgtaggataagtgggagccgaaaggcgaaagtgaaataccactacttttaacgttattttacttattccgtgaatcggaggcggggcaacgcccctctttttggacccaaggcttgcttcggcgggccgatccgggcggaagacattgtcaggtggggagtttggctggggcggcacatctgttaaaagataacgcaggtgtcctaagatgagctcaacgagaacagaaatctcgtgtggaacagaagggtaaaagctcgtttgattctgatttccagtacgaatacgaaccgtgaaagcgtggcctaacgatcctttagaccttcggaatttgaagctagaggtgtcagaaaagttaccacagggataactggcttgtggcagccaagcgttcatagcgacgttgctttttgatccttcgatgtcggctcttcctatcattgtgaagcagaattcaccaagtgttggattgttcacccaccaacagggaacgtgagctgggtttagaccgtcgtgagacaggttagttttaccctactgatgatagtatcgcaatagtaattcaacctagtacgagaggaaccgttgattcgcacaattggtcatcgcgcttggttgaaaagccagtggcgcgaagctaccatgcgttggattatgactgaacgcctctaagtcagaatccgggctagaagcgatgcgtgtgcctgccgcccgtttgccgacccgcagtaggggtcattcgacccccaagggcacatgtcgttggctaagccatcgtggtggatgagccacgttggccgccttgaaacacaattcccaccgagcggcaggtagaatcctttgcagacgacttaaatacgcgacggggtattgtaagcggcagagtggccttgctgccacgatccgctgagattcagccctttgtcgctccgattcaggaatccttgtaagtttcttctccaccgcttattgatatgcttaaactcagcgggtagtcccgtctgacctggggtcgcggtcgaaggcacgtta-gcaccattgatttataacgatgcccaagcatgcgacagagtgatgcacaacaacaccaatgatctttcaaccaccactggttgtgacatccgtcgatgagggatcctttttgggcaaaccaagctaacgggatgccattatccgccccccgcaccaaattggt---atagggggcgacgcgatgcgtgacgcccaggcaggcgtgccctcagcccgaaggcgtcgggcgcaacttgcgttcaaagactcgatggttcacgggattctgcaattcacaccaagtatcgcatttcgctacgttcttcatcgatgcgagagccgagatatccgttgccgagagtcgttttgactttcaagatacatcacttccccaaaaccacaccgcgaacgggagtcacggggagcaacacttccatttt-gttttccttggcgcttgccgcgccgggtttcgttagcccaccaagtgc----aagcaccaggtaggcacagtgtcc-cgaagagt--ggattgctctaacccaacgaggcaccgttcatgttaaacacgtgttcacaggtctactttttagatatcgacaatgatccttccgcaggttcacctacggaaaccttgttacgacttctccttcctctaaatgataaggttcagtggacttctcgcgacgtcgcgggcagcgaaccgcccacgtcgccg
>Plantago_floccosa
tacctggttgatcctgccagtagtcatatgcttgtctcaaagattaagccatgcatgtgtaagtatgaactaattcagactgtgaaactgcgaatggctcattaaatcagttatagtttgtttgatggtacctgctactcggataaccgtagtaattctagagctaatacgtgcaacaaaccccgacttctggaagggatgcatttattagataaaaggtcgacacgggctctgcctgttgcttcgatgattcatgataacttgacggatcgcacggtcttcgtgccggcgacgcatcattcaaatttctgccctatcaactttcgatggtaggatagtggcctactatggtggtgacgggtgacggagaattagggttcgattccggagagggagcctgagaaacggctaccacatccaaggaaggcagcaggcgcgcaaattacccaatcctgacacggggaggtagtgacaataaataacaataccgggctcttcgagtctggtaattggaatgagtacaatctaaatcccttaacgaggatccattggagggcaagtctggtgccagcagccgcggtaattccagctccaatagcgtatatttaagttgttgcagttaaaaagctcgtagttggactttgggttgggtcgaccggtccgcctatggtgtgcatcggtcgcctcgtcccttctgctggcgatgcgctcctggccttaactggccgggtcgttcctccagcactgttactttgaagaaattagagtgctcaaagcaagcctacgctctggatacattagcatgggataacatcataggatttcggtcctattacgttggccttcgggatcggagtaatgattaacagggactgtcgggggcattcgtatttcatagtcagaggtgaaattcttggatttatgaaagacgaacaactgcgaaagcatttgccaaggatgttttcattaatcaagaacgaaagttgggggctcgaagacgatcagataccgtcctagtctcaaccataaacgatgccgaccagggatcggcggatgttgcttttaggactccgccggcaccttatgagaaatcaaagtctttgggttccggggggagtatggtcgcaaggctgaaacttaaaggaattgacggaagggcaccaccaggagtggagcctgcggcttaatttgactcaacacggggaaacttaccaggtccagacatagtaaggattgacagactgagagctctttcttgattctatgggtggtggtgcatggccgttcttagttggtggagcgatttgtctggttaattccgataacgaacgagacctcagcctgctaactagctatgcggaggtatccctccgcggccagcttcttagagggactacggccttttaggccgcggaagtttgaggcaataacaggtctgtgatgcccttagatgttctgggccgcacgcgcgctacactgatgtattcaacgagtctatagccttggccgacaggcccgggtaatctttgaaattacatcgtgatggggatagatcattgcaattgttggtcttgaacgaggaattcctagtaagcgcgagtcatcagctcgcgttgactacgtccctgccctttgtacacaccgcccgtcgctcctaccgattgaatggtccggtgaagtgttcggatcgcggcgacgtgggcggttcgctgcccgcgacgtcgcgagaagtccactgaaccttatcatttagaggaaggagaagtcgtaacaaggtttccgtaggtgaacctgcggaaggatcatgcgaccccaggtcagacgggactacccgctgagtttaagcatatcaataagcggtggagaagaaacttacaaggattcccctagtaacggcgagcgaaccgggaatagcccaacttgagaatcgggcggccacgccgtccgaattgtagtctggagaagcgtcctcagcggcggaccgggctcaagtcccctggaaaggggcgccggagagggtgagagccccgtcgtgcccggaccctgtcgcaccacgaggcgctgtcggcgagtcgggttgtttgggaatgcagccccaatcgggcggtaaattccgtccaaggctaaatatgggcgagagaccgatagcgaacaagtaccgcgagggaaagatgaaaaggactttgaaaagagagtcaaagagtgcttgaaattgtcgggagggaagcggatgggggctggcggtgcgccccggtcggatgtggaacggtgaaagccggtccgccgatcgactcggggtgcggaccaacacggattggggtgggcggcgaaagccagggtcgtagaaaagtcctggagtgccgtctccccgatcgtggcggacagcacgcgcctctggcgtgcttcggcaactgcgtgctcccggtgttggcctgtgagctccccattcgacccgtcttgaaacacggaccaaggagtctgacatgtgtgcgagtcattgggtgagtaaacccgtaaggcgtaaggaagctgactggcgcg-atccccctcgaggggtgcagcgtcgaccgaccttgatcttctgagaagggttcgagtgagcatacctgtcgggacccgaaagatggtgaactatgcctgagcggggcgaagccagaggaaactctggtggaggcccgcagcgatactgacgtgcaaatcgttcgtctgacttgggtataggggcgaaagactaatcgaaccatctagtagctggttccctccgaagtttccctcaggatagctggagctcgagtgcgagttctatcgggtaaagccaatgattagaggcatcggggatgcaacgtcctcgacctattctcaaactttaaataggtaggacggcgtggttgctttgttgaacctcgccaaggaatcgagagctccaagtgggccatttttggtaagcagaactggcgatgcgggatgaaccggaagccgggttacggtgcctaactacgcgctaacctagatcccacaaagggtgttggtcgattaagacagcaggacggtggtcatggaagtcgaaatccgctaaggagtgtgtaacaactcacctgccgaatcaactagccccgaaaatggatggcgctgaagcgcgtgacctatacccggccgtcggggcaagagccaggccccgatgagtaggagggcgcggcggtcgctgcaaaaccttaggcgtgagcccgggcggagcggccgtcggtgcggatcttggtggtagtagcaaatattcaaatgagaactttgaaggccgaagaggggaaaggttccatgtgaacggcacttgcacatgggttagtcgatcctaagggtcgggggaaccccgacagaaagcgcgttctgcgcgtgcaccgaaagggaatcgggttaaaattcctgaaccgggacgcagcggttgacggcaacgttagggagtccggagacgtcggcgagggcctcgggaagagttatcttttctgtttaacagcctgcccaccctggaatcgactcagtcggaggtagggtccagcggctggaagagcaccgcacgtcgcgtggtgtccggtgcgccctcggcgacccttgaaaatccggaggaccgagtgccgtttgcgcccgttcgtactcataaccgcatcaggtctccaaggtgaacagcctctggtcgatggaacaatgtaggcaagggaagtcggcaaaatggatccgtaacttcgggaaaaggattggctctgagggctgggcacgggggtcccagtcccgaactcgtcagctgtcggcggactgctcgagctgcttccgcggcgagagcgggtcgccacgtgctggccgagggacggactgggaacggtttcttcgggagccttctccgggcgtcgaacagccagctcagaactggtacggacaaggggaatccgactgtttaattaaaacaaagcattgcgatggtcctcgcggatgctaacgcaatgtgatttctgcccagtgctctgaatgtcaaagtgaagaaattcaaccaagcgcgggtaaacggcgggagtaactatgactctcttaaggtagccaaatgcctcgtcatctaattagtgacgcgcatgaatggattaacgagattcccactgtccctgtctactatccagcgaaaccacagccaagggaacgggcttggcagaatcagcggggaaagaagaccctgttgagcttgactctagtccgactttgtgaaatgacttgagaggtgtaggataagtgggagccgaaaggcgaaagtgaaataccactacttttaacgttattttacttattccgtgaatcggaggcggggcaacgcccctctttttggacccaaggctcgcttcggcgggccgatccgggcggaagacattgtcaggtggggagtttggctggggcggcacatctgttaaaagataacgcaggtgtcctaagatgagctcaacgagaacagaaatctcgtgtggaacagaagggtaaaagctcgtttgattctgatttccagtacgaatacgaaccgtgaaagcgtggcctaacgatcctttagaccttcggaatttgaagctagaggtgtcagaaaagttaccacagggataactggcttgtggcagccaagcgttcatagcgacgttgctttttgatccttcgatgtcggctcttcctatcattgtgaagcagaattcaccaagtgttggattgttcacccaccaacagggaacgtgagctgggtttagaccgtcgtgagacaggttagttttaccctactgatgatagtatcgcaatagtaattcaacctagtacgagaggaaccgttgattcgcacaattggtcatcgcgcttggttgaaaagccagtggcgcgaagctaccatgcgttggattatgactgaacgcctctaagtcagaatccgggctagaagcgatgcgtgtgcccgccgcccgtttgccgacccgcagtaggggtcattcgacccccaagggcacatgtcgttggctaagccattgtggtggatgagccacgttggccgccttgaaatacaattcccaccgagcggcgggtagaatcctttgcagacgacttaaatacgcgacggggtattgtaagcggcagagtggccttgctgccacgatccgctgagattcagccctttgtcgctccgattcaggaatccttgtaagtttcttctccaccgcttattgatatgcttaaactcagcgggtagtcccgtctgacctggggtcgcggtcgaaggcgcgtta-gcaccattattttgtaacgatgcccaagcatgcgacggagtgaagcacaacggcaccaatgatctttcaaccaccactggttgtgacatccgtcgatgagggatcctttttgggcaaaccgagctaacgggatgccattat---ccccccgcaccgaattggt---gtggggggcgacgcgatgcgtgacgcccaggcaggcgtgccctcagcccgaaggcgtcgggcgcaacttgcgttcaaagactcgatggttcacgggattctgcaattcacaccaagtatcgcatttcgctacgttcttcatcgatgcgagagccgagatatccgttgccgagagtcgttttgactttctagatacatcacatcccccaaaccacaccgcgaacgggagtcagggggagcaacgcttccatttt-gttttccttggcgcttgccgcgccgggtttcgttagcccaccaagtgc----atgcaccgggcaggcacggtgtcc-cgaagagt--ggattgctccagcccaacgaggcaccgttcatgttaaacacgtgttcacgggtctactttttagatatcgacaatgatccttccgcaggttcacctacggaaaccttgttacgacttctccttcctctaaatgataaggttcagtggacttctcgcgacgtcgcgggcagcgaaccgcccacgtcgccg
>Plantago_corvensis
tacctggttgatcctgccagtagtcatatgcttgtctcaaagattaagccatgcatgtgtaagtatgaactaattcagactgtgaaactgcgaatggctcattaaatcagttatagtttgtttgatggtacctgctactcggataaccgtagtaattctagagctaatacgtgcaacaaaccccgacttctggaagggatgcatttattagataaaaggtcgacacgggctctgcctgttgcttcgatgattcatgataacttgacggatcgcacggtcttcgtgccggcgacgcatcattcaaatttctgccctatcaactttcgatggtaggatagtggcctactatggtggtgacgggtgacggagaattagggttcgattccggagagggagcctgagaaacggctaccacatccaaggaaggcagcaggcgcgcaaattacccaatcctgacacggggaggtagtgacaataaataacaataccgggctcttcgagtctggtaattggaatgagtacaatctaaatcccttaacgaggatccattggagggcaagtctggtgccagcagccgcggtaattccagctccaatagcgtatatttaagttgttgcagttaaaaagctcgtagttggactttgggttgggtcgaccggtccgcctatggtgtgcatcggtcgcctcgtcccttctgctggcgatgcgctcctggccttaactggccgggtcgttcctccagcactgttactttgaagaaattagagtgctcaaagcaagcctacgctctggatacattagcatgggataacatcataggatttcggtcctattacgttggccttcgggatcggagtaatgattaacagggactgtcgggggcattcgtatttcatagtcagaggtgaaattcttggatttatgaaagacgaacaactgcgaaagcatttgccaaggatgttttcattaatcaagaacgaaagttgggggctcgaagacgatcagataccgtcctagtctcaaccataaacgatgccgaccagggatcggcggatgttgcttttaggactccgccggcaccttatgagaaatcaaagtctttgggttccggggggagtatggtcgcaaggctgaaacttaaaggaattgacggaagggcaccaccaggagtggagcctgcggcttaatttgactcaacacggggaaacttaccaggtccagacatagtaaggattgacagactgagagctctttcttgattctatgggtggtggtgcatggccgttcttagttggtggagcgatttgtctggttaattccgataacgaacgagacctcagcctgctaactagctatgcggaggtatccctccgcggccagcttcttagagggactacggccttttaggccgcggaagtttgaggcaataacaggtctgtgatgcccttagatgttctgggccgcacgcgcgctacactgatgtattcaacgagtctatagccttggccgacaggcccgggtaatctttgaaattacatcgtgatggggatagatcattgcaattgttggtcttgaacgaggaattcctagtaagcgcgagtcatcagctcgcgttgactacgtccctgccctttgtacacaccgcccgtcgctcctaccgattgaatggtccggtgaagtgttcggatcgcggcgacgtgggcggttcgctgcccgcgacgtcgcgagaagtccactgaaccttatcatttagaggaaggagaagtcgtaacaaggtttccgtaggtgaacctgcggaaggatcatgcgaccccaggtcagacgggactacccgctgagtttaagcatatcaataagcggtggagaagaaacttacaaggattcccctagtaacggcgagcgaaccgggaatagcccaacttgagaatcgggcggccacgccgtccgaattgtagtctggagaagcgtcctcagcggcggaccgggctcaagtcccctggaaaggggcgccggagagggtgagagccccgtcgtgcccggaccctgtcgcaccacgaggcgctgtcggcgagtcgggttgtttgggaatgcagccccaatcgggcggtaaattccgtccaaggctaaatatgggcgagagaccgatagcgaacaagtaccgcgagggaaagatgaaaaggactttgaaaagagagtcaaagagtgcttgaaattgtcgggagggaagcggatgggggctggcggtgcgccccggtcggatgtggaacggtgaaagccggtccgccgatcgactcggggtgcggaccaacacggattggggtgggcggcgaaagccagggtcgtagaaaagtcctggagtgccgtctccccgatcgtggcggacagcacgcgcctctggcgtgcttcggcaactgcgtgctcccggtgttggcctgtgagctccccattcgacccgtcttgaaacacggaccaaggagtctgacatgtgtgcgagtcattgggtgagtaaacccgtaaggcgtaaggaagctgactggcgcg-atccccctcgaggggtgcagcgtcgaccgaccttgatcttctgagaagggttcgagtgagcatacctgtcgggacccgaaagatggtgaactatgcctgagcggggcgaagccagaggaaactctggtggaggcccgcagcgatactgacgtgcaaatcgttcgtctgacttgggtataggggcgaaagactaatcgaaccatctagtagctggttccctccgaagtttccctcaggatagctggagctcgagtgcgagttctatcgggtaaagccaatgattagaggcatcggggatgcaacgtcctcgacctattctcaaactttaaataggtaggacggcgtggttgctttgttgaacctcgccaaggaatcgagagctccaagtgggccatttttggtaagcagaactggcgatgcgggatgaaccggaagccgggttacggtgcctaactacgcgctaacctagatcccacaaagggtgttggtcgattaagacagcaggacggtggtcatggaagtcgaaatccgctaaggagtgtgtaacaactcacctgccgaatcaactagccccgaaaatggatggcgctgaagcgcgtgacctatacccggccgtcggggcaagagccaggccccgatgagtaggagggcgcggcggtcgctgcaaaaccttaggcgtgagcccgggcggagcggccgtcggtgcggatcttggtggtagtagcaaatattcaaatgagaactttgaaggccgaagaggggaaaggttccatgtgaacggcacttgcacatgggttagtcgatcctaagggtcgggggaaccccgacagaaagcgcgttctgcgcgtgcaccgaaagggaatcgggttaaaattcctgaaccgggacgcagcggttgacggcaacgttagggagtccggagacgtcggcgagggcctcgggaagagttatcttttctgtttaacagcctgcccaccctggaatcgactcagtcggaggtagggtccagcggctggaagagcaccgcacgtcgcgtggtgtccggtgcgccctcggcgacccttgaaaatccggaggaccgagtgccgtttgcgcccgttcgtactcataaccgcatcaggtctccaaggtgaacagcctctggtcgatggaacaatgtaggcaagggaagtcggcaaaatggatccgtaacttcgggaaaaggattggctctgagggctgggcacgggggtcccagtcccgaactcgtcagctgtcggcggactgctcgagctgcttccgcggcgagagcgggtcgccacgtgctggccgagggacggactgggaacggcttcttcgggagccttctccgggcgtcgaacagccagctcagaactggtacggacaaggggaatccgactgtttaattaaaacaaagcattgcgatggtcctcgcggatgctaacgcaatgtgatttctgcccagtgctctgaatgtcaaagtgaagaaattcaaccaagcgcgggtaaacggcgggagtaactatgactctcttaaggtagccaaatgcctcgtcatctaattagtgacgcgcatgaatggattaacgagattcccactgtccctgtctactatccagcgaaaccacagccaagggaacgggcttggcagaatcagcggggaaagaagaccctgttgagcttgactctagtccgactttgtgaaatgacttgagaggtgtaggataagtgggagccgaaaggcgaaagtgaaataccactacttttaacgttattttacttattccgtgaatcggaggcggggcaacgcccctctttttggacccaaggctcgcttcggcgggccgatccgggcggaagacattgtcaggtggggagtttggctggggcggcacatctgttaaaagataacgcaggtgtcctaagatgagctcaacgagaacagaaatctcgtgtggaacagaagggtaaaagctcgtttgattctgatttccagtacgaatacgaaccgtgaaagcgtggcctaacgatcctttagaccttcggaatttgaagctagaggtgtcagaaaagttaccacagggataactggcttgtggcagccaagcgttcatagcgacgttgctttttgatccttcgatgtcggctcttcctatcattgtgaagcagaattcaccaagtgttggattgttcacccaccaacagggaacgtgagctgggtttagaccgtcgtgagacaggttagttttaccctactgatgatagtatcgcaatagtaattcaacctagtacgagaggaaccgttgattcgcacaattggtcatcgcgcttggttgaaaagccagtggcgcgaagctaccatgcgttggattatgactgaacgcctctaagtcagaatccgggctagaagcgatgcgtgtgcccgccgcccgtttgccgacccgcagtaggggtcattcgacccccaagggcacatgtcgttggctaagccatcgtggtggatgagccacgttggccgccttgaaacacaattcccaccgagcggcgggtagaatcctttgcagacgacttaaatacgcgacggggtattgtaagcggcagagtggccttgctgccacgatccgctgagattcagccctttgtcgctccgattcaggaatccttgtaagtttcttctccaccgcttattgatatgcttaaactcagcgggtagtcccgtctgacctggggtcgcggtcgaaggcgcgtta-gcaccattgttttgtaacgatgcccaagcatgcgacggagtgaagcacaacggcaccaatgatctttcaaccaccactggttgtgacatccgtcgatgagggatcctttttgggcaaaccgagctaacgggatgccattat---ccccccgcaccgaattggt---gtggggggcgacgcgatgcgtgacgcccaggcaggcgtgccctcagcccgaaggcgtcgggcgcaacttgcgttcaaagactcgatggttcacgggattctgcaattcacaccaagtatcgcatttcgctacgttcttcatcgatgcgagagccgagatatccgttgccgagagtcgttttgactttcaagatacatcacatccccagaaccacaccgcgaacgggagtcacggggagcaacgcttccatttt-gttttccttggcgcttgccgcgccgggtttcgttagcccaccaagtgc----atgcaccgggcaggcacggtgtcc-cgaagagt--ggattgctccagcacaacgaggcaccgttcatgttaaacacgtgttcacaggtctactttttagatatcgacaatgatccttccgcaggttcacctacggaaaccttgttacgacttctccttcctctaaatgataaggttcagtggacttctcgcgacgtcgcgggcagcgaaccgcccacgtcgccg
>Plantago_tehuelcha
tacctggttgatcctgccagtagtcatatgcttgtctcaaagattaagccatgcatgtgtaagtatgaactaattcagactgtgaaactgcgaatggctcattaaatcagttatagtttgtttgatggtacctgctactcggataaccgtagtaattctagagctaatacgtgcaacaaaccccgacttctggaagggatgcatttattagataaaaggtcgacacgggctctgcctgttgcttcgatgattcatgataactcgacggatcgcaaggccttcgtgccggcgacgcatcattcaaatttctgccctatcaactttcgatggtaggatagtggcctactatggtggtgacgggtgacggagaattagggttcgattccggagagggagcctgagaaacggctaccacatccaaggaaggcagcaggcgcgcaaattacccaatcctgacacggggaggtagtgacaataaataacaataccgggctctacgagtctggtaattggaatgagtacaatctaaatcccttaacgaggatccattggagggcaagtctggtgccagcagccgcggtaattccagctccaatagcgtatatttaagttgttgcagttaaaaagctcgtagttggactttgggttgggtcgaccggtccgcctatggtgtgcatcggtcgcctcgtcccttctgctggcgatgcgctcctggccttaactggccgggtcgttcctccagcactgttactttgaagaaattagagtgctcaaagcaagcctacgctctggatacattagcatgggataacatcataggatttcggtcctattacgttggccttcgggatcggagtaatgattaacagggactgtcgggggcattcgtatttcatagtcagaggtgaaattcttggatttatgaaagacgaacaactgcgaaagcatttgccaaggatgttttcattaatcaagaacgaaagttgggggctcgaagacgatcagataccgtcctagtctcaaccataaacgatgccgaccagggatcggcggatgttgcttttaggactccgccggcaccttatgagaaatcaaagtctttgggttccggggggagtatggtcgcaaggctgaaacttaaaggaattgacggaagggcaccaccaggagtggagcctgcggcttaatttgactcaacacggggaaacttaccaggtccagacatagtaaggattgacagactgagagctctttcttgattctatgggtggtggtgcatggccgttcttagttggtggagcgatttgtctggttaattccgataacgaacgagacctcagcctgctaactagctatgcggaggtatccctccgcggccagcttcttagagggactacggccttttaggccgcggaagtttgaggcaataacaggtctgtgatgcccttagatgttctgggccgcacgcgcgctacactgatgtattcaacgagtctatagccttggccgacaggcccgggtaatctttgaaattacatcgtgatggggatagatcattgcaattgttggtcttgaacgaggaattcctagtaagcgcgagtcatcagctcgcgttgactacgtccctgccctttgtacacaccgcccgtcgctcctaccgattgaatggtccggtgaagtgttcggatcgcggcgacgtgggcggttcgctgcccgcgacgtcgcgagaagtccactgaaccttatcatttagaggaaggagaagtcgtaacaaggtttccgtaggtgaacctgcggaaggatcatgcgaccccaggtcagacgggactacccgctgagtttaagcatatcaataagcggtggagaagaaacttacaaggattcccctagtaacggcgagcgaaccgggaatagcccaacttgagaatcgggcggccatgccgtccgaattgtagtctggagaagcgtcctcagcggcggaccgggctcaagtcccctggaaaggggcgccggagagggtgagagccccgtcgtgcccggaccctgtcgcaccacgaggcgctgtcggcgagtcgggttgtttgggaatgcagccccaatcgggcggtaaattccgtccaaggctaaatatgggcgagagaccgatagcgaacaagtaccgcgagggaaagatgaaaaggactttgaaaagagagtcaaagagtgcttgaaattgtcgggagggaagcggatgggggctggcggtgcgccccggtcggatgtggaacggtgaaagccggtccgccgatcgactcggggtgcggaccaacacggattggggtgggcggcgaaagccagggtcgtagaaaagtcctggagtgccgtctccccgatcgtggcggacagcacgcgcctctggcgtgcttcggcaactgcgtgctcccggtgttggcctgtgagctccccattcgacccgtcttgaaacacggaccaaggagtctgacatgtgtgcgagtcattgggtgagtaaacccgtaaggcgtaaggaagctgactggcgcg----cccctcgaggggtgcagcgtcgaccgaccttgatcttctgagaagggttcgagtgagcatacctgtcgggacccgaaagatggtgaactatgcctgagcggggcgaagccagaggaaactctggtggaggcccgcagcgatactgacgtgcaaatcgttcgtctgacttgggtataggggcgaaagactaatcgaaccatctagtagctggttccctccgaagtttccctcaggatagctggagctcgagtgcgagttctatcgggtaaagccaatgattagaggcatcggggatgcaacgtcctcgacctattctcaaactttaaataggtaggacggcgtggttgctttgttgaacctcgccaaggaatcgagagctccaagtgggccatttttggtaagcagaactggcgatgcgggatgaaccggaagccgggttacggtgcctaactacgcgctaacctagatcccacaaagggtgttggtcgattaagacagcaggacggtggtcatggaagtcgaaatccgctaaggagtgtgtaacaactcacctgccgaatcaactagccccgaaaatggatggcgctgaagcgcgtgacctatacccggccgtcggggcaagagccaggccccgatgagtaggagggcgcggcggtcgctgcaaaaccttaggcgtgagcccgggcggagcggccgtcggtgcggatcttggtggtagtagcaaatattcaaatgagaactttgaaggccgaagaggggaaaggttccatgtgaacggcacttgcacatgggttagtcgatcctaagggtcgggggaaccccgacagaaagcgcgttctgcgcgtgcaccgaaagggaatcgggttaaaattcctgaaccgggacgcagcggttgacggcaacgttagggagtccggagacgtcggcgagggcctcgggaagagttatcttttctgtttaacagcctgcccaccctggaatcgactcagtcggaggtagggtccagcggctggaagagcaccgcacgtcgcgtggtgtccggtgcgccctcggcgacccttgaaaatccggaggaccgagtgccgtttgcgcccgttcgtactcataaccgcatcaggtctccaaggtgaacagcctctggtcgatggaacaatgtaggcaagggaagtcggcaaaatggatccgtaacttcgggaaaaggattggctctgagggctgggcacgggggtcccagtcccgaactcgtcagctgtcggcggactgctcgagctgcttccgcggcgagagcgggttgccacgtgctggccgagggacggactgggaacggcttcttcgggagccttctccgggcgtcgaacagccagctcagaactggtacggacaaggggaatccgactgtttaattaaaacaaagcattgcgatggtcctcgcggatgctaacgcaatgtgatttctgcccagtgctctgaatgtcaaagtgaagaaattcaaccaagcgcgggtaaacggcgggagtaactatgactctcttaaggtagccaaatgcctcgtcatctaattagtgacgcgcatgaatggattaacgagattcccactgtccctgtctactatccagcgaaaccacagccaagggaacgggcttggcagaatcagcggggaaagaagaccctgttgagcttgactctagtccgactttgtgaaatgacttgagaggtgtaggataagtgggagccgaaaggcgaaagtgaaataccactacttttaacgttattttacttattccgtgaatcggaggcggggcaacgcccctctttttggacccaaggctcgcttcggcgggccgatccgggcggaagacattgtcaggtggggagtttggctggggcggcacatctgttaaaagataacgcaggtgtcctaagatgagctcaacgagaacagaaatctcgtgtggaacagaagggtaaaagctcgtttgattctgatttccagtacgaatacgaaccgtgaaagcgtggcctaacgatcctttagaccttcggaatttgaagctagaggtgtcagaaaagttaccacagggataactggcttgtggcagccaagcgttcatagcgacgttgctttttgatccttcgatgtcggctcttcctatcattgtgaagcagaattcaccaagtgttggattgttcacccaccaacagggaacgtgagctgggtttagaccgtcgtgagacaggttagttttaccctactgatgatagtatcgcaatagtaattcaacctagtacgagaggaaccgttgattcgcacaattggtcatcgcgcttggttgaaaagccagtggcgcgaagctaccatgcgttggattatgactgaacgcctctaagtcagaatccgggctagaagcgatgcgtgtgcccgccgcccgtttgccgacccgcagtaggggtcattcgacccccaagggcacatgtcgttggctaagccatcgtggtggatgagccacgttggccgccttgaaacacaattcccaccgagcggcgggtagaatcctttgcagacgacttaaatacgcgacggggtattgtaagcggcagagtggccttgctgccacgatccgctgagattcagccctttgtcgctccgattcaggaatccttgtaagtttcttctccaccgcttattgatatgcttaaactcagcgggtagtcccgtctgacctggggtcgcggtcgaaggcgcgtta-gcaccattgttttgtaacgatgcccaagcatgcgacggagtgaagcacaacggcaccaatgatctttcaaccaccactggttgtgacatccgtcgatgagggatcctttttgggcaaaccaagctaacgggatgccattat---ccccccgcaccaaatgggt---gtagggggcgacgcgatgcgtgacgcccaggcaggcgtgccctcagcccgaaggcatcgggcgcaacttgcgttcaaagactcgatggttcacgggattctgcaattcacaccaagtatcgcatttcgctacgttcttcatcgatgcgagagccgagatatccgttgccgagagtcgttttgactttcaagatacatcacatccccaaaaccacaccgcaaacgggagtcacggggagcaacgcttccatttt-gttttccttggcgcttgccgcgccgggtttcgttagcccaccaagtgc----atgcaccgggcaggcacggtgtcc-cgaagagt--ggatttctccagcccaacaaggcaccgttcatgttaaaaacgtgttcacgggtctactttttagatatcgacaatgatccttccgcaggttcacctacggaaaccttgttacgacttctccttcctctaaatgataaggttcagtggacttctcgcgacgtcgcgggcagcgaaccgcccacgtcgccg
>Plantago_tomentosa
tacctggttgatcctgccagtagtcatatgcttgtctcaaagattaagccatgcatgtgtaagtatgaactaattcagactgtgaaactgcgaatggctcattaaatcagttatagtttgtttgatggtacctgctactcggataaccgtagtaattctagagctaatacgtgcaacaaaccccgacttctggaagggatgcatttattagataaaaggtcgacacgggctctgcctgttgcttcgatgattcatgataacttgacggatcgcacggtcttcgtgccggcgacgcatcattcaaatttctgccctatcaactttcgatggtaggatagtggcctactatggtggtgacgggtgacggagaattagggttcgattccggagagggagcctgagaaacggctaccacatccaaggaaggcagcaggcgcgcaaattacccaatcctgacacggggaggtagtgacaataaataacaataccgggctcttcgagtctggtaattggaatgagtacaatctaaatcccttaacgaggatccattggagggcaagtctggtgccagcagccgcggtaattccagctccaatagcgtatatttaagttgttgcagttaaaaagctcgtagttggactttgggttgggtcgaccggtccgcctatggtgtgcatcggtcgcctcgtcccttctgctggcgatgcgctcctggccttaactggccgggtcgttcctccagcactgttactttgaagaaattagagtgctcaaagcaagcctacgctctggatacattagcatgggataacatcataggatttcggtcctattacgttggccttcgggatcggagtaatgattaacagggactgtcgggggcattcgtatttcatagtcagaggtgaaattcttggatttatgaaagacgaacaactgcgaaagcatttgccaaggatgttttcattaatcaagaacgaaagttgggggctcgaagacgatcagataccgtcctagtctcaaccataaacgatgccgaccagggatcggcggatgttgcttttaggactccgccggcaccttatgagaaatcaaagtctttgggttccggggggagtatggtcgcaaggctgaaacttaaaggaattgacggaagggcaccaccaggagtggagcctgcggcttaatttgactcaacacggggaaacttaccaggtccagacatagtaaggattgacagactgagagctctttcttgattctatgggtggtggtgcatggccgttcttagttggtggagcgatttgtctggttaattccgataacgaacgagacctcagcctgctaactagctatgcggaggtatccctccgcggccagcttcttagagggactacggccttttaggccgcggaagtttgaggcaataacaggtctgtgatgcccttagatgttctgggccgcacgcgcgctacactgatgtattcaacgagtctatagccttggccgacaggcccgggtaatctttgaaattacatcgtgatggggatagatcattgcaattgttggtcttgaacgaggaattcctagtaagcgcgagtcatcagctcgcgttgactacgtccctgccctttgtacacaccgcccgtcgctcctaccgattgaatggtccggtgaagtgttcggatcgcggcgacgtgggcggttcgctgcccgcgacgtcgcgagaagtccactgaaccttatcatttagaggaaggagaagtcgtaacaaggtttccgtaggtgaacctgcggaaggatcatgcgaccccaggtcagacgggactacccgctgagtttaagcatatcaataagcggtggagaagaaacttacaaggattcccctagtaacggcgagcgaaccgggaatagcccaacttgagaatcgggcggccacgccgtccgaattgtagtctggagaagcgtcctcagcggcggaccgggctcaagtcccctggaaaggggcgccggagagggtgagagccccgtcgtgcccggaccctgtcgcaccacgaggcgctgtcggcgagtcgggttgtttgggaatgcagccccaatcgggcggtaaattccgtccaaggctaaatatgggcgagagaccgatagcgaacaagtaccgcgagggaaagatgaaaaggactttgaaaagagagtcaaagagtgcttgaaattgtcgggagggaagcggatgggggctggcggtgcgccccggtcggatgtggaacggtgaaagccggtccgccgatcgactcggggtgcggaccaacacggattggggtgggcggcgaaagccagggtcgtagaaaagtcctggagtgccgtctccccgatcgtggcggacagcacgcgcctctggcgtgcttcggcaactgcgtgctcccggtgttggcctgtgagctccccattcgacccgtcttgaaacacggaccaaggagtctgacatgtgtgcgagtcattgggtgagtaaacccgtaaggcgtaaggaagctgactggcgcg-atccccctcgaggggtgcagcgtcgaccgaccttgatcttctgagaagggttcgagtgagcatacctgtcgggacccgaaagatggtgaactatgcctgagcggggcgaagccagaggaaactctggtggaggcccgcagcgatactgacgtgcaaatcgttcgtctgacttgggtataggggcgaaagactaatcgaaccatctagtagctggttccctccgaagtttccctcaggatagctggagctcgagtgcgagttctatcgggtaaagccaatgattagaggcatcggggatgcaacgtcctcgacctattctcaaactttaaataggtaggacggcgtggttgctttgttgaacctcgccaaggaatcgagagctccaagtgggccatttttggtaagcagaactggcgatgcgggatgaaccggaagccgggttacggtgcctaactacgcgctaacctagatcccacaaagggtgttggtcgattaagacagcaggacggtggtcatggaagtcgaaatccgctaaggagtgtgtaacaactcacctgccgaatcaactagccccgaaaatggatggcgctgaagcgcgtgacctatacccggccgtcggggcaagagccaggccccgatgagtaggagggcgcggcggtcgctgcaaaaccttaggcgtgagcccgggcggagcggccgtcggtgcggatcttggtggtagtagcaaatattcaaatgagaactttgaaggccgaagaggggaaaggttccatgtgaacggcacttgcacatgggttagtcgatcctaagggtcgggggaaccccgacagaaagcgcgttctgcgcgtgcaccgaaagggaatcgggttaaaattcctgaaccgggacgcagcggttgacggcaacgttagggagtccggagacgtcggcgagggcctcgggaagagttatcttttctgtttaacagcctgcccaccctggaatcgactcagtcggaggtagggtccagcggctggaagagcaccgcacgtcgcgtggtgtccggtgcgccctcggcgacccttgaaaatccggaggaccgagtgccgtttgcgcccgttcgtactcataaccgcatcaggtctccaaggtgaacagcctctggtcgatggaacaatgtaggcaagggaagtcggcaaaatggatccgtaacttcgggaaaaggattggctctgagggctgggcacgggggtcccagtcccgaactcgtcagctgtcggcggactgctcgagctgcttccgcggcgagagcgggtcgccacgtgctggccgagggacggactgggaacggcttcttcgggagccttctccgggcgtcgaacagccagctcagaactggtacggacaaggggaatccgactgtttaattaaaacaaagcattgcgatggtcctcgcggatgctaacgcaatgtgatttctgcccagtgctctgaatgtcaaagtgaagaaattcaaccaagcgcgggtaaacggcgggagtaactatgactctcttaaggtagccaaatgcctcgtcatctaattagtgacgcgcatgaatggattaacgagattcccactgtccctgtctactatccagcgaaaccacagccaagggaacgggcttggcagaatcagcggggaaagaagaccctgttgagcttgactctagtccgactttgtgaaatgacttgagaggtgtaggataagtgggagccgaaaggcgaaagtgaaataccactacttttaacgttattttacttattccgtgaatcggaggcggggcaacgcccctctttttggacccaaggctcgcttcggcgggccgatccgggcggaagacattgtcaggtggggagtttggctggggcggcacatctgttaaaagataacgcaggtgtcctaagatgagctcaacgagaacagaaatctcgtgtggaacagaagggtaaaagctcgtttgattctgatttccagtacgaatacgaaccgtgaaagcgtggcctaacgatcctttagaccttcggaatttgaagctagaggtgtcagaaaagttaccacagggataactggcttgtggcagccaagcgttcatagcgacgttgctttttgatccttcgatgtcggctcttcctatcattgtgaagcagaattcaccaagtgttggattgttcacccaccaacagggaacgtgagctgggtttagaccgtcgtgagacaggttagttttaccctactgatgatagtatcgcaatagtaattcaacctagtacgagaggaaccgttgattcgcacaattggtcatcgcgcttggttgaaaagccagtggcgcgaagctaccatgcgttggattatgactgaacgcctctaagtcagaatccgggctagaagcgatgcgtgtgcccgccgcccgtttgccgacccgcagtaggggtcattcgacccccaagggcacatgtcgttggctaagccatcgtggtggatgagccacgttggccgccttgaaacacaattcccaccgagcggcgggtagaatcctttgcagacgacttaaatacgcgacggggtattgtaagcggcagagtggccttgctgccacgatccgctgagattcagccctttgtcgctctgattcaggaatccttgtaagtttcttctccaccgcttattgatatgcttaaactcagcgggtagtcccgtctgacctggggtcgcggtcgaaggcgcgtta-gcaccattgttttgtaacgatgcccaagcatgcgacggagtgaagcacaacggcaccaatgatctttcaaccaccactggttgtgacatccgtcgatgagggatcctttttgggcaaaccgagctaacgggatgccaatat---ccccccgcaccgaattggt---gttgggggcgacgcgatgcgtgacgcccaggcaggcgtgccctcagcccgaaggcgtcgggcgcaacttgcgttcaaagactcgatggttcacgggattctgcaattcacaccaagtatcgcatttcgctacgttcttcatcgatgcgagagccgagatatccgttgccgagagtcgttttgactttcaagatacatcacatccccaaaaccacaccgcgaacgggagtcacggggagcaacgcttccatttt-gttttccttggcgcttgccgcgccgggtttcgttagcccaccaagtgc----atgcaccgggcaggcacagtttcc-cgatgagt--ggattgctccagcccaacgaggcaccgttcatgttaaacacgtgttcacaggtctactttttagatatcgacaatgatccttccgcaggttcacctacggaaaccttgttacgacttctccttcctctaaatgataaggttcagtggacttctcgcgacgtcgcgggcagcgaaccgcccacgtcgccg
>Plantago_weddelliana
tacctggttgatcctgccagtagtcatatgcttgtctcaaagattaagccatgcatgtgtaagtatgaactaattcagactgtgaaactgcgaatggctcattaaatcagttatagtttgtttgatggtacctgctactcggataaccgtagtaattctagagctaatacgtgcaacaaaccccgacttctggaagggatgcatttattagataaaaggtcgacacgggctctgcctgttgcttcgatgattcatgataacttgacggatcgcacggtcttcgtgccggcgacgcatcattcaaatttctgccctatcaactttcgatggtaggatagtggcctactatggtggtgacgggtgacggagaattagggttcgattccggagagggagcctgagaaacggctaccacatccaaggaaggcagcaggcgcgcaaattacccaatcctgacacggggaggtagtgacaataaataacaataccgggctcttcgagtctggtaattggaatgagtacaatctaaatcccttaacgaggatccattggagggcaagtctggtgccagcagccgcggtaattccagctccaatagcgtatatttaagttgttgcagttaaaaagctcgtagttggactttgggttgggtcgaccggtccgcctatggtgtgcatcggtcgcctcgtcccttctgctggcgatgcgctcctggccttaactggccgggtcgttcctccagcactgttactttgaagaaattagagtgctcaaagcaagcctacgctctggatacattagcatgggataacatcataggatttcggtcctattacgttggccttcgggatcggagtaatgattaacagggactgtcgggggcattcgtatttcatagtcagaggtgaaattcttggatttatgaaagacgaacaactgcgaaagcatttgccaaggatgttttcattaatcaagaacgaaagttgggggctcgaagacgatcagataccgtcctagtctcaaccataaacgatgccgaccagggatcggcggatgttgcttttaggactccgccggcaccttatgagaaatcaaagtctttgggttccggggggagtatggtcgcaaggctgaaacttaaaggaattgacggaagggcaccaccaggagtggagcctgcggcttaatttgactcaacacggggaaacttaccaggtccagacatagtaaggattgacagactgagagctctttcttgattctatgggtggtggtgcatggccgttcttagttggtggagcgatttgtctggttaattccgataacgaacgagacctcagcctgctaactagctatgcggaggtatccctccgcggccagcttcttagagggactacggccttttaggccgcggaagtttgaggcaataacaggtctgtgatgcccttagatgttctgggccgcacgcgcgctacactgatgtattcaacgagtctatagccttggccgacaggcccgggtaatctttgaaattacatcgtgatggggatagatcattgcaattgttggtcttgaacgaggaattcctagtaagcgcgagtcatcagctcgcgttgactacgtccctgccctttgtacacaccgcccgtcgctcctaccgattgaatggtccggtgaagtgttcggatcgcggcgacgtgggcggttcgctgcccgcgacgtcgcgagaagtccactgaaccttatcatttagaggaaggagaagtcgtaacaaggtttccgtaggtgaacctgcggaaggatcatgcgaccccaggtcagacgggactacccgctgagtttaagcatatcaataagcggtggagaagaaacttacaaggattcccctagtaacggcgagcgaaccgggaatagcccaacttgagaatcgggcggccacgccgtccgaattgtagtctggagaagcgtcctcagcggcggaccgggctcaagtcccctggaaaggggcgccggagagggtgagagccccgtcgtgcccggaccctgtcgcaccacgaggcgctgtcggcgagtcgggttgtttgggaatgcagccccaatcgggcggtaaattccgtccaaggctaaatatgggcgagagaccgatagcgaacaagtaccgcgagggaaagatgaaaaggactttgaaaagagagtcaaagagtgcttgaaattgtcgggagggaagcggatgggggctggcggtgcgccccggtcggatgtggaacggtgaaagccggtccgccgatcgactcggggtgcggaccaacacggattggggtgggcggcgaaagccagggtcgtagaaaagtcctggagtgccgtctccccgatcgtggcggacagcacgcgcctctggcgtgcttcggcaactgcgtgctcccggtgttggcctgtgagctccccattcgacccgtcttgaaacacggaccaaggagtctgacatgtgtgcgagtcattgggtgagtaaacccgtaaggcgtaaggaagctgactggcgcg-atccccctcgaggggtgcagcgtcgaccgaccttgatcttctgagaagggttcgagtgagcatacctgtcgggacccgaaagatggtgaactatgcctgagcggggcgaagccagaggaaactctggtggaggcccgcagcgatactgacgtgcaaatcgttcgtctgacttgggtataggggcgaaagactaatcgaaccatctagtagctggttccctccgaagtttccctcaggatagctggagctcgagtgcgagttctatcgggtaaagccaatgattagaggcatcggggatgcaacgtcctcgacctattctcaaactttaaataggtaggacggcgtggttgctttgttgaacctcgccaaggaatcgagagctccaagtgggccatttttggtaagcagaactggcgatgcgggatgaaccggaagccgggttacggtgcctaactacgcgctaacctagatcccacaaagggtgttggtcgattaagacagcaggacggtggtcatggaagtcgaaatccgctaaggagtgtgtaacaactcacctgccgaatcaactagccccgaaaatggatggcgctgaagcgcgtgacctatacccggccgtcggggcaagagccaggccccgatgagtaggagggcgcggcggtcgctgcaaaaccttaggcgtgagcccgggcggagcggccgtcggtgcggatcttggtggtagtagcaaatattcaaatgagaactttgaaggccgaagaggggaaaggttccatgtgaacggcacttgcacatgggttagtcgatcctaagggtcgggggaaccccgacagaaagcgcgttctgcgcgtgcaccgaaagggaatcgggttaaaattcctgaaccgggacgcagcggttgacggcaacgttagggagtccggagacgtcggcgagggcctcgggaagagttatcttttctgtttaacagcctgcccaccctggaatcgactcagtcggaggtagggtccagcggctggaagagcaccgcacgtcgcgtggtgtccggtgcgccctcggcgacccttgaaaatccggaggaccgagtgccgtttgcgcccgttcgtactcataaccgcatcaggtctccaaggtgaacagcctctggtcgatggaacaatgtaggcaagggaagtcggcaaaatggatccgtaacttcgggaaaaggattggctctgagggctgggcacgggggtcccagtcccgaactcgtcagctgtcggcggactgctcgagctgcttccgcggcgagagcgggtcgccacgtgctggccgagggacggactgggaacggcttcttcgggagccttctccgggcgtcgaacagccagctcagaactggtacggacaaggggaatccgactgtttaattaaaacaaagcattgcgatggtcctcgcggatgctaacgcaatgtgatttctgcccagtgctctgaatgtcaaagtgaagaaattcaaccaagcgcgggtaaacggcgggagtaactatgactctcttaaggtagccaaatgcctcgtcatctaattagtgacgcgcatgaatggattaacgagattcccactgtccctgtctactatccagcgaaaccacagccaagggaacgggcttggcagaatcagcggggaaagaagaccctgttgagcttgactctagtccgactttgtgaaatgacttgagaggtgtaggataagtgggagccgaaaggcgaaagtgaaataccactacttttaacgttattttacttattccgtgaatcggaggcggggcaacgcccctctttttggacccaaggctcgcttcggcgggccgatccgggcggaagacattgtcaggtggggagtttggctggggcggcacatctgttaaaagataacgcaggtgtcctaagatgagctcaacgagaacagaaatctcgtgtggaacagaagggtaaaagctcgtttgattctgatttccagtacgaatacgaaccgtgaaagcgtggcctaacgatcctttagaccttcggaatttgaagctagaggtgtcagaaaagttaccacagggataactggcttgtggcagccaagcgttcatagcgacgttgctttttgatccttcgatgtcggctcttcctatcattgtgaagcagaattcaccaagtgttggattgttcacccaccaacagggaacgtgagctgggtttagaccgtcgtgagacaggttagttttaccctactgatgatagtatcgcaatagtaattcaacctagtacgagaggaaccgttgattcgcacaattggtcatcgcgcttggttgaaaagccagtggcgcgaagctaccatgcgttggattatgactgaacgcctctaagtcagaatccgggctagaagcgatgcgtgtgcccgccgcccgtttgccgacccgcagtaggggtcattcgacccccaagggcacatgtcgttggctaagccatcgtggtggatgagccacgttggccgccttgaaacacaattcccaccgagcggcgggtagaatcctttgcagacgacttaaatacgcgacggggtattgtaagcggcagagtggccttgctgccacgatccgctgagattcagccctttgtcgctccgattcaggaatccttgtaagtttcttctccaccgcttattgatatgcttaaactcagcgggtagtcccgtctgacctggggtcgcggtcgaaggcgcgtta-gcaccattgttttgtaacgatgcccaagcatgcgacggagtgaagcacaacggcaccaatgatctttcaaccaccactggttgtgacatccgtcgatgagggatcctttttgggcaaaccgagctaacgggatgccattat---ccccccgcaccgaattggt---gtggggggcgacgcgatgcgtgacgcccaggcaggcgtgccctcagcccgaaggcgtcgggcgcaacttgcgttcaaagactcgatggttcacgggattctgcaattcacaccaagtatcgcatttcgctacgttcttcatcgatgcgagagccgagatatccgttgccgagagtcgttttgactttcaagatacatcacatccccaagaccacaccgcgaacgggagtcacggggagcaacgcttccatttt-gttttccttggcgcttgccgcgccgggtttcgttagccaaccaagtgc----atgcaccgggcaggcacggtgtcc-cgaagagt--ggattgctccagcccaacgaggcaccgttcatgttaaacacgtgttcacaggtctactttttagatatcgacaatgatccttccgcaggttcacctacggaaaccttgttacgacttctccttcctctaaatgataaggttcagtggacttctcgcgacgtcgcgggcagcgaaccgcccacgtcgccg
>Plantago_triandra
tacctggttgatcctgccagtagtcatatgcttgtctcaaagattaagccatgcatgtgtaagtatgaactaattcagactgtgaaactgcgaatggctcattaaatcagttatagtttgtttgatggtacctgctactcggataaccgtagtaattctagagctaatacgtgcaacaaaccccgacttctggaagggatgcatttattagataaaaggtcgacacgggctctgcctgttgcttcgatgattcatgataactcgacggatcgcaaggccctcgtgccggcgacgcatcattcaaatttctgccctatcaactttcgatggtaggatagtggcctactatggtggtgacgggtgacggagaattagggttcgattccggagagggagcctgagaaacggctaccacatccaaggaaggcagcaggcgcgcaaattacccaatcctgacacggggaggtagtgacaataaataacaataccgggctctacgagtctggtaattggaatgagtacaatctaaatcccttaacgaggatccattggagggcaagtctggtgccagcagccgcggtaattccagctccaatagcgtatatttaagttgttgcagttaaaaagctcgtagttggactttgggttgggtcgaccggtccgcctagtgtgtgcatcggtcgcctcgtcccttctgctggcgatgcgctcctggccttaactggccgggtcgttcctccagcactgttactttgaagaaattagagtgctcaaagcaagcctacgctctggatacattagcatgggataacattataggatttcggtcctattacgttggccttcgggatcggagtaatgattaacagggactgccgggggcattcgtatttcatagtcagaggtgaaattcttggatttatgaaagacgaacaactgcgaaagcatttgccaaggatgttttcattaatcaagaacgaaagttgggggctcgaagacgatcagataccgtcctagtctcaaccataaacgatgccgaccagggatcggcggatgttgcttttaggactccgccggcaccttatgagaaatcaaagtctttgggttccggggggagtatggtcgcaaggctgaaacttaaaggaattgacggaagggcaccaccaggagtggagcctgcggcttaatttgactcaacacggggaaacttaccaggtccagacatagtaaggattgacagactgagagctctttcttgattctatgggtggtggtgcatggccgttcttagttggtggagcgatttgtctggttaattccgataacgaacgagacctcagcctgctaactagctatgcggaggtatccctccgcggccagcttcttagagggactacggccttttaggccgcggaagtttgaggcaataacaggtctgtgatgcccttagatgttctgggccgcacgcgcgctacactgatgtattcaacgagtctatagccttggccgacaggcccgggtaatctttgaaattacatcgtgatggggatagatcattgcaattgttggtcttgaacgaggaattcctagtaagcgcgagtcatcagctcgcgttgactacgtccctgccctttgtacacaccgcccgtcgctcctaccgattgaatggtccggtgaagtgttcggatcgcggcgacgtgggcggttcgctgcccgcgacgtcgcgagaagtccactgaaccttatcatttagaggaaggagaagtcgtaacaaggtttccgtaggtgaacctgcggaaggatcatgcgaccccaggtcagacgggattacccgctgagtttaagcatatcaataagcggtggagaagaaacttacaaggattcccctagtaacggcgagcgaaccgggaatagcccaacttgagaatcgggcggccacgccgtccgaattgtagtctggagaagcgtcctcagcggcggaccgggctcaagtcccctggaaaggggcgccggagagggtgagagccccgtcgtgcccggaccctgtcgcaccacgaggcgctgtcggcgagtcgggttgtttgggaatgcagccccaatcgggcggtaaattccgtccaaggctaaatatgggcgagagaccgatagcgaacaagtaccgcgagggaaagatgaaaaggactttgaaaagagagtcaaagagtgcttgaaattgtcgggagggaagcggatgggggctggcggtgcgccccggtcggatgtggaacggtgaaagccggtccgccgatcgactcggggtgcggaccaacacggattggggtgggcggcgaaagccagggccgtagaaaagtcctggagtgccgtctccccgatcgtggcggacagcacgcgcctctggcgtgcttcggcaactgcgtgctcccggtgttggcctgtgagctccccattcgacccgtcttgaaacacggaccaaggagtctgacatgtgtgcgagtcattgggtgagtaaacccgtaaggcgtaaggaagctgactggcgcg-atccccctcgaggggtgcagcgtcgaccgaccttgatcttctgagaagggttcgagtgagcatacctgtcgggacccgaaagatggtgaactatgcctgagcggggcgaagccagaggaaactctggtggaggcccgcagcgatactgacgtgcaaatcgttcgtctgacttgggtataggggcgaaagactaatcgaaccatctagtagctggttccctccgaagtttccctcaggatagctggagctcgagtgcgagttctatcgggtaaagccaatgattagaggcatcggggatgcaacgttctcgacctattctcaaactttaaataggtaggacggcgtggttgctttgttgaacctcgccaaggaatcgagagctccaagtgggccatttttggtaagcagaactggcgatgcgggatgaaccggaagccgggttacggtgcctaactacgcgctaacctagatcccacaaagggtgttggtcgattaagacagcaggacggtggtcatggaagtcgaaatccgctaaggagtgtgtaacaactcacctgccgaatcaactagccccgaaaatggatggcgctgaagcgcgtgacctatacccggccgtcggggcaagagccaggccccgatgagtaggagggcgcggcggtcgctgcaaaaccttaggcgtgagcccgggcggagcggccgtcggtgcggatcttggtggtagtagcaaatattcaaatgagaactttgaaggccgaagaggggaaaggttccatgtgaacggcacttgcacatgggttagtcgatcctaagggtcgggggaaccccgacagaaagcgcgttctgcgcgtgcaccgaaagggaatcgggttaaaattcctgaaccgggatgcagcagttgacggcaacgttagggagtccggagacgtcggcgagggcctcgggaagagttatcttttctgtttaacagcctgcccaccctggaatcgactcagtcggaggtagggtccagcggctggaagagcaccgcacgtcgcgtggtgtccggtgcgccctcggcgacccttgaaaatccggaggaccgggtaccgtttgcacccgttcgtactcataaccgcatcaggtctccaaggtgaacagcctctggtcgatggaacaatgtaggcaagggaagtcggcaaaatggatccgtaacttcgggaaaaggattggctctgagggctgggcacgggggtcccagtcccgaactcgtcagctgtcggcggactgctcgagctgctt---cggcgagagcgggtcgccacgtgctggccgagggacggactgggaatggcttcttcgggagccttctccgggcgtcgaacagccagctcagaactggtacggacaaggggaatccgactgtttaattaaaacaaagcattgcgatggtccctgcggatgctaacgcaatgtgatttctgcccagtgctctgaatgtcaaagtgaagaaattcaaccaagcgcgggtaaacggcgggagtaactatgactctcttaaggtagccaaatgcctcgtcatctaattagtgacgcgcatgaatggattaacgagattcccactgtccctgtctactatccagcgaaaccacagccaagggaacgggcttggcagaatcagcggggaaagaagaccctgttgagcttgactctagtccgactttgtgaaatgacttgagaggtgtaggataagtgggagccgaaaggcaaaagtgaaataccactacttttaacgttattttacttattccgtgaatcggaggcggggcaacgcccctctttttggacccaaggctcgcttcggcgagccgatccgggcggaagacattgtcaggtggggagtttggctggggcggcacatctgttaaaagataacgcaggtgtcctaagatgagctcaacgagaacagaaatctcgtgtggaacagaagggtaaaagctcgtttgattctgatttccagtacgaatacgaaccgtgaaagcgtggcctaacgatcctttagaccttcggaatttgaagctagaggtgtcagaaaagttaccacagggataactggcttgtggcagccaagcgttcatagcgacgttgctttttgatccttcgatgtcggctcttcctatcattgtgaagcagaattcaccaagtgttggattgttcacccaccaacagggaacgtgagctgggtttagaccgtcgtgagacaggttagttttaccctactgatgatagtatcgcaatagtaattcaacctagtacgagaggaaccgttgattcgcacaattggtcatcgcgcttggttgaaaagccagtggcgcgaagctaccatgcgttggattatgactgaacgcctctaagtcagaatccgggctagaagcgatgcgtgtgcctgccgcccgtttgccgacccgcagtaggggtcattcgacccccaagggcacatgtcgttggctaagccatcgtggtggatgagccacgttggccgccttgaaacacaattcccaccgagcggcaggtagaatcctttgcagacgacttaaatacgcgacggggtattgtaagcggcagagtggccttgctgccacgatccgctgagattcagccctttgtcgctccgattcaggaatccttgtaagtttcttctccaccgcttattgatatgcttaaactcagcgggtaatcccgtctgacctggggtcgcggtcgaaggcgcatta-gcaccattgttttataacgatgcccgagcatgcgacggagtgaagcacaacggcaccaatgatctttcaaccaccactggttgtgacatccgtcgatgagggatcctttttgggcaaaccgagctaacgggatgccattat---ccccccacaccaaattggt---gatgggggcgacgcgatgcgtgacgcccaggcaggcgtgccctcagcccgaaggcgtcgggcgcaacttgcgttcaaagactcgatggttcacgggattctgcaattcacaccaagtatcgcatttcgctacgttcttcatcgatgcgagagccgagatatccgttgccgagagtcgttatgactttcaagatacatcacatccccaaaaccacaccgcgaacgggagtcacggggagcaacgcttccatttt-gttttccttggcgcttgccgcgccgggtttcgttagcccaccaagtgc----aagcaccgggcaggcacagtgtcc-cgaagagt--ggatttctccaacccaacgaggcaccgttcatgttaaacacgtgttcacaggtctactttttagatatcgacaatgatccttccgcaggttcacctacggaaaccttgttacgacttctccttcctctaaatgataaggttcagtggacttctcgcgacgtcgcgggcagcgaaccgcccacgtcgccg
>Plantago_arborescens
tacctggttgatcctgccagtagtcatatgcttgtctcaaagattaagccatgcatgtgtaagtatgaactaattcagactgtgaaactgcgaatggctcattaaatcagttatagtttgtttgatggtacctgctactcggataaccgtagtaattctagagctaatacgtgcaacaaaccccgacttctggaagggatgcatttattagataaaaggtcgacacgggctctgcctgttgcttcgatgattcatgataactcgacggatcgcacggccctcgtgccggcgacgcatcattcaaatttctgccctatcaactttcgatggtaggatagtggcctactatggtggtgacgggtgacggagaattagggttcgattccggagagggagcctgagaaacggctaccacatccaaggaaggcagcaggcgcgcaaattacccaatcctgacacggggaggtagtgacaataaataacaataccgggctctacgagtctggtaattggaatgagtacaatctaaatcccttaacgaggatccattggagggcaagtctggtgccagcagccgcggtaattccagctccaatagcgtatatttaagttgttgcagttaaaaagctcgtagttggactttgggttgggtagaccggtccgcctctggtgtgcaccggtcgtctcgtcccttctgctggcgatgcgctcctggccttaactggccgggtcgttcctccagcactgttactttgaagaaattagagtgctcaaagcaagcctacgctctggatacattagcatgggataacattataggatttcggtcctattacgttggccttcgggatcggagtaatgattaacagggacagtcgggggcattcgtatttcatagtcagaggtgaaattcttggatttatgaaagacgaacaactgcgaaagcatttgccaaggatgttttcattaatcaagaacgaaagttgggggctcgaagacgatcagataccgtcctagtctcaaccataaacgatgccgaccagggatcggcggatgttgcttttaggactccgccggcaccttatgagaaatcaaagtctttgggttccggggggagtatggtcgcaaggctgaaacttaaaggaattgacggaagggcaccaccaggagtggagcctgcggcttaatttgactcaacacggggaaacttaccaggtccagacatagtaaggattgacagactgagagctctttcttgattctatgggtggtggtgcatggccgttcttagttggtggagcgatttgtctggttaattccgataacgaacgagacctcagcctgctaactagctatgcggaggaatccctccgtggccagcttcttagagggactacggccttttaggccgcggaagtttgaggcaataacaggtctgtgatgcccttagatgttctgggccgcacgcgcgctacactgatgtattcaacgagtctatagccttggccgacaggcccgggtaatctttgaaattacatcgtgatggggatagatcattgcaattgttggtcttgaacgaggaattcctagtaagcgcgagtcatcagctcgcgttgactacgtccctgccctttgtacacaccgcccgtcgctcctaccgattgaatggtccggtgaagtgttcggatcgcggcgacgtgggcggttcgctgcccgcgacgtcgcgagaagtccactgaaccttatcatttagaggaaggagaagtcgtaacaaggtttccgtaggtgaacctgcggaaggatcatgcgaccccaggtcagacgggactacccgctgagtttaagcatatcaataagcggtggagaagaaacttacaaggattcccctagtaacggcgagcgaaccgggaatagcccaacttgagaatcggatggccacgctgtccgaattgtagtctggagaagcgtcctcagcggcggaccgggctcaagtcccctggaaaggggcgccggagagggtgagagccccgtcgtgcccggaccctgtcgcaccacgaggcgctgtcggcgagtcgggttgtttgggaatgcagccccaatagggcggtaaattccgtccaaggctaaatatgggcgagagaccgatagcgaacaagtaccgcgagggaaagatgaaaaggactttgaaaagagagtcaaagagtgcttgaaattgtcgggagggaagcggatgggggctggcggtgcgccctggtcggatgtggaacggtgtaagccggtccgccgatcgactcggggcgcggaccaacacggattggggtgggcggcgaaagccagggctgtagataagccttggagtgccgtctccccgatcgtggcggacagcacgcgcctctggcgtgcttcggcaactgcgtgctcccggtgttggcctgtgagctccccattcgacccgtcttgaaacacggaccaaggagtctgacatgtgtgcgagtcattgggtgagtaaacccgtaaggcgcaaggaagctgactggcgcg-atccccctcgaggggtgcagcgtcgaccgaccttgatcttctgagaagggttcgagtgagcatacctgtcgggacccgaaagatggtgaactatgcctgagcggggcgaagccagaggaaactctggtggaggcccgcagcgatactgacgtgcaaatcgttcgtctgacttgggtataggggcgaaagactaatcgaaccatctagtagctggttccctccgaagtttccctcaggatagctggagctcgagtgcgagttctatcgggtaaagccaatgattagaggcatcgggggcgcaacgccctcgacctattctcaaactttaaataggtaggacggcgtggttgctttgttgaacctcgccaaggaatcgagagctccaagtgggccatttttggtaagcagaactggcgatgcgggatgaaccggaagccgggttacggtgccaaactacgcgctaacctagatcccacaaagggtgttggtcgattaagacagcaggacggtggtcatggaagtcgaaatccgctaaggagtgtgtaacaactcacctgccgaatcaactagccccgaaaatggatggcgctgaagcgcgtgacctatacccggccgtcggggcaagagccaggccccgatgagtaggagggcgcggcggtcgctgcaaaaccttaggcgtgagcccgggcggagcggccgtcggtgcggatcttggtggtagtagcaaatattcaaatgagaactttgaaggccgaagaggggaaaggttccatgtgaacggcacttgcacatgggttagtcgatcctaagggtcgggggaagcccgacagaaagcgcgttctgcgcgtgcaccgaaagggaatcgggttaaaattcctgaaccgggacgcagcggttgacggcaacgttagggagtccggagacgtcggcgagggcctcgggaagagttatcttttctgtttaacagcctgcccaccctggaaacggctcagccggaggtagggtccagcggctggaagagcaccgcacgtcgcgtggtgtccggtgcgccctcggcgacccttgaaaatccggaggaccgagtaccgtttgcgcccgttcgtactcataaccgcatcaggtctccaaggtgaacagcctctggtcgatggaacaatgtaggcaagggaagtcggcaaaatggatccgtaacttcgggaaaaggattggctctgagggctgggcacgggggtcccagttccgaactcgttggctgtcggcggactgctcgagctgctcacgcggcgagagcgggttgtcgcgtgctggccgagggacggactgggaatggctctctcgggagccttcctcgggcgtcgaacagccagctcagaactggtacggacaaggggaatccgactgtttaattaaaacaaagcattgcgatggtccctgcggatgctaacgcaatgtgatttctgcccagtgctctgaatgtcaaagtgaagaaattcaaccaagcgcgggtaaacggcgggagtaactatgactctcttaaggtagccaaatgcctcgtcatctaattagtgacgcgcatgaatggattaacgagattcccactgtccctgtctactatccagcgaaaccacagccaagggaacgggcttggcagaatcagcggggaaagaagaccctgttgagcttgactctagtccgactttgtgaaatgacttgagaggtgtaggataagtgggagccgaaaggcgaaagtgaaataccactacttttaacgttattttacttattccgtgaatcggaggcggggcacagcccctctttttggacccaaggtttgcttcggcaggccgatccgggcggaagacattgtcaggtggggagtttggctggggcggcacatctgttaaaagataacgcaggtgtcctaagatgagctcaacgagaacagaaatctcgtgtggaacagaagggtaaaagctcgtttgattctgatttccagtacgaatacgaaccgtgaaagcgtggcctaacgatcctttagaccttcggaatttgaagctagaggtgtcagaaaagttaccacagggataactggcttgtggcagccaagcgttcatagcgacgttgctttttgatccttcgatgtcggctcttcctatcattgtgaagcagaattcaccaagtgttggattgttcacccaccaacagggaacgtgagctgggtttagaccgtcgtgagacaggttagttttaccctactgatgatagtatcgcaatagtaattcaacctagtacgagaggaaccgttgattcgcacaattggtcatcgcgcttggttgaaaagccagtggcgcgaagctaccatgcgttggattatgactgaacgcctctaagtcagaatccgggctagaagcgatgcgtgtgcccgccgcccgtttgccgacccgcagtaggggtcattagacccccaagggcacatgtcgttggccaagccctcgtggcggatgagccacgttggccgccttgaaacacaattcccaccgagcggcgggtagaatcctttgcagacgacttaaatacgcgacggggtattgtaagcggcagagtggccttgctgccacgatccgctgagattcagccctttgtcgctccgattcgggaatccttgtaagtttcttctccaccgcttattgatatgcttaaactcagcgggtagtcccgtctgacctggggtcgcggtcgaaggcgcatac-acgccgttggtttatgacgatgcccgaacaagcgacagggtgaagcacaacagcaccaatgatctttcaaccaccactggttgtgacatccgtcgatgagggatcccatttgggctaaccgagataacgggaagccagtatccgccccccagcccgcaagggattgggagggggcgacgcgatgcgtgacgcccaggcaggcgtgccctcagccggaaggcgtcgggcgcaacttgcgttcaaagactcgatggttcacgggattctgcaattcacaccaagtatcgcatttcgctacgttcttcatcgatgcgagagccgagatatccgttgccgagagtcgttttgactttcaagatacgatgcatccccacagccacaccgcggacgggagccataggg-gcatcgattctgtttttgttttccttgacgcttaccgcgccgggtttcgttagcccaccgagtgc----tagcaccgggtaggcacggcaact-cgcaggac--agattactctagcccaacgaggcaccgttcatgttaaacacgtgttcacaggtctacttttcagatatcgacaatgatccttccgcaggttcacctacggaaaccttgttacgacttctccttcctctaaatgataaggttcagtggacttctcgcgacgtcgcgggcagcgaaccgcccacgtcgccg
>Plantago_elongata
tacctggttgatcctgccagtagtcatatgcttgtctcaaagattaagccatgcatgtgtaagtatgaactaattcagactgtgaaactgcgaatggctcattaaatcagttatagtttgtttgatggtacctgctactcggataaccgtagtaattctagagctaatacgtgcaacaaaccccgacttctggaagggatgcatttattagataaaaggtcgacacgggctctgcctgttgcttcgatgattcatgataactcgacggatcgcacggccctcgtgccggcgacgcatcattcaaatttctgccctatcaactttcgatggtaggatagtggcctactatggtggtgacgggtgacggagaattagggttcgattccggagagggagcctgagaaacggctaccacatccaaggaaggcagcaggcgcgcaaattacccaatcctgacacggggaggtagtgacaataaataacaataccgggctctacgagtctggtaattggaatgagtacaatctaaatcccttaacgaggatccattggagggcaagtctggtgccagcagccgcggtaattccagctccaatagcgtatatttaagttgttgcagttaaaaagctcgtagttggactttgggttgggtcgaccggtccgcctctggtgtgcatcggtcgcctcgtcccttctgctggcgatgcgctcctggccttaactggccgggtcgttcctccagcactgttactttgaagaaattagagtgctcaaagcaagcctacgctctggatacattagcatgggataacatcataggatttcggtcctattacgttggccttcgggatcggagtaatgattaacagggactgtcgggggcattcgtatttcatagtcagaggtgaaattcttggatttatgaaagacgaacaactgcgaaagcatttgccaaggatgttttcattaatcaagaacgaaagttgggggctcgaagacgatcagataccgtcctagtctcaaccataaacgatgccgaccagggatcggcggatgttgcttttaggactccgccggcaccttatgagaaatcaaagtctttgggttccggggggagtatggtcgcaaggctgaaacttaaaggaattgacggaagggcaccaccaggagtggagcctgcggcttaatttgactcaacacggggaaacttaccaggtccagacatagtaaggattgacagactgagagctctttcttgattctatgggtggtggtgcatggccgttcttagttggtggagcgatttgtctggttaattccgataacgaacgagacctcagcctgctaactagctatgcggaggtatccctccgcggccagcttcttagagggactacggccttttaggccgcggaagtttgaggcaataacaggtctgtgatgcccttagatgttctgggccgcacgcgcgctacactgatgtattcaacgagtctatagccttggccgacaggcccgggtaatctttgaaattacatcgtgatggggatagatcattgcaattgttggtcttgaacgaggaattcctagtaagcgcgagtcatcagctcgcgttgactacgtccctgccctttgtacacaccgcccgtcgctcctaccgattgaatggtccggtgaagtgttcggatcgcggcgacgtgggcggttcgctgcccgcgacgtcgcgagaagtccactgaaccttatcatttagaggaaggagaagtcgtaacaaggtttccgtaggtgaacctgcggaaggatcatgcgaccccaggtcagacgggactacccgctgagtttaagcatatcaataagcggtggagaagaaacttacaaggattcccctagtaacggcgagcgaaccgggaatagcccaacttgagaatcgggcggccacgccgtccgaattgtagtctggagaagcgtcctcagcggcggaccgggctcaagtcccctggaaaggggcgccggagagggtgagagccccgtcgtgcccggaccctgtcgcaccacgaggcgctgtcggcgagtcgggttgtttgggaatgcagccccaatcgggcggtaaattccgtccaaggctaaatatgggcgagagaccgatagcgaacaagtaccgcgagggaaagatgaaaaggactttgaaaagagagtcaaagagtgcttgaaattgtcgggagggaagcggatgggggctggcgatgcgccccggtcggatgtggaacggtgcaagccggtccgccgatcgactcggggtgcggaccaacacggattggggtgggcggcgaaagccagggtcgtagaaaagccctggagtgccgtctccccgatcgtggcggacagcatgcgcctctggcgtgcctcggcaactgcgtgctcccggtgttggcctgtgagctccccattcgacccgtcttgaaacacggaccaaggagtctgacatgtgtgcgagtcattgggtgagtaaacccgtaaggcgcaaggaagctgactggcgcg-atcccccttgaggggtgcagcgtcgaccgaccttgatcttctgagaagggttcgagtgagcatacctgtcgggacccgaaagatggtgaactatgcctgagcggggcgaagccagaggaaactctggtggaggcccgcagcgatactgacgtgcaaatcgttcgtctgacttgggtataggggcgaaagactaatcgaaccatctagtagctggttccctccgaagtttccctcaggatagctggagctcgagtgcgagttctatcgggtaaagccaatgattagaggcatcggggatgcaacgtcctcgacctattctcaaactttaaataggtaggacggcgtggttgctttgttgaacctcgccaaggaatcgagagctccaagtgggccatttttggtaagcagaactggcgatgcgggatgaaccggaagccgggttacggtgcctaactacgcgctaacctagatcccacaaagggtgttggtcgattaagacagcaggacggtggtcatggaagtcgaaatccgctaaggagtgtgtaacaactcacctgccgaatcaactagccccgaaaatggatggcgctgaagcgcgtgacctatacccggccgtcggggcaagagccaggccccgatgagtaggagggcgcggcggtcgctgcaaaacctcaggcgcgagcccgggcggagcggccgtcggtgcggatcttggtggtagtagcaaatattcaaatgagaactttgaaggccgaagaggggaaaggttccatgtgaacggcacttgcacatgggttagtcgatcctaagggtcgggggaaccccgacagaaagcgcgttctgcgcgtacaccgaaagggaatcgggttaaaattcctgaaccgggacgcagcggttgacggcaacgttagggagtccggagacgtcggcgagggcctcgggaagagttatcttttctgtttaacagcctgcccaccctggaatcgactcagtcggaggtagggtccagcggctggaagagcaccgcacgtcgcgtggtgtccggtgcgccctcggcgacccttgaaaatccggaggaccgagtgccgtttgcgcccgttcgtactcataaccgcatcaggtctccaaggtgaacagcctctggtcgatggaacaatgtaggcaagggaagtcggcaaaatggatccgtaacttcgggaaaaggattggctctgagggctgggcacgggggtcccagtcccgaactcgtcagctgtcggcggactgctcgagctgcttccgcggcgagagcgggtcgccacgtgctggccgagggacggactgggaacggctccttcgggagccttctccgggcgtcgaacagccagctcagaactggtacggacaaggggaatccgactgtttaattaaaacaaagcattgcgatggtccctgcggatgctaacgcaatgtgatttctgcccagtgctctgaatgtcaaagtgaagaaattcaaccaagcgcgggtaaacggcgggagtaactatgactctcttaaggtagccaaatgcctcgtcatctaattagtgacgcgcatgaatggattaacgagattcccactgtccctgtctactatccagcgaaaccacagccaagggaacgggcttggcagaatcagcggggaaagaagaccctgttgagcttgactctagtccgactttgtgaaatgacttgagaggtgtaggataagtgggagccgaaaggcgaaagtgaaataccactacttttaacgttattttacttattccgtgaatcggaggcggggcaatgcccctctttttggacccaaggctcgcttcggcgggccgatccgggcggaagacattgtcaggtggggagtttggctggggcggcacatctgttaaaagataacgcaggtgtcctaagatgagctcaacgagaacagaaatctcgtgtggaacagaagggtaaaagctcgtttgattctgatttccagtacgaatacgaaccgtgaaagcgtggcctaacgatcctttagaccttcggaatttgaagctagaggtgtcagaaaagttaccacagggataactggcttgtggcagccaagcgttcatagcgacgttgctttttgatccttcgatgtcggctcttcctatcattgtgaagcagaattcaccaagtgttggattgttcacccaccaacagggaacgtgagctgggtttagaccgtcgtgagacaggttagttttaccctactgatgatagtatcgcaatagtaattcaacctagtacgagaggaaccgttgattcgcacaattggtcatcgcgcttggttgaaaagccagtggcgcgaagctaccatgcgttggattatgactgaacgcctctaagtcagaatccgggctagaagcgatgcgtgtgcccgccgcccgtttgccgacccgcagtaggggtcattcgacccccaagggcacatgtcgttggctaagccatcgtggtggatgagccacgttggccgccttgaaacacaattcccaccgagcggcgggtagaatcctttgcagacgacttaaatacgcgacggggtattgtaagcggcagagtggccttgctgccacgatccgctgagattcagccctttgtcgctccgattcaggaatccttgtaagtttcttctccaccgcttattgatatgcttaaactcagcgggtagtcccgtctgacctggggtcgcggtcgaaggcgcgcta-gcaccgttgttacgtgacgattcccgagcatgcgacggagtttggcacaacgacaccaatgatctttcaaccaccactggttgtgacatccgtcgaagagggatcacttttgggcaaaccgagctaacgggatgccaatttccacccc---caccgagttggt---agagggggcgacgcgatgcgtgacgcccaggcaggcgtgccctcagcccgaaggcgtcgggcgcaacttgcgttcaaagactcgatggttcacgggattctgcaattcacaccaagtatcgcatttcgctacgttcttcatcgatgcgagagccgagatatccgttgccgagagtcgttttgactttcaagatgcgtcgcatccccacaaccacaccgcggacgggagtcacggggagcaacgctaccatttt-gttttccttggcgctttccgcgccgggattcgtta----gccaggtgcaagtaagcaccgggcagacacagtgtccacgcggagtcggatctctcttcccccgacgaggcaccgttcgtgttaagaacatgttcgcaggtctactctttagatatcgacaatgatccttccgcaggttcacctacggaaaccttgttacgacttctccttcctctaaatgataaggttcagtggacttctcgcgacgtcgcgggcagcgaaccgcccacgtcgccg
>Plantago_guilleminiana
tacctggttgatcctgccagtagtcatatgcttgtctcaaagattaagccatgcatgtgtaagtatgaactaattcagactgtgaaactgcgaatggctcattaaatcagttatagtttgtttgatggtacctgctactcggataaccgtagtaattctagagctaatacgtgcaacaaaccccgacttctggaagggatgcatttattagataaaaggtcgacacgggctctgcctgttgcttcgatgattcatgataacttgacggatcgcacggtcttcgtgccggcgacgcatcattcaaatttctgccctatcaactttcgatggtaggatagtggcctactatggtggtgacgggtgacggagaattagggttcgattccggagagggagcctgagaaacggctaccacatccaaggaaggcagcaggcgcgcaaattacccaatcctgacacggggaggtagtgacaataaataacaataccgggctcttcgagtctggtaattggaatgagtacaatctaaatcccttaacgaggatccattggagggcaagtctggtgccagcagccgcggtaattccagctccaatagcgtatatttaagttgttgcagttaaaaagctcgtagttggactttgggttgggtcgaccggtccgcctatggtgtgcatcggtcgcctcgtcccttctgctggcgatgcgctcctggccttaactggccgggtcgttcctccagcactgttactttgaagaaattagagtgctcaaagcaagcctacgctctggatacattagcatgggataacatcataggatttcggtcctattacgttggccttcgggatcggagtaatgattaacagggactgtcgggggcattcgtatttcatagtcagaggtgaaattcttggatttatgaaagacgaacaactgcgaaagcatttgccaaggatgttttcattaatcaagaacgaaagttgggggctcgaagacgatcagataccgtcctagtctcaaccataaacgatgccgaccagggatcggcggatgttgcttttaggactccgccggcaccttatgagaaatcaaagtctttgggttccggggggagtatggtcgcaaggctgaaacttaaaggaattgacggaagggcaccaccaggagtggagcctgcggcttaatttgactcaacacggggaaacttaccaggtccagacatagtaaggattgacagactgagagctctttcttgattctatgggtggtggtgcatggccgttcttagttggtggagcgatttgtctggttaattccgataacgaacgagacctcagcctgctaactagctatgcggaggtatccctccgcggccagcttcttagagggactacggccttttaggccgcggaagtttgaggcaataacaggtctgtgatgcccttagatgttctgggccgcacgcgcgctacactgatgtattcaacgagtctatagccttggccgacaggcccgggtaatctttgaaattacatcgtgatggggatagatcattgcaattgttggtcttgaacgaggaattcctagtaagcgcgagtcatcagctcgcgttgactacgtccctgccctttgtacacaccgcccgtcgctcctaccgattgaatggtccggtgaagtgttcggatcgcggcgacgtgggcggttcgctgcccgcgacgtcgcgagaagtccactgaaccttatcatttagaggaaggagaagtcgtaacaaggtttccgtaggtgaacctgcggaaggatcatgcgaccccaggtcagacgggactacccgctgagtttaagcatatcaataagcggtggagaagaaacttacaaggattcccctagtaacggcgagcgaaccgggaatagcccaacttgagaatcgggcggccacgccgtccgaattgtagtctggagaagcgtcctcagcggcggaccgggctcaagtcccctggaaaggggcgccggagagggtgagagccccgtcgtgcccggaccctgtcgcaccacgaggcgctgtcggcgagtcgggttgtttgggaatgcagccccaatcgggcggtaaattccgtccaaggctaaatatgggcgagagaccgatagcgaacaagtaccgcgagggaaagatgaaaaggactttgaaaagagagtcaaagagtgcttgaaattgtcgggagggaagcggatgggggctggcggtgcgccccggtcggatgtggaacggtgaaagccggtccgccgatcgactcggggtgcggaccaacacggattggggtgggcggcgaaagccagggtcgtagaaaagtcctggagtgccgtctccccgatcgtggcggacagcacgcgcctctggcgtgcttcggcaactgcgtgctcccggtgttggcctgtgagctccccattcgacccgtcttgaaacacggaccaaggagtctgacatgtgtgcgagtcattgggtgagtaaacccgtaaggcgtaaggaagctgactggcgcg-atccccctcgaggggtgcagcgtcgaccgaccttgatcttctgagaagggttcgagtgagcatacctgtcgggacccgaaagatggtgaactatgcctgagcggggcgaagccagaggaaactctggtggaggcccgcagcgatactgacgtgcaaatcgttcgtctgacttgggtataggggcgaaagactaatcgaaccatctagtagctggttccctccgaagtttccctcaggatagctggagctcgagtgcgagttctatcgggtaaagccaatgattagaggcatcggggatgcaacgtcctcgacctattctcaaactttaaataggtaggacggcgtggttgctttgttgaacctcgccaaggaatcgagagctccaagtgggccatttttggtaagcagaactggcgatgcgggatgaaccggaagccgggttacggtgcctaactacgcgctaacctagatcccacaaagggtgttggtcgattaagacagcaggacggtggtcatggaagtcgaaatccgctaaggagtgtgtaacaactcacctgccgaatcaactagccccgaaaatggatggcgctgaagcgcgtgacctatacccggccgtcggggcaagagccaggccccgatgagtaggagggcgcggcggtcgctgcaaaaccttaggcgtgagcccgggcggagcggccgtcggtgcggatcttggtggtagtagcaaatattcaaatgagaactttgaaggccgaagaggggaaaggttccatgtgaacggcacttgcacatgggttagtcgatcctaagggtcgggggaaccccgacagaaagcgcgttctgcgcgtgcaccgaaagggaatcgggttaaaattcctgaaccgggacgcagcggttgacggcaacgttagggagtccggagacgtcggcgagggcctcgggaagagttatcttttctgtttaacagcctgcccaccctggaatcgactcagtcggaggtagggtccagcggctggaagagcaccgcacgtcgcgtggtgtccggtgcgccctcggcgacccttgaaaatccggaggaccgagtgccgtttgcgcccgttcgtactcataaccgcatcaggtctccaaggtgaacagcctctggtcgatggaacaatgtaggcaagggaagtcggcaaaatggatccgtaacttcgggaaaaggattggctctgagggctgggcacgggggtcccagtcccgaactcgtcagctgtcggcggactgctcgagctgcttccgcggcgagagcgggtcgccacgtgctggccgagggacggactgggaacggcttcttcgggagccttctccgggcgtcgaacagccagctcagaactggtacggacaaggggaatccgactgtttaattaaaacaaagcattgcgatggtcctcgcggatgctaacgcaatgtgatttctgcccagtgctctgaatgtcaaagtgaagaaattcaaccaagcgcgggtaaacggcgggagtaactatgactctcttaaggtagccaaatgcctcgtcatctaattagtgacgcgcatgaatggattaacgagattcccactgtccctgtctactatccagcgaaaccacagccaagggaacgggcttggcagaatcagcggggaaagaagaccctgttgagcttgactctagtccgactttgtgaaatgacttgagaggtgtaggataagtgggagccgaaaggcgaaagtgaaataccactacttttaacgttattttacttattccgtgaatcggaggcggggcaacgcccctctttttggacccaaggctcgcttcggcgggccgatccgggcggaagacattgtcaggtggggagtttggctggggcggcacatctgttaaaagataacgcaggtgtcctaagatgagctcaacgagaacagaaatctcgtgtggaacagaagggtaaaagctcgtttgattctgatttccagtacgaatacgaaccgtgaaagcgtggcctaacgatcctttagaccttcggaatttgaagctagaggtgtcagaaaagttaccacagggataactggcttgtggcagccaagcgttcatagcgacgttgctttttgatccttcgatgtcggctcttcctatcattgtgaagcagaattcaccaagtgttggattgttcacccaccaacagggaacgtgagctgggtttagaccgtcgtgagacaggttagttttaccctactgatgatagtatcgcaatagtaattcaacctagtacgagaggaaccgttgattcgcacaattggtcatcgcgcttggttgaaaagccagtggcgcgaagctaccatgcgttggattatgactgaacgcctctaagtcagaatccgggctagaagcgatgcgtgtgcccgccgcccgtttgccgacccgcagtaggggtcattcgacccccaagggcacatgtcgttggctaagccatcgtggtggatgagccacgttggccgccttgaaacacaattcccaccgagcggcgggtagaatcctttgcagacgacttaaatacgcgacggggtattgtaagcggcagagtggccttgctgccacgatccgctgagattcagccctttgtcgctccgattcaggaatccttgtaagtttcttctccaccgcttattgatatgcttaaactcagcgggtagtcccgtctgacctggggtcgcggtcgaaggcgcgtta-gcaccattgttttgtaacgatgcccaagcatgcgacggagtgaagcacaacggcaccaatgatctttcaaccaccactggttgtgacatccgtcgatgagggatcctttttgggcaaaccgagctaacgggatgccattat---ccccccgcaccgaattggt---gtggggggcgacgcgatgcgtgacgcccaggcaggcgtgccctcagcccgaaggcgtcgggcgcaacttgcgttcaaagactcgatggttcacgggattctgcaattcacaccaagtatcgcatttcgctacgttcttcatcgatgcgagagccgagatatccgttgccgagagtcgttttgactttcaagatacatcacatcccccaaacaacaccgcgaacgggagtcagggggagcaacgcttccatttt-gttttccttggcgcttgccgcgccgggtttcgttagcccaccaagtgc----atgcaccgggcaggcacggtgtcc-cgaagagt--ggattgctccagcccaacgaggcaccgttcatgttaaacacgtgttcacaggtctactttttagatatcgacaatgatccttccgcaggttcacctacggaaaccttgttacgacttctccttcctctaaatgataaggttcagtggacttctcgcgacgtcgcgggcagcgaaccgcccacgtcgccg
>Plantago_australis_subsp_leioloma
tacctggttgatcctgccagtagtcatatgcttgtctcaaagattaagccatgcatgtgtaagtatgaactaattcagactgtgaaactgcgaatggctcattaaatcagttatagtttgtttgatggtacctgctactcggataaccgtagtaattctagagctaatacgtgcaacaaaccccgacttctggaagggatgcatttattagataaaaggtcgacacgggctctgcctgttgcttcgatgattcatgataacttgacggatcgcacggtcttcgtgccggcgacgcatcattcaaatttctgccctatcaactttcgatggtaggatagtggcctactatggtggtgacgggtgacggagaattagggttcgattccggagagggagcctgagaaacggctaccacatccaaggaaggcagcaggcgcgcaaattacccaatcctgacacggggaggtagtgacaataaataacaataccgggctcttcgagtctggtaattggaatgagtacaatctaaatcccttaacgaggatccattggagggcaagtctggtgccagcagccgcggtaattccagctccaatagcgtatatttaagttgttgcagttaaaaagctcgtagttggactttgggttgggtcgaccggtccgcctatggtgtgcatcggtcgcctcgtcccttctgctggcgatgcgctcctggccttaactggccgggtcgttcctccagcactgttactttgaagaaattagagtgctcaaagcaagcctacgctctggatacattagcatgggataacatcataggatttcggtcctattacgttggccttcgggatcggagtaatgattaacagggactgtcgggggcattcgtatttcatagtcagaggtgaaattcttggatttatgaaagacgaacaactgcgaaagcatttgccaaggatgttttcattaatcaagaacgaaagttgggggctcgaagacgatcagataccgtcctagtctcaaccataaacgatgccgaccagggatcggcggatgttgcttttaggactccgccggcaccttatgagaaatcaaagtctttgggttccggggggagtatggtcgcaaggctgaaacttaaaggaattgacggaagggcaccaccaggagtggagcctgcggcttaatttgactcaacacggggaaacttaccaggtccagacatagtaaggattgacagactgagagctctttcttgattctatgggtggtggtgcatggccgttcttagttggtggagcgatttgtctggttaattccgataacgaacgagacctcagcctgctaactagctatgcggaggtatccctccgcggccagcttcttagagggactacggccttttaggccgcggaagtttgaggcaataacaggtctgtgatgcccttagatgttctgggccgcacgcgcgctacactgatgtattcaacgagtctatagccttggccgacaggcccgggtaatctttgaaattacatcgtgatggggatagatcattgcaattgttggtcttgaacgaggaattcctagtaagcgcgagtcatcagctcgcgttgactacgtccctgccctttgtacacaccgcccgtcgctcctaccgattgaatggtccggtgaagtgttcggatcgcggcgacgtgggcggttcgctgcccgcgacgtcgcgagaagtccactgaaccttatcatttagaggaaggagaagtcgtaacaaggtttccgtaggtgaacctgcggaaggatcatgcgaccccaggtcagacgggactacccgctgagtttaagcatatcaataagcggtggagaagaaacttacaaggattcccctagtaacggcgagcgaaccgggaatagcccaacttgagaatcgggcggccacgccgtccgaattgtagtctggagaagcgtcctcagcggcggaccgggctcaagtcccctggaaaggggcgccggagagggtgagagccccgtcgtgcccggaccctgtcgcaccacgaggcgctgtcggcgagtcgggttgtttgggaatgcagccccaatcgggcggtaaattccgtccaaggctaaatatgggcgagagaccgatagcgaacaagtaccgcgagggaaagatgaaaaggactttgaaaagagagtcaaagagtgcttgaaattgtcgggagggaagcggatgggggctggcggtgcgccccggtcggatgtggaacggtgaaagccggtccgccgatcgactcggggtgcggaccaacacggattggggtgggcggcgaaagccagggtcgtagaaaagtcctggagtgccgtctccccgatcgtggcggacagcacgcgcctctggcgtgcttcggcaactgcgtgctcccggtgttggcctgtgagctccccattcgacccgtcttgaaacacggaccaaggagtctgacatgtgtgcgagtcattgggtgagtaaacccgtaaggcgtaaggaagctgactggcgcg-atccccctcgaggggtgcagcgtcgaccgaccttgatcttctgagaagggttcgagtgagcatacctgtcgggacccgaaagatggtgaactatgcctgagcggggcgaagccagaggaaactctggtggaggcccgcagcgatactgacgtgcaaatcgttcgtctgacttgggtataggggcgaaagactaatcgaaccatctagtagctggttccctccgaagtttccctcaggatagctggagctcgagtgcgagttctatcgggtaaagccaatgattagaggcatcggggatgcaacgtcctcgacctattctcaaactttaaataggtaggacggcgtggttgctttgttgaacctcgccaaggaatcgagagctccaagtgggccatttttggtaagcagaactggcgatgcgggatgaaccggaagccgggttacggtgcctaactacgcgctaacctagatcccacaaagggtgttggtcgattaagacagcaggacggtggtcatggaagtcgaaatccgctaaggagtgtgtaacaactcacctgccgaatcaactagccccgaaaatggatggcgctgaagcgcgtgacctatacccggccgtcggggcaagagccaggccccgatgagtaggagggcgcggcggtcgctgcaaaaccttaggcgtgagcccgggcggagcggccgtcggtgcggatcttggtggtagtagcaaatattcaaatgagaactttgaaggccgaagaggggaaaggttccatgtgaacggcacttgcacatgggttagtcgatcctaagggtcgggggaaccccgacagaaagcgcgttctgcgcgtgcaccgaaagggaatcgggttaaaattcctgaaccgggacgcagcggttgacggcaacgttagggagtccggagacgtcggcgagggcctcgggaagagttatcttttctgtttaacagcctgcccaccctggaatcgactcagtcggaggtagggtccagcggctggaagagcaccgcacgtcgcgtggtgtccggtgcgccctcggcgacccttgaaaatccggaggaccgagtgccgtttgcgcccgttcgtactcataaccgcatcaggtctccaaggtgaacagcctctggtcgatggaacaatgtaggcaagggaagtcggcaaaatggatccgtaacttcgggaaaaggattggctctgagggctgggcacgggggtcccagtcccgaactcgtcagctgtcggcggactgctcgagctgcttccgcggcgagagcgggtcgccacgtgctggccgagggacggactgggaacggcttcttcgggagccttctccgggcgtcgaacagccagctcagaactggtacggacaaggggaatccgactgtttaattaaaacaaagcattgcgatggtcctcgcggatgctaacgcaatgtgatttctgcccagtgctctgaatgtcaaagtgaagaaattcaaccaagcgcgggtaaacggcgggagtaactatgactctcttaaggtagccaaatgcctcgtcatctaattagtgacgcgcatgaatggattaacgagattcccactgtccctgtctactatccagcgaaaccacagccaagggaacgggcttggcagaatcagcggggaaagaagaccctgttgagcttgactctagtccgactttgtgaaatgacttgagaggtgtaggataagtgggagccgaaaggcgaaagtgaaataccactacttttaacgttattttacttattccgtgaatcggaggcggggcaacgcccctctttttggacccaaggctcgcttcggcgggccgatccgggcggaagacattgtcaggtggggagtttggctggggcggcacatctgttaaaagataacgcaggtgtcctaagatgagctcaacgagaacagaaatctcgtgtggaacagaagggtaaaagctcgtttgattctgatttccagtacgaatacgaaccgtgaaagcgtggcctaacgatcctttagaccttcggaatttgaagctagaggtgtcagaaaagttaccacagggataactggcttgtggcagccaagcgttcatagcgacgttgctttttgatccttcgatgtcggctcttcctatcattgtgaagcagaattcaccaagtgttggattgttcacccaccaacagggaacgtgagctgggtttagaccgtcgtgagacaggttagttttaccctactgatgatagtatcgcaatagtaattcaacctagtacgagaggaaccgttgattcgcacaattggtcatcgcgcttggttgaaaagccagtggcgcgaagctaccatgcgttggattatgactgaacgcctctaagtcagaatccgggctagaagcgatgcgtgtgcccgccgcccgtttgccgacccgcagtaggggtcattcgacccccaagggcacatgtcgttggctaagccatcgtggtggatgagccacgttggccgccttgaaacacaattcccaccgagcggcgggtagaatcctttgcagacgacttaaatacgcgacggggtattgtaagcggcagagtggccttgctgccacgatccgctgagattcagccctttgtcgctccgattcaggaatccttgtaagtttcttctccaccgcttattgatatgcttaaactcagcgggtagtcccgtctgacctggggtcgcggtcgaaggcgcgtta-gcaccattgttttgtaacgatgcccaagcatgcgacggagtgaagcacaacggcaccaatgatctttcaaccaccactggttgtgacatccgtcgatgagggatcctttttgggcaaaccgagctaacgggatgccattat---ccccccgcaccgaattggt---gtggggggcgacgcgatgcgtgacgcccaggcaggcgtgccctcagcccgaaggcgtcgggcgcaacttgcgttcaaagactcgatggttcacgggattctgcaattcacaccaagtatcgcatttcgctacgttcttcatcgatgcgagagccgagatatccgttgccgagagtcgttttgactttcaagatacatcacatccccagaaccacaccgcgaacgggagtcacggggagcaacgcttccatttt-gttttccttggcgcttgccgcgccgggtttcgttagcccaccaagtgc----atgcaccgggcaggcacggtgtcc-cgaagagt--ggattgctccagcccaacgaggcaccgttcatgttaaacacgtgttcacaggtctactttttagatatcgacaatgatccttccgcaggttcacctacggaaaccttgttacgacttctccttcctctaaatgataaggttcagtggacttctcgcgacgtcgcgggcagcgaaccgcccacgtcgccg
>Plantago_commersoniana
tacctggttgatcctgccagtagtcatatgcttgtctcaaagattaagccatgcatgtgtaagtatgaactaattcagactgtgaaactgcgaatggctcattaaatcagttatagtttgtttgatggtacctgctactcggataaccgtagtaattctagagctaatacgtgcaacaaaccccgacttctggaagggatgcatttattagataaaaggtcgacacgggctctgcctgttgcttcgatgattcatgataacttgacggatcgcacggtcttcgtgccggcgacgcatcattcaaatttctgccctatcaactttcgatggtaggatagtggcctactatggtggtgacgggtgacggagaattagggttcgattccggagagggagcctgagaaacggctaccacatccaaggaaggcagcaggcgcgcaaattacccaatcctgacacggggaggtagtgacaataaataacaataccgggctcttcgagtctggtaattggaatgagtacaatctaaatcccttaacgaggatccattggagggcaagtctggtgccagcagccgcggtaattccagctccaatagcgtatatttaagttgttgcagttaaaaagctcgtagttggactttgggttgggtcgaccggtccgcctatggtgtgcatcggtcgtctcgtcccttctgctggcgatgcgctcctggccttaactggccgggtcgttcctccagcactgttactttgaagaaattagagtgctcaaagcaagcctacgctctggatacattagcatgggataacatcataggatttcggtcctattacgttggccttcgggatcggagtaatgattaacagggactgtcgggggcattcgtatttcatagtcagaggtgaaattcttggatttatgaaagacgaacaactgcgaaagcatttgccaaggatgttttcattaatcaagaacgaaagttgggggctcgaagacgatcagataccgtcctagtctcaaccataaacgatgccgaccagggatcggcggatgttgcttttaggactccgccggcaccttatgagaaatcaaagtctttgggttccggggggagtatggtcgcaaggctgaaacttaaaggaattgacggaagggcaccaccaggagtggagcctgcggcttaatttgactcaacacggggaaacttaccaggtccagacatagtaaggattgacagactgagagctctttcttgattctatgggtggtggtgcatggccgttcttagttggtggagcgatttgtctggttaattccgataacgaacgagacctcagcctgctaactagctatgcggaggtatccctccgcggccagcttcttagagggactacggccttttaggccgcggaagtttgaggcaataacaggtctgtgatgcccttagatgttctgggccgcacgcgcgctacactgatgtattcaacgagtctatagccttggccgacaggcccgggtaatctttgaaattacatcgtgatggggatagatcattgcaattgttggtcttgaacgaggaattcctagtaagcgcgagtcatcagctcgcgttgactacgtccctgccctttgtacacaccgcccgtcgctcctaccgattgaatggtccggtgaagtgttcggatcgcggcgacgtgggcggttcgctgcccgcgacgtcgcgagaagtccactgaaccttatcatttagaggaaggagaagtcgtaacaaggtttccgtaggtgaacctgcggaaggatcatgcgaccccaggtcagacgggactacccgctgagtttaagcatatcaataagcggtggagaagaaacttacaaggattcccctagtaacggcgagcgaaccgggaatagcccaacttgagaatcgggcggccacgccgtccgaattgtagtctggagaagcgtcctcagcggcggaccgggctcaagtcccctggaaaggggcgccggagagggtgagagccccgtcgtgcccggaccctgtcgcaccacgaggcgctgtcggcgagtcgggttgtttgggaatgcagccccaatcgggcggtaaattccgtccaaggctaaatatgggcgagagaccgatagcgaacaagtaccgcgagggaaagatgaaaaggactttgaaaagagagtcaaagagtgcttgaaattgtcgggagggaagcggatgggggctggcggtgcgccccggtcggatgtggaacggtgaaagccggtccgccgatcgactcggggtgcggaccaacacggattggggtgggcggcgaaagccagggtcgtagaaaagtcctggagtgccgtctccccgatcgtggcggacagcacgcgcctctggcgtgcttcggcaactgcgtgctcccggtgttggcctgtgagctccccattcgacccgtcttgaaacacggaccaaggagtctgacatgtgtgcgagtcattgggtgagtaaacccgtaaggcgtaaggaagctgactggcgcg-atccccctcgaggggtgcagcgtcgaccgaccttgatcttctgagaagggttcgagtgagcatacctgtcgggacccgaaagatggtgaactatgcctgagcggggcgaagccagaggaaactctggtggaggcccgcagcgatactgacgtgcaaatcgttcgtctgacttgggtataggggcgaaagactaatcgaaccatctagtagctggttccctccgaagtttccctcaggatagctggagctcgagtgcgagttctatcgggtaaagccaatgattagaggcatcggggatgcaacgtcctcgacctattctcaaactttaaataggtaggacggcgtggttgctttgttgaacctcgccaaggaatcgagagctccaagtgggccatttttggtaagcagaactggcgatgcgggatgaaccggaagccgggttacggtgcctaactacgcgctaacctagatcccacaaagggtgttggtcgattaagacagcaggacggtggtcatggaagtcgaaatccgctaaggagtgtgtaacaactcacctgccgaatcaactagccccgaaaatggatggcgctgaagcgcgtgacctatacccggccgtcggggcaagagccaggccccgatgagtaggagggcgcggcggtcgctgcaaaaccttaggcgtgagcccgggcggagcggccgtcggtgcggatcttggtggtagtagcaaatattcaaatgagaactttgaaggccgaagaggggaaaggttccatgtgaacggcacttgcacatgggttagtcgatcctaagggtcgggggaaccccgacagaaagcgcgttctgcgcgtgcaccgaaagggaatcgggttaaaattcctgaaccgggacgcagcggttgacggcaacgttagggagtccggagacgtcggcgagggcctcgggaagagttatcttttctgtttaacagcctgcccaccctggaatcgactcagtcggaggtagggtccagcggctggaagagcaccgcacgtcgcgtggtgtccggtgcgccctcggcgacccttgaaaatccggaggaccgagtgccgtttgcgcccgttcgtactcataaccgcatcaggtctccaaggtgaacagcctctggtcgatggaacaatgtaggcaagggaagtcggcaaaatggatccgtaacttcgggaaaaggattggctctgagggctgggcacgggggtcccagtcccgaactcgtcagctgtcggcggactgctcgagctgcttccgcggcgagagcgggtcgccacgtgctggccgagggacggactgggaacggcttcttcgggagccttctccgggcgtcgaacagccagctcagaactggtacggacaaggggaatccgactgtttaattaaaacaaagcattgcgatggtcctcgcggatgctaacgcaatgtgatttctgcccagtgctctgaatgtcaaagtgaagaaattcaaccaagcgcgggtaaacggcgggagtaactatgactctcttaaggtagccaaatgcctcgtcatctaattagtgacgcgcatgaatggattaacgagattcccactgtccctgtctactatccagcgaaaccacagccaagggaacgggcttggcagaatcagcggggaaagaagaccctgttgagcttgactctagtccgactttgtgaaatgacttgagaggtgtaggataagtgggagccgaaaggcgaaagtgaaataccactacttttaacgttattttacttattccgtgaatcggaggcggggcaacgcccctctttttggacccaaggctcgcttcggcgggccgatccgggcggaagacattgtcaggtggggagtttggctggggcggcacatctgttaaaagataacgcaggtgtcctaagatgagctcaacgagaacagaaatctcgtgtggaacagaagggtaaaagctcgtttgattctgatttccagtacgaatacgaaccgtgaaagcgtggcctaacgatcctttagaccttcggaatttgaagctagaggtgtcagaaaagttaccacagggataactggcttgtggcagccaagcgttcatagcgacgttgctttttgatccttcgatgtcggctcttcctatcattgtgaagcagaattcaccaagtgttggattgttcacccaccaacagggaacgtgagctgggtttagaccgtcgtgagacaggttagttttaccctactgatgatagtatcgcaatagtaattcaacctagtacgagaggaaccgttgattcgcacaattggtcatcgcgcttggttgaaaagccagtggcgcgaagctaccatgcgttggattatgactgaacgcctctaagtcagaatccgggctagaagcgatgcgtgtgcccgccgcccgtttgccgacccgcagtaggggtcactcgacccccaagggcacatgtcgttggctaagccatcgtggtggatgagccacgttggccgccttgaaacacaattcccaccgagcggcgggtagaatcctttgcagacgacttaaatacgcgacggggtattgtaagcggcagagtggccttgctgccacgatccgctgagattcagccctttgtcgctccgattcaggaatccttgtaagtttcttctccaccgcttattgatatgcttaaactcagcgggtagtcccgtctgacctggggtcgcggtcgaaggcgcgtta-gcaccattgttttgtaacgatgcccaagcacgcgacggagtgaagcacaacggcaccaatgatctttcaaccaccactggttgtgacatccgtcgatgagggatcctttttgggcaaaccgagctaacgggatgccattat---ccccccgcaccgaattggt---ttggggggcgacgcgatgcgtgacgcccaggcaggcgtgccctcagcccgaaggcgtcgggcgcaacttgcgttcaaagactcgatggttcacgggattctgcaattcacaccaagtatcgcatttcgctacgttcttcatcgatgcgagagccgagatatccgttgccgagagtcgttttgactttcaagatacatcacatccccaaaaccacaccgcgaacgggagtcagggggagcaacgcttccatttt-gttttccttggcgcttgccgcgccgggtttcgttagcccaccaagtgc----atgcaccgggcaggcacggtgtcc-cgaagggt--ggattgctccagcccaacgaggcaccgttcatgttaaacacgtgttcacaggtctactttttagatatcgacaatgatccttccgcaggttcacctacggaaaccttgttacgacttctccttcctctaaatgataaggttcagtggacttctcgcgacgtcgcgggcagcgaaccgcccacgtcgccg
>Plantago_lanceolata
tacctggttgatcctgccagtagtcatatgcttgtctcaaagattaagccatgcatgtgtaagtatgaactaattcagactgtgaaactgcgaatggctcattaaatcagttatagtttgtttgatggtacctgctactcggataaccgtagtaattctagagctaatacgtgcaacaaaccccgacttctggaagggatgcatttattagataaaaggtcgacacgggctctgcctgttgcttcgatgattcatgataactcgacggatcgcacggccttcgtgccggcgacgcatcattcaaatttctgccctatcaactttcgatggtaggatagtggcctactatggtggtgacgggtgacggagaattagggttcgattccggagagggagcctgagaaacggctaccacatccaaggaaggcagcaggcgcgcaaattacccaatcctgacacggggaggtagtgacaataaataacaataccgggctctacgagtctggtaattggaatgagtacaatctaaatcccttaacgaggatccattggagggcaagtctggtgccagcagccgcggtaattccagctccaatagcgtatatttaagttgttgcagttaaaaagctcgtagttgaactttgggttgggccgatcggtccgcctctggtgtgtaccggtcgtctcgtcccttctgctggcgatgcgctcctggccttaactggccgggtcgttcctccagcactgttactttgaagaaattagagtgctcaaagcaagcctacgctctggatacattagcatgggataacattataggatttcggtcctattacgttggccttcgggatcggagtaatgattaacagggacagtcgggggcattcgtatttcatagtcagaggtgaaattcttggatttatgaaagacgaacaactgcgaaagcatttgccaaggatgttttcattaatcaagaacgaaagttgggggctcgaagacgatcagataccgtcctagtctcaaccataaacgatgccgaccagggatcggcggatgttgcttttaggactccgccggcaccttatgagaaatcaaagtctttgggttccggggggagtatggtcgcaaggctgaaacttaaaggaattgacggaagggcaccaccaggagtggagcctgcggcttaatttgactcaacacggggaaacttaccaggtccagacatagtaaggattgacagactgagagctctttcttgattctatgggtggtggtgcatggccgttcttagttggtggagcgatttgtctggttaattccgataacgaacgagacctcagcctgctaactagctatgcggaggtatccctccgcggccagcttcttagagggactacggccttttaggccgcggaagtttgaggcaataacaggtctgtgatgcccttagatgttctgggccgcacgcgcgctacactgatgtattcaacgagtctatagccttggccgacaggcccgggtaatctttgaaattacatcgtgatggggatagatcattgcaattgttggtcttgaacgaggaattcctagtaagcgcgagtcatcagctcgcgttgactacgtccctgccctttgtacacaccgcccgtcgctcctaccgattgaatggtccggtgaagtgttcggatcgcggcgacgtgggcggttcgctgcccgcgacgtcgcgagaagtccactgaaccttatcatttagaggaaggagaagtcgtaacaaggtttccgtaggtgaacctgcggaaggatcatgcgaccccaggtcagacgggactacccgctgagtttaagcatatcaataagcggtggagaagaaacttacaaggattcccctagtaacggcgagcgaaccgggaatagcccaacttgagaatcgggcggccacgccgtccgaattgtagtctggagaagcgtcctcagcggcggaccgggctcaagtcccctggaaaggggcgccggagagggtgagagccccgtcgtgcccggaccctgtcgcaccacgaggcgctgtcggcgagtcgggttgtttgggaatgcagccccaatcgggcggtaaattccgtccaaggctaaatatgggcgagagaccgatagcgaacaagtaccgcgagggaaagatgaaaaggactttgaaaagagagtcaaagagtgcttgaaattgtcgggagggaagcggatgggggctggcggtgcgccccggtcggatgtggaacggtgagagccggtccgccgatcgactcggggtgcggaccaacacggattggggtgggcggcgaaagccagggcctttgttaagccctggagtgccgtctccccgatcgtggcggacagcatgcgcctctggcgtgcttcggcaactgcgtgctcccggtgttggcctgtgagctccccattcgacccgtcttgaaacacggaccaaggagtctgacatgtgtgcgagtcattgggtgagtaaacccgtaaggcgcaaggaagctgactggcgcg-atccccctcgaggggtgcagcgtcgaccgaccttgatcttctgagaagggttcgagtgagcatacctgtcgggacccgaaagatggtgaactatgcctgagcggggcgaagccagaggaaactctggtggaggcccgcagcgatactgacgtgcaaatcgttcgtctgacttgggtataggggcgaaagactaatcgaaccatctagtagctggttccctccgaagtttccctcaggatagctggagctcgagtgcgagttctatcgggtaaagccaatgattagaggcatcgggggcgcaacgccctcgacctattctcaaactttaaataggtaggacggtgtggttgctttgttgaacctcaccaaggaatcgagagctccaagtgggccatttttggtaagcagaactggcgatgcgggatgaaccggaagccgggttacggtgcccaactacgcgctaacctagatcccacaaagggtgttggtcgattaagacagcaggacggtggtcatggaagtcgaaatccgctaaggagtgtgtaacaactcacctgccgaatcaactagccccgaaaatggatggcgctgaagcgcgtgacctatacccggccgtcggggcaagagctaggccccgatgagtaggagggcgtggcggtcgctgcaaaaccttaggcgtgagcccgggcggagcggccgtcagtgcggatcttggtggtagtagcaaatattcaaatgagaactttgaaggccgaagaggggaaaggttccatgtgaacggcacttgcacatgggttagtcgatcctaagggtcgggggaagcccgacagaaagcgcgttctgcgcgtgcaccgaaagggaatcgggttaaaattcctgaaccgggacgcagcggttgacggcaacgttagggagtccggagacgtcggcgagggcctcgggaagagttatcttttctgtttaacagcctgcccaccctggaaacggctcagccggaggtagggtccagcggctggaagagcaccgcacgtcgcgtggtgtccggtgcgccctcggcgacccttgaaaatccggaggaccgagtaccgtttgcgcccgttcgtactcataaccgcatcaggtctccaaggtgaacagcctctggtcgatggaacaatgtaggcaagggaagtcggcaaaatggatccgtaacttcgggaaaaggattggctctgagggctgggcacgggggtcccagttccgaactcgtcagctgtcggcggactgctcgagctgctcacgcggcgagagcgggtcgccgcgtgctggccgagggacggactgggaacggctccttcgggagccttccccgggcgtcgaacagccagctcagaactggtacggacaaggggaatccgactgtttaattaaaacaaagcattgcgatggtccctgcggatgttaacgcaatgtgatttctgcccagtgctctgaatgtcaaagtgaagaaattcaaccaagcgcgggtaaacggcgggagtaactatgactctcttaaggtagccaaatgcctcgtcatctaattagtgacgcgcatgaatggattaacgagattcccactgtccctgtctactatccagcgaaaccacagccaagggaacgggcttggcagaatcagcggggaaagaagaccctgttgagcttgactctagtccgactttgtgaaatgacttgagaggtgtaggataagtgggagccgaaaggcgaaagtgaaataccactacttttaacgttattttacttattccgtgaatcggaggcggggcattgcccctctttttggacccaaggcttgcttcggcaggccgatccgggcggaagacattgtcaggtggggagtttggctggggcggcacatctgttaaaagataacgcaggtgtcctaagatgagctcaacgagaacagaaatctcgtgtggaacagaagggtaaaagctcgtttgattctgatttccagtacgaatacgaaccgtgaaagcgtggcctaacgatcctttagaccttcggaatttgaagctagaggtgtcagaaaagttaccacagggataactggcttgtggcagccaagcgttcatagcgacgttgctttttgatccttcgatgtcggctcttcctatcattgtgaagcagaattcaccaagtgttggattgttcacccaccaacagggaacgtgagctgggtttagaccgtcgtgagacaggttagttttaccctactgatgatagtatcgcaatagtaattcaacctagtacgagaggaaccgttgattcgcacaattggtcatcgcgcttggttgaaaagccagtggcgcgaagctaccatgcgttggattatgactgaacgcctctaagtcagaatccgggctagaagcgatgcgtgtgcccgccgcccgtttgccgacccgcagtaggggtcattcgacccccaagggcacatgtcgttggctaagccctcgtgacggatgagtcacgttggccgccttgaaacacaattcccaccgagcggcgggtagaatcctttgcagacgacttaaatacgcgacggggtattgtaagcggcagagtggccttgctgccacgatccgctgagattcagccctttgtcgctccgattcgggaatccttgtaagtttcttctccaccgcttattgatatgcttaaactcagcgggtagtcccgtctgacctggggtcgcggtcgaaggcgcatac-acgccgttagtttatgacgatgccctagcaagcgacagggtgaagcacaacagcaccaatgatctttcaaccaccactggttgtgacatccgtcgatgagggatcctttttgggctaaccgagctaacgggaagccattatccgtccccaaacccgtgagggaatgggaggggacgacgcgatgcgtgacgcccaggcaggcgtgccctcagcccgaaggcgtcgggcgcaacttgcgttcaaagactcgatggttcacgggattctgcaattcacaccaagtatcgcatttcgctacgttcttcatcgatgcgagagccgagatatccgttgccgagagtcgtttagactttcaagatacgctgcatccccatggccacaccgcggacgggagccaaaggg-gcaacgattctatttttgttttccttggcgcttgccgcgccgggattcgttagcccacctagtgc----gagcaccgggcaagcacagcaccc-cgccaagc--agattgctctagcatgacgaagcaccgttcatgttaaacacgtgttcacaggtctacttttaagatatcgacaatgatccttccgcaggttcacctacggaaaccttgttacgacttctccttcctctaaatgataaggttcagtggacttctcgcgacgtcgcgggcagcgaaccgcccacgtcgccg
>Plantago_rahniana
tacctggttgatcctgccagtagtcatatgcttgtctcaaagattaagccatgcatgtgtaagtatgaactaattcagactgtgaaactgcgaatggctcattaaatcagttatagtttgtttgatggtacctgctactcggataaccgtagtaattctagagctaatacgtgcaacaaaccccgacttctggaagggatgcatttattagataaaaggtcgacacgggctctgcctgttgcttcgatgattcatgataacttgacggatcgcacggtcttcgtgccggcgacgcatcattcaaatttctgccctatcaactttcgatggtaggatagtggcctactatggtggtgacgggtgacggagaattagggttcgattccggagagggagcctgagaaacggctaccacatccaaggaaggcagcaggcgcgcaaattacccaatcccgacacggggaggtagtgacaataaatactgatacggggctctttgggtctcgtaattggaatgagtacaatctaaatcccttaacgaggaacaattggagggcaagtctggtgccagcagccgcggtaattccagctccaatagcgtatatttaagttgttgcagttaaaaagctcgtagttggactttgggttgggtcgaccggtccgcctatggtgtgcatcggtcgcctcgtcccttctgctggcgatgcgctcctggccttaactggccgggtcgttcctccagcactgttactttgaagaaattagagtgctcaaagcaagcctacgctctggatacattagcatgggataacatcataggatttcggtcctattacgttggccttcgggatcggagtaatgattaacagggactgtcgggggcattcgtatttcatagtcagaggtgaaattcttggatttatgaaagacgaacaactgcgaaagcatttgccaaggatgttttcattaatcaagaacgaaagttgggggctcgaagacgatcagataccgtcctagtctcaaccataaacgatgccgaccagggatcggcggatgttgcttttaggactccgccggcaccttatgagaaatcaaagtctttgggttccggggggagtatggtcgcaaggctgaaacttaaaggaattgacggaagggcaccaccaggagtggagcctgcggcttaatttgactcaacacggggaaacttaccaggtccagacatagtaaggattgacagactgagagctctttcttgattctatgggtggtggtgcatggccgttcttagttggtggagcgatttgtctggttaattccgataacgaacgagacctcagcctgctaactagctatgcggaggtatccctccgcggccagcttcttagagggactacggccttttaggccgcggaagtttgaggcaataacaggtctgtgatgcccttagatgttctgggccgcacgcgcgctacactgatgtattcaacgagtctatagccttggccgacaggcccgggtaatctttgaaattacatcgtgatggggatagatcattgcaattgttggtcttgaacgaggaattcctagtaagcgcgagtcatcagctcgcgttgactacgtccctgccctttgtacacaccgcccgtcgctcctaccgattgaatggtccggtgaagtgttcggatcgcggcgacgtgggcggttcgctgcccgcgacgtcgcgagaagtccactgaaccttatcatttagaggaaggagaagtcgtaacaaggtttccgtaggtgaacctgcggaaggatcatgcgaccccaggtcagacgggactacccgctgagtttaagcatatcaataagcggtggagaagaaacttacaaggattcccctagtaacggcgagcgaaccgggaatagcccaacttgagaatcgggcggccacgccgtccgaattgtagtctggagaagcgtcctcagcggcggaccgggctcaagtcccctggaaaggggcgccggagagggtgagagccccgtcgtgcccggaccctgtcgcaccacgaggcgctgtcggcgagtcgggttgtttgggaatgcagccccaatcgggcggtaaattccgtccaaggctaaatatgggcgagagaccgatagcgaacaagtaccgcgagggaaagatgaaaaggactttgaaaagagagtcaaagagtgcttgaaattgtcgggagggaagcggatgggggctggcggtgcgccccggtcggatgtggaacggtgaaagccggtccgccgatcgactcggggtgcggaccaacacggattggggtgggcggcgaaagccagggtcgtagaaaagtcctggagtgccgtctccccgatcgtggcggacagcacgcgcctctggcgtgcttcggcaactgcgtgctcccggtgttggcctgtgagctccccattcgacccgtcttgaaacacggaccaaggagtctgacatgtgtgcgagtcattgggtgagtaaacccgtaaggcgtaaggaagctgactggcgcg-atccccctcgaggggtgcagcgtcgaccgaccttgatcttctgagaagggttcgagtgagcatacctgtcgggacccgaaagatggtgaactatgcctgagcggggcgaagccagaggaaactctggtggaggcccgcagcgatactgacgtgcaaatcgttcgtctgacttgggtataggggcgaaagactaatcgaaccatctagtagctggttccctccgaagtttccctcaggatagctggagctcgagtgcgagttctatcgggtaaagccaatgattagaggcatcggggatgcaacgtcctcgacctattctcaaactttaaataggtaggacggcgtggttgctttgttgaacctcgccaaggaatcgagagctccaagtgggccatttttggtaagcagaactggcgatgcgggatgaaccggaagccgggttacggtgcctaactacgcgctaacctagatcccacaaagggtgttggtcgattaagacagcaggacggtggtcatggaagtcgaaatccgctaaggagtgtgtaacaactcacctgccgaatcaactagccccgaaaatggatggcgctgaagcgcgtgacctatacccggccgtcggggcaagagccaggccccgatgagtaggagggcgcggcggtcgctgcaaaaccttaggcgtgagcccgggcggagcggccgtcggtgcggatcttggtggtagtagcaaatattcaaatgagaactttgaaggccgaagaggggaaaggttccatgtgaacggcacttgcacatgggttagtcgatcctaagggtcgggggaaccccgacagaaagcgcgttctgcgcgtgcaccgaaagggaatcgggttaaaattcctgaaccgggacgcagcggttgacggcaacgttagggagtccggagacgtcggcgagggcctcgggaagagttatcttttctgtttaacagcctgcccaccctggaatcgactcagtcggaggtagggtccagcggctggaagagcaccgcacgtcgcgtggtgtccggtgcgccctcggcgacccttgaaaatccggaggaccgagtgccgtttgcgcccgttcgtactcataaccgcatcaggtctccaaggtgaacagcctctggtcgatggaacaatgtaggcaagggaagtcggcaaaatggatccgtaacttcgggaaaaggattggctctgagggctgggcacgggggtcccagtcccgaactcgtcagctgtcggcggactgctcgagctgcttccgcggcgagagcgggtcgccacgtgctggccgagggacggactgggaacggcttcttcgggagccttctccgggcgtcgaacagccagctcagaactggtacggacaaggggaatccgactgtttaattaaaacaaagcattgcgatggtcctcgcggatgctaacgcaatgtgatttctgcccagtgctctgaatgtcaaagtgaagaaattcaaccaagcgcgggtaaacggcgggagtaactatgactctcttaaggtagccaaatgcctcgtcatctaattagtgacgcgcatgaatggattaacgagattcccactgtccctgtctactatccagcgaaaccacagccaagggaacgggcttggcagaatcagcggggaaagaagaccctgttgagcttgactctagtccgactttgtgaaatgacttgagaggtgtaggataagtgggagccgaaaggcgaaagtgaaataccactacttttaacgttattttacttattccgtgaatcggaggcggggcaacgcccctctttttggacccaaggctcgcttcggcgggccgatccgggcggaagacattgtcaggtggggagtttggctggggcggcacatctgttaaaagataacgcaggtgtcctaagatgagctcaacgagaacagaaatctcgtgtggaacagaagggtaaaagctcgtttgattctgatttccagtacgaatacgaaccgtgaaagcgtggcctaacgatcctttagaccttcggaatttgaagctagaggtgtcagaaaagttaccacagggataactggcttgtggcagccaagcgttcatagcgacgttgctttttgatccttcgatgtcggctcttcctatcataccgaagcagaattcggtaagcgttggattgttcacccactaatagggaacgtgagctgggtttagaccgtcgtgagacaggttagttttaccctactgatgatagtatcgcaatagtaattcaacctagtacgagaggaaccgttgattcgcacaattggtcatcgcgcttggttgaaaagccagtggcgcgaagctaccatgcgttggattatgactgaacgcctctaagtcagaatccgggctagaagcgatgcgtgtgcccgccgcccgtttgccgacccgcagtaggggtcattcgacccccaagggcacatgtcgttggctaagccatcgtggtggatgagccacgttggccgccttgaaacacaattcccaccgagcggcgggtagaatcctttgcagacgacttaaatacgcgacggggtattgtaagcggcagagtggccttgctgccacgatccgctgagattcagccctttgtcgctccgattcaggaatccttgtaagtttcttctccaccgcttattgatatgcttaaactcagcgggtagtcccgtctgacctggggtcgcggtcgaaggcgcgtta-gcaccattgttttgtaacgatgcccaagcatgcgacggagtgaagcacaacggcaccaatgatctttcaaccaccactggttgtgacatccgtcgatgagggatcctttttgggcaaaccgagctaacgggatgccattat---ccccccgcaccgaattggt---gtggggggcgacgcgatgcgtgacgcccaggcaggcgtgccctcagcccgaaggcgtcgggcgcaacttgcgttcaaagactcgatggttcacgggattctgcaattcacaccaagtatcgcatttcgctacgttcttcatcgatgcgagagccgagatatccgttgccgagagtcgttttgactttcaagatacatcacatccccagaaccacaccgcgaacgggagtcacggggagcaacgcttccatttt-gttttccttggcgcttgccgcgccgggtttcgttagcccaccaagtgc----atgcaccgggcaggcacggtgtcc-cgaagagt--ggattgctccagcccaacgaggcaccgttcatgttaaacacgtgttcacaggtctactttttagatatcgacaatgatccttccgcaggttcacctacggaaaccttgttacgacttctccttcctctaaatgataaggttcagtggacttctcgcgacgtcgcgggcagcgaaccgcccacgtcgccg
>Plantago_rhodosperma
tacctggttgatcctgccagtagtcatatgcttgtctcaaagattaagccatgcatgtgtaagtatgaactaattcagactgtgaaactgcgaatggctcattaaatcagttatagtttgtttgatggtacctgctactcggataaccgtagtaattctagagctaatacgtgcaacaaaccccgacttctggaagggatgcatttattagataaaaggtcgacacgggctctgcctgttgcttcgatgattcatgataacttgacggatcgcacggtcttcgtgccggcgacgcatcattcaaatttctgccctatcaactttcgatggtaggatagtggcctactatggtggtgacgggtgacggagaattagggttcgattccggagagggagcctgagaaacggctaccacatccaaggaaggcagcaggcgcgcaaattacccaatcctgacacggggaggtagtgacaataaataacaataccgggctcttcgagtctggtaattggaatgagtacaatctaaatcccttaacgaggatccattggagggcaagtctggtgccagcagccgcggtaattccagctccaatagcgtatatttaagttgttgcagttaaaaagctcgtagttggactttgggttgggtcgaccggtccgcctatggtgtgcatcggtcgcctcgtcccttctgctggcgatgcgctcctggccttaactggccgggtcgttcctccagcactgttactttgaagaaattagagtgctcaaagcaagcctacgctctggatacattagcatgggataacatcataggatttcggtcctattacgttggccttcgggatcggagtaatgattaacagggactgtcgggggcattcgtatttcatagtcagaggtgaaattcttggatttatgaaagacgaacaactgcgaaagcatttgccaaggatgttttcattaatcaagaacgaaagttgggggctcgaagacgatcagataccgtcctagtctcaaccataaacgatgccgaccagggatcggcggatgttgcttttaggactccgccggcaccttatgagaaatcaaagtctttgggttccggggggagtatggtcgcaaggctgaaacttaaaggaattgacggaagggcaccaccaggagtggagcctgcggcttaatttgactcaacacggggaaacttaccaggtccagacatagtaaggattgacagactgagagctctttcttgattctatgggtggtggtgcatggccgttcttagttggtggagcgatttgtctggttaattccgataacgaacgagacctcagcctgctaactagctatgcggaggtatccctccgcggccagcttcttagagggactacggccttttaggccgcggaagtttgaggcaataacaggtctgtgatgcccttagatgttctgggccgcacgcgcgctacactgatgtattcaacgagtctatagccttggccgacaggcccgggtaatctttgaaattacatcgtgatggggatagatcattgcaattgttggtcttgaacgaggaattcctagtaagcgcgagtcatcagctcgcgttgactacgtccctgccctttgtacacaccgcccgtcgctcctaccgattgaatggtccggtgaagtgttcggatcgcggcgacgtgggcggttcgctgcccgcgacgtcgcgagaagtccactgaaccttatcatttagaggaaggagaagtcgtaacaaggtttccgtaggtgaacctgcggaaggatcatgcgaccccaggtcagacgggactacccgctgagtttaagcatatcaataagcggtggagaagaaacttacaaggattcccctagtaacggcgagcgaaccgggaatagcccaacttgagaatcgggcggccacgccgtccgaattgtagtctggagaagcgtcctcagcgacggaccgggctcaagtcccctggaaaggggcgccggagagggtgagagccccgtcgtgcccggaccctgtcgcaccacgaggcgctgtcggcgagtcgggttgtttgggaatgcagccccaatcgggcggtaaattccgtccaaggctaaatatgggcgagagaccgatagcgaacaagtaccgcgagggaaagatgaaaaggactttgaaaagagagtcaaagagtgcttgaaattgtcgggagggaagcggatgggggctggcggtgcgccccggtcggatgtggaacggtgcaagccggtccgccgatcgactcggggtgcggaccaacacggattggggtgggcggcgaaagccaggatcgtagaaaagtcctggagtgccgtctccccgatcgtggcggacagcacgcgcctctggcgtgcttcggcaactgcgtgctcccggtgttggcctgtgagctccccattcgacccgtcttgaaacacggaccaaggagtctgacatgtgtgcgagtcattgggtgagtaaacccgtaaggcgtaaggaagctgactggcgcg-atccccctcgaggggtgcagcgtcgaccgaccttgatcttctgagaagggttcgagtgagcatacctgtcgggacccgaaagatggtgaactatgcctgagcggggcgaagccagaggaaactctggtggaggcccgcagcgatactgacgtgcaaatcgttcgtctgacttgggtataggggcgaaagactaatcgaaccatctagtagctggttccctccgaagtttccctcaggatagctggagctcgagtgcgagttctatcgggtaaagccaatgattagaggcatcggggatgcaacgtcctcgacctattctcaaactttaaataggtaggacggcgtggttgctttgttgaacctcgccaaggaatcgagagctccaagtgggccatttttggtaagcagaactggcgatgcgggatgaaccggaagccgggttacggtgcctaactacgcgctaacctagatcccacaaagggtgttggtcgattaagacagcaggacggtggtcatggaagtcgaaatccgctaaggagtgtgtaacaactcacctgccgaatcaactagccccgaaaatggatggcgctgaagcgcgtgacctatacccggccgtcggggcaagagccaggccccgatgagtaggagggcgcggcggtcgctgcaaaaccttaggcgtgagcccgggcggagcggccgtcggtgcggatcttggtggtagtagcaaatattcaaatgagaactttgaaggccgaagaggggaaaggttccatgtgaacggcacttgcacatgggttagtcgatcctaagggtcgggggaaccccgacagaaagcgcgttctgcgcgtgcaccgaaagggaatcgggttaaaattcctgaaccgggacgcagcggttgacggcaacgttagggagtccggagacgtcggcgagggcctcgggaagagttatcttttctgtttaacagcctgcccaccctggaatcgactcagtcggaggtagggtccagcggctggaagagcaccgcacgtcgcgtggtgtccggtgcgccctcggcgacccttgaaaatccggaggaccgagtgccgtttgcgcccgttcgtactcataaccgcatcaggtctccaaggtgaacagcctctggtcgatggaacaatgtaggcaagggaagtcggcaaaatggatccgtaacttcgggaaaaggattggctctgagggctgggcacgggggtcccagtcccgaactcgtcagctgtcggcggactgctcgagctgcttccgcggcgagagcgggtcgccacgagctggccgagggacggactgggaacggcttcttcgggagccttctccgggcgtcgaacagccagctcagaactggtacggacaaggggaatccgactgtttaattaaaacaaagcattgcgatggtcctcgcggatgctaacgcaatgtgatttctgcccagtgctctgaatgtcaaagtgaagaaattcaaccaagcgcgggtaaacggcgggagtaactatgactctcttaaggtagccaaatgcctcgtcatctaattagtgacgcgcatgaatggattaacgagattcccactgtccctgtctactatccagcgaaaccacagccaagggaacgggcttggcagaatcagcggggaaagaagaccctgttgagcttgactctagtccgactttgtgaaatgacttgagaggtgtaggataagtgggagccgaaaggcgaaagtgaaataccactacttttaacgttattttacttattccgtgaatcggaggcggggcaacgcccctctttttggacccaaggctcgcttcggcgggccgatccgggcggaagacattgtcaggtggggagtttggctggggcggcacatctgttaaaagataacgcaggtgtcctaagatgagctcaacgagaacagaaatctcgtgtggaacagaagggtaaaagctcgtttgattctgatttccagtacgaatacgaaccgtgaaagcgtggcctaacgatcctttagaccttcggaatttgaagctagaggtgtcagaaaagttaccacagggataactggcttgtggcagccaagcgttcatagcgacgttgctttttgatccttcgatgtcggctcttcctatcattgtgaagcagaattcaccaagtgttggattgttcacccaccaacagggaacgtgagctgggtttagaccgtcgtgagacaggttagttttaccctactgatgatagtatcgcaatagtaattcaacctagtacgagaggaaccgttgattcgcacaattggtcatcgcgcttggttgaaaagccagtggcgcgaagctaccatgcgttggattatgactgaacgcctctaagtcagaatccgggctagaagcgatgcgtgtgcccgccgcccgtttgccgacccgcagtaggggtcattcgacccccaagggcacatgtcgttggctaagccatcgtggtggatgagccacgttggccgccttgaaacacaattcccaccgagcggcgggtagaatcctttgcagacgacttaaatacgcgacggggtattgtaagcggcagagtggccttgctgccacgatccgctgagattcagccctttgtcgctccgattcaggaatccttgtaagtttcttctccaccgcttattgatatgcttaaactcagcgggtagtcccgtctgacctggggtcgcggtcgaaggcgcgtta-gcaccattgttttgtaacgatgcccaagcatgcgacggagtgaagcacaacggcaccaatgatctttcaaccaccactggttgtgacatccgtcgatgagggatcctttttgggcaaaccgagctaacgggatgccattat---ccccccgcaccgaattggt---gtggggggcgacgcgatgcgtgacgcccaggcaggcgtgccctcagcccgaaggcgtcgggcgcaacttgcgttcaaagactcgatggttcacgggattctgcaattcacaccaagtatcgcatttcgctacgttcttcatcgatgcgagagccgagatatccgttgccgagagtcgttttgactttcaagatacatcacatccccaagaccacaccgcggacgggagtcacggggagcgacgcttccgtttt-gttttccttggcgcttgccgcgccgggtttcgttagcccaccaagtgc----atgcaccgggcaggcacggtgtcc-cgaagagt--ggattgctccagcccgacgaggcaccgttcatgttaaacacgtgttcacgggtctactttttagatatcgacaatgatccttccgcaggttcacctacggaaaccttgttacgacttctccttcctctaaatgataaggttcagtggacttctcgcgacgtcgcgggcagcgaaccgcccacgtcgccg
>Plantago_myosuros_1
tacctggttgatcctgccagtagtcatatgcttgtctcaaagattaagccatgcatgtgtaagtatgaactaattcagactgtgaaactgcgaatggctcattaaatcagttatagtttgtttgatggtacctgctactcggataaccgtagtaattctagagctaatacgtgcaacaaaccccgacttctggaagggatgcatttattagataaaaggtcgacacgggctctgcctgttgcttcgatgattcatgataacttgacggatcgcacggtcttcgtgccggcgacgcatcattcaaatttctgccctatcaactttcgatggtaggatagtggcctactatggtggtgacgggtgacggagaattagggttcgattccggagagggagcctgagaaacggctaccacatccaaggaaggcagcaggcgcgcaaattacccaatcctgacacggggaggtagtgacaataaataacaataccgggctcttcgagtctggtaattggaatgagtacaatctaaatcccttaacgaggatccattggagggcaagtctggtgccagcagccgcggtaattccagctccaatagcgtatatttaagttgttgcagttaaaaagctcgtagttggactttgggttgggtcgaccggtccgcctatggtgtgcatcggtcgcctcgtcccttctgctggcgatgcgctcctggccttaactggccgggtcgttcctccagcactgttactttgaagaaattagagtgctcaaagcaagcctacgctctggatacattagcatgggataacatcataggatttcggtcctattacgttggccttcgggatcggagtaatgattaacagggactgtcgggggcattcgtatttcatagtcagaggtgaaattcttggatttatgaaagacgaacaactgcgaaagcatttgccaaggatgttttcattaatcaagaacgaaagttgggggctcgaagacgatcagataccgtcctagtctcaaccataaacgatgccgaccagggatcggcggatgttgcttttaggactccgccggcaccttatgagaaatcaaagtctttgggttccggggggagtatggtcgcaaggctgaaacttaaaggaattgacggaagggcaccaccaggagtggagcctgcggcttaatttgactcaacacggggaaacttaccaggtccagacatagtaaggattgacagactgagagctctttcttgattctatgggtggtggtgcatggccgttcttagttggtggagcgatttgtctggttaattccgataacgaacgagacctcagcctgctaactagctatgcggaggtatccctccgcggccagcttcttagagggactacggccttttaggccgcggaagtttgaggcaataacaggtctgtgatgcccttagatgttctgggccgcacgcgcgctacactgatgtattcaacgagtctatagccttggccgacaggcccgggtaatctttgaaattacatcgtgatggggatagatcattgcaattgttggtcttgaacgaggaattcctagtaagcgcgagtcatcagctcgcgttgactacgtccctgccctttgtacacaccgcccgtcgctcctaccgattgaatggtccggtgaagtgttcggatcgcggcgacgtgggcggttcgctgcccgcgacgtcgcgagaagtccactgaaccttatcatttagaggaaggagaagtcgtaacaaggtttccgtaggtgaacctgcggaaggatcatgcgaccccaggtcagacgggactacccgctgagtttaagcatatcaataagcggtggagaagaaacttacaaggattcccctagtaacggcgagcgaaccgggaatagcccaacttgagaatcgggcggccacgccgtccgaattgtagtctggagaagcgtcctcagcggcggaccgggctcaagtcccctggaaaggggcgccggagagggtgagagccccgtcgtgcccggaccctgtcgcaccacgaggcgctgtcggcgagtcgggttgtttgggaatgcagccccaatcgggcggtaaattccgtccaaggctaaatatgggcgagagaccgatagcgaacaagtaccgcgagggaaagatgaaaaggactttgaaaagagagtcaaagagtgcttgaaattgtcgggagggaagcggatgggggctggcggtgcgccccggtcggatgtggaacggtgaaagccggtccgccgatcgactcggggtgcggaccaacacggattggggtgggcggcgaaagccagggtcgtagaaaagtcctggagtgccgtctccccgatcgtggcggacagcacgcgcctctggcgtgcttcggcaactgcgtgctcccggtgttggcctgtgagctccccattcgacccgtcttgaaacacggaccaaggagtctgacatgtgtgcgagtcattgggtgagtaaacccgtaaggcgtaaggaagctgactggcgcg-atccccctcgaggggtgcagcgtcgaccgaccttgatcttctgagaagggttcgagtgagcatacctgtcgggacccgaaagatggtgaactatgcctgagcggggcgaagccagaggaaactctggtggaggcccgcagcgatactgacgtgcaaatcgttcgtctgacttgggtataggggcgaaagactaatcgaaccatctagtagctggttccctccgaagtttccctcaggatagctggagctcgagtgcgagttctatcgggtaaagccaatgattagaggcatcggggatgcaacgtcctcgacctattctcaaactttaaataggtaggacggcgtggttgctttgttgaacctcgccaaggaatcgagagctccaagtgggccatttttggtaagcagaactggcgatgcgggatgaaccggaagccgggttacggtgcctaactacgcgctaacctagatcccacaaagggtgttggtcgattaagacagcaggacggtggtcatggaagtcgaaatccgctaaggagtgtgtaacaactcacctgccgaatcaactagccccgaaaatggatggcgctgaagcgcgtgacctatacccggccgtcggggcaagagccaggccccgatgagtaggagggcgcggcggtcgctgcaaaaccttaggcgtgagcccgggcggagcggccgtcggtgcggatcttggtggtagtagcaaatattcaaatgagaactttgaaggccgaagaggggaaaggttccatgtgaacggcacttgcacatgggttagtcgatcctaagggtcgggggaaccccgacagaaagcgcgttctgcgcgtgcaccgaaagggaatcgggttaaaattcctgaaccgggacgcagcggttgacggcaacgttagggagtccggagacgtcggcgagggcctcgggaagagttatcttttctgtttaacagcctgcccaccctggaatcgactcagtcggaggtagggtccagcggctggaagagcaccgcacgtcgcgtggtgtccggtgcgccctcggcgacccttgaaaatccggaggaccgagtgccgtttgcgcccgttcgtactcataaccgcatcaggtctccaaggtgaacagcctctggtcgatggaacaatgtaggcaagggaagtcggcaaaatggatccgtaacttcgggaaaaggattggctctgagggctgggcacgggggtcccagtcccgaactcgtcagctgtcggcggactgctcgagctgcttccgcggcgagagcgggtcgccacgtgctggccgagggacggactgggaacggcttcttcgggagccttctccgggcgtcgaacagccagctcagaactggtacggacaaggggaatccgactgtttaattaaaacaaagcattgcgatggtcctcgcggatgctaacgcaatgtgatttctgcccagtgctctgaatgtcaaagtgaagaaattcaaccaagcgcgggtaaacggcgggagtaactatgactctcttaaggtagccaaatgcctcgtcatctaattagtgacgcgcatgaatggattaacgagattcccactgtccctgtctactatccagcgaaaccacagccaagggaacgggcttggcagaatcagcggggaaagaagaccctgttgagcttgactctagtccgactttgtgaaatgacttgagaggtgtaggataagtgggagccgaaaggcgaaagtgaaataccactacttttaacgttattttacttattccgtgaatcggaggcggggcaacgcccctctttttggacccaaggctcgcttcggcgggccgatccgggcggaagacattgtcaggtggggagtttggctggggcggcacatctgttaaaagataacgcaggtgtcctaagatgagctcaacgagaacagaaatctcgtgtggaacagaagggtaaaagctcgtttgattctgatttccagtacgaatacgaaccgtgaaagcgtggcctaacgatcctttagaccttcggaatttgaagctagaggtgtcagaaaagttaccacagggataactggcttgtggcagccaagcgttcatagcgacgttgctttttgatccttcgatgtcggctcttcctatcattgtgaagcagaattcaccaagtgttggattgttcacccaccaacagggaacgtgagctgggtttagaccgtcgtgagacaggttagttttaccctactgatgatagtatcgcaatagtaattcaacctagtacgagaggaaccgttgattcgcacaattggtcatcgcgcttggttgaaaagccagtggcgcgaagctaccatgcgttggattatgactgaacgcctctaagtcagaatccgggctagaagcgatgcgtgtgcccgccgcccgtttgccgacccgcagtaggggtcattcgacccccaagggcacatgtcgttggctaagccatcgtggtggatgagccacgttggccgccttgaaacacaattcccaccgagcggcgggtagaatcctttgcagacgacttaaatacgcgacggggtattgtaagcggcagagtggccttgctgccacgatccgctgagattcagccctttgtcgctcagattcaggaatccttgtaagtttcttctccaccgcttattgatatgcttaaactcagcgggtagtcccgtctgacctggggtcgcggtcgaaggcgcgtta-gcaccattgttttgtaacgatgcccaagcatgcgacggagtgaagcacaacggcaccaatgatctttcaaccaccactggttgtgacatccgtcgatgagggatcctttttgggcaaaccgagctaacgggatgccattat---ccccccgcaccaaattggt---gtggggggcgacgcgatgcgtgacgcccaggcaggcgtgccctcagcccgaaggcgtcgggcgcaacttgcgttcaaagactcgatggttcacgggattctgcaattcacaccaagtatcgcatttcgctacgttcttcatcgatgcgagagccgagatatccgttgccgagagtcgttttgactttcaagatacatcacatccccaagaccacaccgcgaacgggagtcacggggagcaacgcttccatttt-gttttccttggcgcttgccgcgccgggtttcgttagcccaccaggtgc----atgcaccgggcaggcacggtgtcc-cgaagagt--ggattgctccagcccagcgaggcaccgttcatgttaaacacgtgttcacaggtctactttttagatatcgacaatgatccttccgcaggttcacctacggaaaccttgttacgacttctccttcctctaaatgataaggttcagtggacttctcgcgacgtcgcgggcagcgaaccgcccacgtcgccg
>Plantago_pachyneura
tacctggttgatcctgccagtagtcatatgcttgtctcaaagattaagccatgcatgtgtaagtatgaactaattcagactgtgaaactgcgaatggctcattaaatcagttatagtttgtttgatggtacctgctactcggataaccgtagtaattctagagctaatacgtgcaacaaaccccgacttctggaagggatgcatttattagataaaaggtcgacacgggctctgcctgttgcttcgatgattcatgataacttgacggatcgcacggtcttcgtgccggcgacgcatcattcaaatttctgccctatcaactttcgatggtaggatagtggcctactatggtggtgacgggtgacggagaattagggttcgattccggagagggagcctgagaaacggctaccacatccaaggaaggcagcaggcgcgcaaattacccaatcctgacacggggaggtagtgacaataaataacaataccgggctcttcgagtctggtaattggaatgagtacaatctaaatcccttaacgaggatccattggagggcaagtctggtgccagcagccgcggtaattccagctccaatagcgtatatttaagttgttgcagttaaaaagctcgtagttggactttgggttgggtcgaccggtccgcctatggtgtgcatcggtcgcctcgtcccttctgctggcgatgcgctcctggccttaactggccgggtcgttcctccagcactgttactttgaagaaattagagtgctcaaagcaagcctacgctctggatacattagcatgggataacatcataggatttcggtcctattacgttggccttcgggatcggagtaatgattaacagggactgtcgggggcattcgtatttcatagtcagaggtgaaattcttggatttatgaaagacgaacaactgcgaaagcatttgccaaggatgttttcattaatcaagaacgaaagttgggggctcgaagacgatcagataccgtcctagtctcaaccataaacgatgccgaccagggatcggcggatgttgcttttaggactccgccggcaccttatgagaaatcaaagtctttgggttccggggggagtatggtcgcaaggctgaaacttaaaggaattgacggaagggcaccaccaggagtggagcctgcggcttaatttgactcaacacggggaaacttaccaggtccagacatagtaaggattgacagactgagagctctttcttgattctatgggtggtggtgcatggccgttcttagttggtggagcgatttgtctggttaattccgataacgaacgagacctcagcctgctaactagctatgcggaggtatccctccgcggccagcttcttagagggactacggccttttaggccgcggaagtttgaggcaataacaggtctgtgatgcccttagatgttctgggccgcacgcgcgctacactgatgtattcaacgagtctatagccttggccgacaggcccgggtaatctttgaaattacatcgtgatggggatagatcattgcaattgttggtcttgaacgaggaattcctagtaagcgcgagtcatcagctcgcgttgactacgtccctgccctttgtacacaccgcccgtcgctcctaccgattgaatggtccggtgaagtgttcggatcgcggcgacgtgggcggttcgctgcccgcgacgtcgcgagaagtccactgaaccttatcatttagaggaaggagaagtcgtaacaaggtttccgtaggtgaacctgcggaaggatcatgcgaccccaggtcagacgggactacccgctgagtttaagcatatcaataagcggtggagaagaaacttacaaggattcccctagtaacggcgagcgaaccgggaatagcccaacttgagaatcgggcggccacgccgtccgaattgtagtctggagaagcgtcctcagcggcggaccgggctcaagtcccctggaaaggggcgccggagagggtgagagccccgtcgtgcccggaccctgtcgcaccacgaggcgctgtcggcgagtcgggttgtttgggaatgcagccccaatcgggcggtaaattccgtccaaggctaaatatgggcgagagaccgatagcgaacaagtaccgcgagggaaagatgaaaaggactttgaaaagagagtcaaagagtgcttgaaattgtcgggagggaagcggatgggggctggcggtgcgccccggtcggatgtggaacggtgaaagccggtccgccgatcgactcggggtgcggaccaacacggattggggtgggcggcgaaagccagggtcgtagaaaagtcctggagtgccgtctccccgatcgtggcggacagcacgcgcctctggcgtgcttcggtaactgcgtgctcccggtgttggcctgtgagctccccattcgacccgtcttgaaacacggaccaaggagtctgacatgtgtgcgagtcattgggtgagtaaacccgtaaggcgtaaggaagctgactggcgcg-atccccctcgaggggtgcagcgtcgaccgaccttgatcttctgagaagggttcgagtgagcatacctgtcgggacccgaaagatggtgaactatgcctgagcggggcgaagccagaggaaactctggtggaggcccgcagcgatactgacgtgcaaatcgttcgtctgacttgggtataggggcgaaagactaatcgaaccatctagtagctggttccctccgaagtttccctcaggatagctggagctcgagtgcgagttctatcgggtaaagccaatgattagaggcatcggggatgcaacgtcctcgacctattctcaaactttaaataggtaggacggcgtggttgctttgttgaacctcgccaaggaatcgagagctccaagtgggccatttttggtaagcagaactggcgatgcgggatgaaccggaagccgggttacggtgcctaactacgcgctaacctagatcccacaaagggtgttggtcgattaagacagcaggacggtggtcatggaagtcgaaatccgctaaggagtgtgtaacaactcacctgccgaatcaactagccccgaaaatggatggcgctgaagcgcgtgacctatacccggccgtcggggcaagagccaggccccgatgagtaggagggcgcggcggtcgctgcaaaaccttaggcgtgagcccgggcggagcggccgtcggtgcggatcttggtggtagtagcaaatattcaaatgagaactttgaaggccgaagaggggaaaggttccatgtgaacggcacttgcacatgggttagtcgatcctaagggtcgggggaaccccgacagaaagcgcgttctgcgcgtgcaccgaaagggaatcgggttaaaattcctgaaccgggacgcagcggttgacggcaacgttagggagtccggagacgtcggcgagggcctcgggaagagttatcttttctgtttaacagcctgcccaccctggaatcgactcagtcggaggtagggtccagcggctggaagagcaccgcacgtcgcgtggtgtccggtgcgccctcggcgacccttgaaaatccggaggaccgagtgccgtttgcgcccgttcgtactcataaccgcatcaggtctccaaggtgaacagcctctggtcgatggaacaatgtaggcaagggaagtcggcaaaatggatccgtaacttcgggaaaaggattggctctgagggctgggcacgggggtcccagtcccgaactcgtcagctgtcggcggactgctcgagctgcttccgcggcgagagcgggtcgccacgtgctggccgagggacggactgggaacggcttcttcgggagccttctccgggcgtcgaacagccagctcagaactggtacggacaaggggaatccgactgtttaattaaaacaaagcattgcgatggtcctcgcggatgctaacgcaatgtgatttctgcccagtgctctgaatgtcaaagtgaagaaattcaaccaagcgcgggtaaacggcgggagtaactatgactctcttaaggtagccaaatgcctcgtcatctaattagtgacgcgcatgaatggattaacgagattcccactgtccctgtctactatccagcgaaaccacagccaagggaacgggcttggcagaatcagcggggaaagaagaccctgttgagcttgactctagtccgactttgtgaaatgacttgagaggtgtaggataagtgggagccgaaaggcgaaagtgaaataccactacttttaacgttattttacttattccgtgaatcggaggcggggcaacgcccctctttttggacccaaggctcgcttcggcgggccgatccgggcggaagacattgtcaggtggggagtttggctggggcggcacatctgttaaaagataacgcaggtgtcctaagatgagctcaacgagaacagaaatctcgtgtggaacagaagggtaaaagctcgtttgattctgatttccagtacgaatacgaaccgtgaaagcgtggcctaacgatcctttagaccttcggaatttgaagctagaggtgtcagaaaagttaccacagggataactggcttgtggcagccaagcgttcatagcgacgttgctttttgatccttcgatgtcggctcttcctatcattgtgaagcagaattcaccaagtgttggattgttcacccaccaacagggaacgtgagctgggtttagaccgtcgtgagacaggttagttttaccctactgatgatagtatcgcaatagtaattcaacctagtacgagaggaaccgttgattcgcacaattggtcatcgcgcttggttgaaaagccagtggcgcgaagctaccatgcgttggattatgactgaacgcctctaagtcagaatccgggctagaagcgatgcgtgtgcccgccgcccgtttgccgacccgcagtaggggtcattcgacccccaagggcacatgtcgttggctaagccatcgtggtggatgagccacgttggccgccttgaaacacaattcccaccgagcggcgggtagaatcctttgcagacgacttaaatacgcgacggggtattgtaagcggcagagtggccttgctgccacgatccgctgagattcagccctttgtcgctccgattcaggaatccttgtaagtttcttctccaccgcttattgatatgcttaaactcagcgggtagtcccgtctgacctggggtcgcggtcgaaggcgcgtta-gcaccattgttttgtaacgatgcccaagcatgcgacggagtgaagcacaacggcaccaatgatctttcaaccaccactggttgtgacatccgtcgatgagggatcctttttgggcaaaccgagctaacgggatgccattat---ccccccgcaccgaaatggt---gtggggggcgacgcgatgcgtgacgcccaggcaggcgtgccctcagcccgaaggcgtcgggcgcaacttgcgttcaaagactcgatggttcacgggattctgcaattcacaccaagtatcgcatttcgctacgttcttcatcgatgcgagagccgagatatccgttgccgagagtcgttttgactttcaagatacatcacatccccaagaccacaccgcgaacgggagtcacggggagcaacgcttccatttt-gttttccttggcgcttgccgcgccgggtttcgttagcccaccaagtgc----acgcaccgggcaggcacggtgtcc-cgaagagt--ggattgctccagcccaacgaggcaccgttcatgttaaacacgtgttcacaggtctactttttagatatcgacaatgatccttccgcaggttcacctacggaaaccttgttacgacttctccttcctctaaatgataaggttcagtggacttctcgcgacgtcgcgggcagcgaaccgcccacgtcgccg
>Plantago_turficola
tacctggttgatcctgccagtagtcatatgcttgtctcaaagattaagccatgcatgtgtaagtatgaactaattcagactgtgaaactgcgaatggctcattaaatcagttatagtttgtttgatggtacctgctactcggataaccgtagtaattctagagctaatacgtgcaacaaaccccgacttctggaagggatgcatttattagataaaaggtcgacacgggctctgcctgttgcttcgatgattcatgataacttgacggatcgcacggtcttcgtgccggcgacgcatcattcaaatttctgccctatcaactttcgatggtaggatagtggcctactatggtggtgacgggtgacggagaattagggttcgattccggagagggagcctgagaaacggctaccacatccaaggaaggcagcaggcgcgcaaattacccaatcctgacacggggaggtagtgacaataaataacaataccgggctcttcgagtctggtaattggaatgagtacaatctaaatcccttaacgaggatccattggagggcaagtctggtgccagcagccgcggtaattccagctccaatagcgtatatttaagttgttgcagttaaaaagctcgtagttggactttgggttgggtcgaccggtccgcctatggtgtgcatcggtcgcctcgtcccttctgctggcgatgcgctcctggccttaactggccgggtcgttcctccagcactgttactttgaagaaattagagtgctcaaagcaagcctacgctctggatacattagcatgggataacatcataggatttcggtcctattacgttggccttcgggatcggagtaatgattaacagggactgtcgggggcattcgtatttcatagtcagaggtgaaattcttggatttatgaaagacgaacaactgcgaaagcatttgccaaggatgttttcattaatcaagaacgaaagttgggggctcgaagacgatcagataccgtcctagtctcaaccataaacgatgccgaccagggatcggcggatgttgcttttaggactccgccggcaccttatgagaaatcaaagtctttgggttccggggggagtatggtcgcaaggctgaaacttaaaggaattgacggaagggcaccaccaggagtggagcctgcggcttaatttgactcaacacggggaaacttaccaggtccagacatagtaaggattgacagactgagagctctttcttgattctatgggtggtggtgcatggccgttcttagttggtggagcgatttgtctggttaattccgataacgaacgagacctcagcctgctaactagctatgcggaggtatccctccgcggccagcttcttagagggactacggccttttaggccgcggaagtttgaggcaataacaggtctgtgatgcccttagatgttctgggccgcacgcgcgctacactgatgtattcaacgagtctatagccttggccgacaggcccgggtaatctttgaaattacatcgtgatggggatagatcattgcaattgttggtcttgaacgaggaattcctagtaagcgcgagtcatcagctcgcgttgactacgtccctgccctttgtacacaccgcccgtcgctcctaccgattgaatggtccggtgaagtgttcggatcgcggcgacgtgggcggttcgctgcccgcgacgtcgcgagaagtccactgaaccttatcatttagaggaaggagaagtcgtaacaaggtttccgtaggtgaacctgcggaaggatcatgcgaccccaggtcagacgggactacccgctgagtttaagcatatcaataagcggtggagaagaaacttacaaggattcccctagtaacggcgagcgaaccgggaatagcccaacttgagaatcgggcggccacgccgtccgaattgtagtctggagaagcgtcctcagcggcggaccgggctcaagtcccctggaaaggggcgccggagagggtgagagccccgtcgtgcccggaccctgtcgcaccacgaggcgctgtcggcgagtcgggttgtttgggaatgcagccccaatcgggcggtaaattccgtccaaggctaaatatgggcgagagaccgatagcgaacaagtaccgcgagggaaagatgaaaaggactttgaaaagagagtcaaagagtgcttgaaattgtcgggagggaagcggatgggggctggcggtgcgccccggtcggatgtggaacggtgaaagccggtccgccgatcgactcggggtgcggaccaacacggattggggtgggcggcgaaagccagggtcgtagaaaagtcctggagtgccgtctccccgatcgtggcggacagcacgcgcctctggcgtgcttcggcaactgcgtgctcccggtgttggcctgtgagctccccattcgacccgtcttgaaacacggaccaaggagtctgacatgtgtgcgagtcattgggtgagtaaacccgtaaggcgtaaggaagctgactggcgcg-atccccctcgaggggtgcagcgtcgaccgaccttgatcttctgagaagggttcgagtgagcatacctgtcgggacccgaaagatggtgaactatgcctgagcggggcgaagccagaggaaactctggtggaggcccgcagcgatactgacgtgcaaatcgttcgtctgacttgggtataggggcgaaagactaatcgaaccatctagtagctggttccctccgaagtttccctcaggatagctggagctcgagtgcgagttctatcgggtaaagccaatgattagaggcatcggggatgcaacgtcctcgacctattctcaaactttaaataggtaggacggcgtggttgctttgttgaacctcgccaaggaatcgagagctccaagtgggccatttttggtaagcagaactggcgatgcgggatgaaccggaagccgggttacggtgcctaactacgcgctaacctagatcccacaaagggtgttggtcgattaagacagcaggacggtggtcatggaagtcgaaatccgctaaggagtgtgtaacaactcacctgccgaatcaactagccccgaaaatggatggcgctgaagcgcgtgacctatacccggccgtcggggcaagagccaggccccgatgagtaggagggcgcggcggtcgctgcaaaaccttaggcgtgagcccgggcggagcggccgtcggtgcggatcttggtggtagtagcaaatattcaaatgagaactttgaaggccgaagaggggaaaggttccatgtgaacggcacttgcacatgggttagtcgatcctaagggtcgggggaaccccgacagaaagcgcgttctgcgcgtgcaccgaaagggaatcgggttaaaattcctgaaccgggacgcagcggttgacggcaacgttagggagtccggagacgtcggcgagggcctcgggaagagttatcttttctgtttaacagcctgcccaccctggaatcgactcagtcggaggtagggtccagcggctggaagagcaccgcacgtcgcgtggtgtccggtgcgccctcggcgacccttgaaaatccggaggaccgagtgccgtttgcgcccgttcgtactcataaccgcatcaggtctccaaggtgaacagcctctggtcgatggaacaatgtaggcaagggaagtcggcaaaatggatccgtaacttcgggaaaaggattggctctgagggctgggcacgggggtcccagtcccgaactcgtcagctgtcggcggactgctcgagctgcttccgcggcgagagcgggtcgccacgtgctggccgagggacggactgggaacggcttcttcgggagccttctccgggcgtcgaacagccagctcagaactggtacggacaaggggaatccgactgtttaattaaaacaaagcattgcgatggtcctcgcggatgctaacgcaatgtgatttctgcccagtgctctgaatgtcaaagtgaagaaattcaaccaagcgcgggtaaacggcgggagtaactatgactctcttaaggtagccaaatgcctcgtcatctaattagtgacgcgcatgaatggattaacgagattcccactgtccctgtctactatccagcgaaaccacagccaagggaacgggcttggcagaatcagcggggaaagaagaccctgttgagcttgactctagtccgactttgtgaaatgacttgagaggtgtaggataagtgggagccgaaaggcgaaagtgaaataccactacttttaacgttattttacttattccgtgaatcggaggcggggcaacgcccctctttttggacccaaggctcgcttcggcgggccgatccgggcggaagacattgtcaggtggggagtttggctggggcggcacatctgttaaaagataacgcaggtgtcctaagatgagctcaacgagaacagaaatctcgtgtggaacagaagggtaaaagctcgtttgattctgatttccagtacgaatacgaaccgtgaaagcgtggcctaacgatcctttagaccttcggaatttgaagctagaggtgtcagaaaagttaccacagggataactggcttgtggcagccaagcgttcatagcgacgttgctttttgatccttcgatgtcggctcttcctatcattgtgaagcagaattcaccaagtgttggattgttcacccaccaacagggaacgtgagctgggtttagaccgtcgtgagacaggttagttttaccctactgatgatagtatcgcaatagtaattcaacctagtacgagaggaaccgttgattcgcacaattggtcatcgcgcttggttgaaaagccagtggcgcgaagctaccatgcgttggattatgactgaacgcctctaagtcagaatccgggctagaagcgatgcgtgtgcccgccgcccgtttgccgacccgcagtaggggtcattcgacccccaagggcacatgtcgttggctaagccatcgtggtggatgagccacgttggccgccttgaaacacaattcccaccgagcggcgggtagaatcctttgcagacgacttaaatacgcgacggggtattgtaagcggcagagtggccttgctgccacgatccgctgagattcagccctttgtcgctcagattcaggaatccttgtaagtttcttctccaccgcttattgatatgcttaaactcagcgggtagtcccgtctgacctggggtcgcggtcgaaggcgcgtta-gcaccattgttttgtaacgatgcccaagcatgcgacggagtgaagcacaacggcaccaatgatctttcaaccaccactggttgtgacatccgtcgatgagggatcctttttgggcaaaccgagctaacgggatgccattat---ccccccgcaccgaattggt---gtggggggcgacgcgatgcgtgacgcccaggcaggcgtgccctcagcccgaaggcgtcgggcgcaacttgcgttcaaagactcgatggttcacgggattctgcaattcacaccaagtatcgcatttcgctacgttcttcatcgatgcgagagccgagatatccgttgccgagagtcgttttgactttcaagatacatcacatccccagaaccacaccgcgaacgggagtcacggggagcaacgcttccatttt-gttttccttggcgcttgccgcgccgggtttcgttagcccaccaagtgc----atgcaccgggcaggcacggtgtcc-cgaagagt--ggattgctccagcaaaacgaggcaccgttcatgttaaacacgtgttcacaggtctactttttagatatcgacaatgatccttccgcaggttcacctacggaaaccttgttacgacttctccttcctctaaatgataaggttcagtggacttctcgcgacgtcgcgggcagcgaaccgcccacgtcgccg
>Plantago_australis_subsp_australis
tacctggttgatcctgccagtagtcatatgcttgtctcaaagattaagccatgcatgtgtaagtatgaactaattcagactgtgaaactgcgaatggctcattaaatcagttatagtttgtttgatggtacctgctactcggataaccgtagtaattctagagctaatacgtgcaacaaaccccgacttctggaagggatgcatttattagataaaaggtcgacacgggctctgcctgttgcttcgatgattcatgataacttgacggatcgcacggtcttcgtgccggcgacgcatcattcaaatttctgccctatcaactttcgatggtaggatagtggcctactatggtggtgacgggtgacggagaattagggttcgattccggagagggagcctgagaaacggctaccacatccaaggaaggcagcaggcgcgcaaattacccaatcctgacacggggaggtagtgacaataaataacaataccgggctcttcgagtctggtaattggaatgagtacaatctaaatcccttaacgaggatccattggagggcaagtctggtgccagcagccgcggtaattccagctccaatagcgtatatttaagttgttgcagttaaaaagctcgtagttggactttgggttgggtcgaccggtccgcctatggtgtgcatcggtcgcctcgtcccttctgctggcgatgcgctcctggccttaactggccgggtcgttcctccagcactgttactttgaagaaattagagtgctcaaagcaagcctacgctctggatacattagcatgggataacatcataggatttcggtcctattacgttggccttcgggatcggagtaatgattaacagggactgtcgggggcattcgtatttcatagtcagaggtgaaattcttggatttatgaaagacgaacaactgcgaaagcatttgccaaggatgttttcattaatcaagaacgaaagttgggggctcgaagacgatcagataccgtcctagtctcaaccataaacgatgccgaccagggatcggcggatgttgcttttaggactccgccggcaccttatgagaaatcaaagtctttgggttccggggggagtatggtcgcaaggctgaaacttaaaggaattgacggaagggcaccaccaggagtggagcctgcggcttaatttgactcaacacggggaaacttaccaggtccagacatagtaaggattgacagactgagagctctttcttgattctatgggtggtggtgcatggccgttcttagttggtggagcgatttgtctggttaattccgataacgaacgagacctcagcctgctaactagctatgcggaggtatccctccgcggccagcttcttagagggactacggccttttaggccgcggaagtttgaggcaataacaggtctgtgatgcccttagatgttctgggccgcacgcgcgctacactgatgtattcaacgagtctatagccttggccgacaggcccgggtaatctttgaaattacatcgtgatggggatagatcattgcaattgttggtcttgaacgaggaattcctagtaagcgcgagtcatcagctcgcgttgactacgtccctgccctttgtacacaccgcccgtcgctcctaccgattgaatggtccggtgaagtgttcggatcgcggcgacgtgggcggttcgctgcccgcgacgtcgcgagaagtccactgaaccttatcatttagaggaaggagaagtcgtaacaaggtttccgtaggtgaacctgcggaaggatcatgcgaccccaggtcagacgggactacccgctgagtttaagcatatcaataagcggtggagaagaaacttacaaggattcccctagtaacggcgagcgaaccgggaatagcccaacttgagaatcggacggccacgccgtccgaattgtagtctggagaagcgtcctcagcggcggaccgggctcaagtcccctggaaaggggcgccggagagggtgagagccccgtcgtgcccggaccctgtcgcaccacgaggcgctgtcggcgagtcgggttgtttgggaatgcagccccaatcgggcggtaaattccgtccaaggctaaatatgggcgagagaccgatagcgaacaagtaccgcgagggaaagatgaaaaggactttgaaaagagagtcaaagagtgcttgaaattgtcgggagggaagcggatgggggctggcggtgcgccccggtcggatgtggaacggtgaaagccggtccgccgatcgactcggggtgcggaccaacacggattggggtgggcggcgaaagccagggtcgtagaaaagtcctggagtgccgtctccccgatcgtggcggacagcacgcgcctctggcgtgcttcggcaactgcgtgctcccggtgttggcctgtgagctccccattcgacccgtcttgaaacacggaccaaggagtctgacatgtgtgcgagtcattgggtgagtaaacccgtaaggcgtaaggaagctgactggcgcg-atccccctcgaggggtgcagcgtcgaccgaccttgatcttctgagaagggttcgagtgagcatacctgtcgggacccgaaagatggtgaactatgcctgagcggggcgaagccagaggaaactctggtggaggcccgcagcgatactgacgtgcaaatcgttcgtctgacttgggtataggggcgaaagactaatcgaaccatctagtagctggttccctccgaagtttccctcaggatagctggagctcgagtgcgagttctatcgggtaaagccaatgattagaggcatcggggatgcaacgtcctcgacctattctcaaactttaaataggtaggacggcgtggttgctttgttgaacctcgccaaggaatcgagagctccaagtgggccatttttggtaagcagaactggcgatgcgggatgaaccggaagccgggttacggtgcctaactacgcgctaacctagatcccacaaagggtgttggtcgattaagacagcaggacggtggtcatggaagtcgaaatccgctaaggagtgtgtaacaactcacctgccgaatcaactagccccgaaaatggatggcgctgaagcgcgtgacctatacccggccgtcggggcaagagccaggccccgatgagtaggagggcgcggcggtcgctgcaaaaccttaggcgtgagcccgggcggagcggccgtcggtgcggatcttggtggtagtagcaaatattcaaatgagaactttgaaggccgaagaggggaaaggttccatgtgaacggcacttgcacatgggttagtcgatcctaagggtcgggggaaccccgacagaaagcgcgttctgcgcgtgcaccgaaagggaatcgggttaaaattcctgaaccgggacgcagcggttgacggcaacgttagggagtccggagacgtcggcgagggcctcgggaagagttatcttttctgtttaacagcctgcccaccctggaatcgactcagtcggaggtagggtccagcggctggaagagcaccgcacgtcgcgtggtgtccggtgcgccctcggcgacccttgaaaatccggaggaccgagtgccgtttgcgcccgttcgtactcataaccgcatcaggtctccaaggtgaacagcctctggtcgatggaacaatgtaggcaagggaagtcggcaaaatggatccgtaacttcgggaaaaggattggctctgagggctgggcacgggggtcccagtcccgaactcgtcagctgtcggcggactgctcgagctgcttccgcggcgagagcgggtcgccacgtgctggccgagggacggactgggaacggcttcttcgggagccttctccgggcgtcgaacagccagctcagaactggtacggacaaggggaatccgactgtttaattaaaacaaagcattgcgatggtcctcgcggatgctaacgcaatgtgatttctgcccagtgctctgaatgtcaaagtgaagaaattcaaccaagcgcgggtaaacggcgggagtaactatgactctcttaaggtagccaaatgcctcgtcatctaattagtgacgcgcatgaatggattaacgagattcccactgtccctgtctactatccagcgaaaccacagccaagggaacgggcttggcagaatcagcggggaaagaagaccctgttgagcttgactctagtccgactttgtgaaatgacttgagaggtgtaggataagtgggagccgaaaggcgaaagtgaaataccactacttttaacgttattttacttattccgtgaatcggaggcggggcaacgcccctctttttggacccaaggctcgcttcggcgggccgatccgggcggaagacattgtcaggtggggagtttggctggggcggcacatctgttaaaagataacgcaggtgtcctaagatgagctcaacgagaacagaaatctcgtgtggaacagaagggtaaaagctcgtttgattctgatttccagtacgaatacgaaccgtgaaagcgtggcctaacgatcctttagaccttcggaatttgaagctagaggtgtcagaaaagttaccacagggataactggcttgtggcagccaagcgttcatagcgacgttgctttttgatccttcgatgtcggctcttcctatcattgtgaagcagaattcaccaagtgttggattgttcacccaccaacagggaacgtgagctgggtttagaccgtcgtgagacaggttagttttaccctactgatgatagtatcgcaatagtaattcaacctagtacgagaggaaccgttgattcgcacaattggtcatcgcgcttggttgaaaagccagtggcgcgaagctaccatgcgttggattatgactgaacgcctctaagtcagaatccgggctagaagcgatgcgtgtgcccgccgcccgtttgccgacccgcagtaggggtcattcgacccccaagggcacatgtcgttggctaagccatcgtggtggatgagccacgttggccgccttgaaacacaattcccaccgagcggcgggtagaatcctttgcagacgacttaaatacgcgacggggtattgtaagcggcagagtggccttgctgccacgatccgctgagattcagccctttgtcgctcagattcaggaatccttgtaagtttcttctccaccgcttattgatatgcttaaactcagcgggtagtcccgtctgacctggggtcgcggtcgaaggcacgtta-gcaccattattttgtaacgatgcccaagcatgcgacggagtgaagcacaacggcaccaatgatctttcaaccaccactggttgtgacatccgtcgatgagggatcctttttgggcaaaccgagctaacgggatgccattat---ccccccgcaccgaattggt---gtggggggcgacgcgatgcgtgacgcccaggcaggcgtgccctcagcccgaaggcgtcgggcgcaacttgcgttcaaagactcgatggttcacgggattctgcaattcacaccaagtatcgcatttcgctacgttcttcatcgatgcgagagccgagatatccgttgccgagagtcgttttgactttcaagatacatcacatccccagaaccacaccgcgaacgggagtcactgggagcaacgcttccatttt-gttttccttggcgcttgccgcgccgggtttcgttagcccaccaagtgc----atgcaccgggcaggcacggtgtcc-cgaagagt--ggattgctccagcacaacgaggcaccgttcatgttaaacacgtgttcacaggtctactttttagatatcgacaatgatccttccgcaggttcacctacggaaaccttgttacgacttctccttcctctaaatgataaggttcagtggacttctcgcgacgtcgcgggcagcgaaccgcccacgtcgccg
>Plantago_rigida
tacctggttgatcctgccagtagtcatatgcttgtctcaaagattaagccatgcatgtgtaagtatgaactaattcagactgtgaaactgcgaatggctcattaaatcagttatagtttgtttgatggtacctgctactcggataaccgtagtaattctagagctaatacgtgcaacaaaccccaacttctggaagggatgcatttattagataaaaggtcgacacgggctctgcctgttgcttcgatgattcatgataactcgacggatcgcaaggccttcgtgccggcgacgcatcattcaaatttctgccctatcaactttcgatggtaggatagtggcctactatggtggtgacgggtgacggagaattagggttcgattccggagagggagcctgagaaacggctaccacatccaaggaaggcagcaggcgcgcaaattacccaatcctgacacggggaggtagtgacaataaataacaataccgggctctacgagtctggtaattggaatgagtacaatctaaatcccttaacgaggatccattggagggcaagtctggtgccagcagccgcggtaattccagctccaatagcgtatatttaagttgttgcagttaaaaagctcgtagttggactttgggttgggtcgaccggtccgcctatggtgtgcatcggtcgcctcgtcccttctgctggcgatgcgctcctggccttaactggccgggtcgttcctccagcactgttactttgaagaaattagagtgctcaaagcaagcctacgctctggatacattagcatgggataacatcataggatttcggtcctattacgttggccttcgggatcggagtaatgattaacagggactgtcgggggcattcgtatttcatagtcagaggtgaaattcttggatttatgaaagacgaacaactgcgaaagcatttgccaaggatgttttcattaatcaagaacgaaagttgggggctcgaagacgatcagataccgtcctagtctcaaccataaacgatgccgaccagggatcggcggatgttgcttttaggactccgccggcaccttatgagaaatcaaagtctttgggttccggggggagtatggtcgcaaggctgaaacttaaaggaattgacggaagggcaccaccaggagtggagcctgcggcttaatttgactcaacacggggaaacttaccaggtccagacatagtaaggattgacagactgagagctctttcttgattctatgggtggtggtgcatggccgttcttagttggtggagcgatttgtctggttaattccgataacgaacgagacctcagcctgctaactagctatgcggaggtatccctccgcggccagcttcttagagggactacggccttttaggccgcggaagtttgaggcaataacaggtctgtgatgcccttagatgttctgggccgcacgcgcgctacactgatgtattcaacgagtctatagccttggccgacaggcccgggtaatctttgaaattacatcgtgatggggatagatcattgcaattgttggtcttgaacgaggaattcctagtaagcgcgagtcatcagctcgcgttgactacgtccctgccctttgtacacaccgcccgtcgctcctaccgattgaatggtccggtgaagtgttcggatcgcggcgacgtgggcggttcgctgcccgcgacgtcgcgagaagtccactgaaccttatcatttagaggaaggagaagtcgtaacaaggtttccgtaggtgaacctgcggaaggatcatgcgaccccaggtcagacgggactacccgctgagtttaagcatatcaataagcggtggagaagaaacttacaaggattcccctagtaacggcgagcgaaccgggaatagcccaacttgagaatcgggcggccacaccgtccgaattgtagtctggagaagcgtcctcagcggcggaccgggctcaagtcccctggaaaggggcgccggagagggtgagagccccgtcgtgcccggaccctgtcgcaccacgaggcgctgtcggcgagtcgggttgtttgggaatgcagccccaatcgggcggtaaattccgtccaaggctaaatatgggcgagagaccgatagcgaacaagtaccgcgagggaaagatgaaaaggactttgaaaagagagtcaaagagtgcttgaaattgtcgggagggaagcggatgggggctggcggtgcgccctggtcggatgtggaacggtgaaagccggtccgccgatcgactcggggtgcggaccaacacggattgg---gggcggcgaaagccagggtcgtagaaaatccctggagtgccgtctccccgattgtggcggacagcatgcgcctctggcgtgcttcggcaactgcatgctcccggtgttgtcctgtgagctccccattcgacccgtcttgaaacacggaccaaggagtctgacatgtgtgcgagtcattgggtgagtaaacccgtaaggcgtaaggaagctgactggcgcg-atccccctcgaggggtgcagcgtcgaccgaccttgatcttctgagaagggttcgagtgagcatacctgtcgggacccgaaagatggtgaactatgcctgagcggggcgaagccagaggaaactctggtggaggcccgcagcgatactgacgtgcaaatcgttcgtctgacttgggtataggggcgaaagactaatcgaaccatctagtagctggttccctccgaagtttccctcaggatagctggagctcgagtgcgagttctatcgggtaaagccaatgattagaggcatcggggatgcaacgtcctcgacctattctcaaactttaaataggtaggacggcgtggttgctttgttgaacctcgccaaggaatcgagagctccaagtgggccatttttggtaagcagaactggcgatgcgggatgaaccggaagccgggttacggtgcctaactacgcgctaacctagatcccacaaagggtgttggtcgattaagacagcaggacggtggtcatggaagtcgaaatccgctaaggagtgtgtaacaactcacctgccgaatcaactagccccgaaaatggatggcgctgaagcgcgtgacctatacccggccgtcggggcaagagccaggccccgatgagtaggagggcgcggcggtcgctgcaaaaccttaggcgtgagcccgggcggagcggccgtcggtgcggatcttggtggtagtagcaaatattcaaatgagaactttgaaggccgaagaggggaaaggttccatgtgaacggcacttgcacatgggttagtcgatcctaagggtcgggggaaccccgacagaaagcgcgttctgcgcgtgcaccgaaagggaatcgggttaaaattcctgaaccgggacgcagcggttgacggcaacgttagggagtccggagacgtcggcgagggcctcgggaagagttatcttttctgtttaacagcctgcccaccctggaatcgactcagtcggaggtagggtccagcggctggaagagcaccgcacgtcgcgtggtgtccggtgcgccctcggcgacccttgaaaatccggaggaccgagtgccgtctgcgcccgttcgtactcataaccgcatcaggtctccaaggtgaacagcctctggtcgatggaacaatgtaggcaagggaagtcggcaaaatggatccgtaacttcgggaaaaggattggctctgagggctgggcacgggggtcccattcccgaactcgtcagctgttggcggactgctcgagctgcttccgcggcgagagcgggtcgccacgtgctggccgagggacggactgggaacggcttcttcgggagccttctccgggcgtcgaacagccagctcagaactggtacggacaaggggaatccgactgtttaattaaaacaaagcattgcgatggtcctcgcggatgctaacgcaatgtgatttctgcccagtgctctgaatgtcaaagtgaagaaattcaaccaagcgcgggtaaacggcgggagtaactatgactctcttaaggtagccaaatgcctcgtcatctaattagtgacgcgcatgaatggattaacgagattcccactgtccctgtctactatccagcgaaaccacagccaagggaacgggcttggcagaatcagcggggaaagaagaccctgttgagcttgactctagtccgactttgtgaaatgacttgagaggtgtaggataagtgggagccgaaaggcgaaagtgaaataccactacttttaacgttattttacttattccgtgaatcggaggcggggcaatgcccctctttttggacccaaggctcgcttcggtgggccgatccgggcggaagacattgtcaggtggggagtttggctggggcggcacatctgttaaaagataacgcaggtgtcctaagatgagctcaacgagaacagaaatctcgtgtggaacagaagggtaaaagctcgtttgattctgatttccagtacgaatacgaaccgtgaaagcgtggcctaacgatcctttagaccttcggaatttgaagctagaggtgtcagaaaagttaccacagggataactggcttgtggcagccaagcgttcatagcgacgttgctttttgatccttcgatgtcggctcttcctatcattgtgaagcagaattcaccaagtgttggattgttcacccaccaacagggaacgtgagctgggtttagaccgtcgtgagacaggttagttttaccctactgatgatagtatcgcaatagtaattcaacctagtacgagaggaaccgttgattcgcacaattggtcatcgcgcttggttgaaaagccagtggcgcgaagctaccatgcgttggattatgactgaacgcctctaagtcagaatccgggctagaagcgatgcgtgtgcccgccgcccgtttgccgacccgcagtaggggtcattcgacccccaagggcacatgtcgttggccaagccatcgtggcggatgagccacgttggccgccttgaaacacaattcccaccgagcggcgggtagaatcctttgcagacgacttaaatacgcgacggggtattgtaagcggcagagtggccttgctgccacgatccgctgagattcagccctttgtcgctccgattcaggaatccttgtaagtttcttctccaccgcttattgatatgcttaaactcagcgggtagtcccgtctgacctggggtcgcggtcgaaggtgcgtaa-gcaccgttgttttgtaacgatgcccaataatgcgacggagtgaagcacaacggcatcaatgatctttcaaccaccactggttgtgacatccgtcgatgagggatcctttttgggcaaaccgagctaacgggatgccactat---ccgcccccaccaaattggt---gtatggggcgacgcgatgcgtgacgcccaggcaggcgtgccctcggcccgaaggcatcgggcgcaacttgcgttcaaagactcgatggttcacgggattctgcaattcacaccaagtatcgcatttcgctacgttcttcatcgatgcgagagccgagatatccgttgccgagagtcgttttgactttcaagatacatcacatccccaaaaccacaccgcaaacgggagtcacggggagcaacgcttccatttc-gttttccttgacgcttgccgcgccgggtttcgtta---caccaagtgc----aagcaccgggcaggcacagtgtcc-cgaagagt--ggattgctccagcccaacgagccactgttcatgttaaacacgtgttcacaggtctactttttagatatcgacaatgatccttccgcaggttcacctacggaaaccttgttacgacttctccttcctctaaatgataaggttcagtggacttctcgcgacgtcgcgggcagcgaaccgcccacgtcgccg
>Littorella_uniflora
-------------------------------------------------------------------------------------------------------------------------------------------------------------------------------------------------------------------------------------------------------------------------------------------------------------------------------------------------------------------------------------------------------------------------------------------------------------------------------------------------------------------------------------------------------------------------------------------------------------------------------------------------------------------------------------------------------------------------------------------------------------------------------------------------------------------------------------------------------------------------------------------------------------------------------------------------------------------------------------------------------------------------------------------------------------------------------------------------------------------------------------------------------------------------------------------------------------------------------------------------------------------------------------------------------------------------------------------------------------------------------------------------------------------------------------------------------------------------------------------------------------------------------------------------------------------------------------------------------------------------------------------------------------------------------------------------------------------------------------------------------------------------------------------------------------------------------------------------------------------------------------------------------------------------------------------------------------------------------------------------------------------------------------------------------------------------------------------------------------------------------------------------------------------------------------------------------------------------------------------------------------------------------------------------------------------------------------------------------------------------------------------------------------------------------------------------------------------------------------------------------------------------------------------------------------------------------------------------------------------------------------------------------------------------------------------------------------------------------------------------------------------------------------------------------------------------------------------------------------------------------------------------------------------------------------------------------------------------------------------------------------------------------------------------------------------------------------------------------------------------------------------------------------------------------------------------------------------------------------------------------------------------------------------------------------------------------------------------------------------------------------------------------------------------------------------------------------------------------------------------------------------------------------------------------------------------------------------------------------------------------------------------------------------------------------------------------------------------------------------------------------------------------------------------------------------------------------------------------------------------------------------------------------------------------------------------------------------------------------------------------------------------------------------------------------------------------------------------------------------------------------------------------------------------------------------------------------------------------------------------------------------------------------------------------------------------------------------------------------------------------------------------------------------------------------------------------------------------------------------------------------------------------------------------------------------------------------------------------------------------------------------------------------------------------------------------------------------------------------------------------------------------------------------------------------------------------------------------------------------------------------------------------------------------------------------------------------------------------------------------------------------------------------------------------------------------------------------------------------------------------------------------------------------------------------------------------------------------------------------------------------------------------------------------------------------------------------------------------------------------------------------------------------ggaatccttgtaagtttcttctccaccgcttattgatatgcttaaactcagcgggtagtcccgtctgacctggggtcgcggtcgaaggcgcatac-acgccattaggttaaaacgatgcccaatcaagcgacagggtgaagcacaactgcaccaatgattttgcaaccaccactggttgtgacatccgtcgatgagggatcctttttgggccaaccgagctaacgggaggccattttccgcccccccaaccccgagggattgggagggggcgacgcgatgcgtgacgcccaggcaggcgtgccctcagcccgaaggcgtcgggcgcaacttgcgttcaaagactcgatggttcacgggattctgcaattcacaccaagtatcgcatttcgctacgttcttcatcgatgcgagagccgagatatccgttgccgagagtcgttttgacattcgagattcgccgcatccccgcaaccacaccgcgaacgggagtcacaggg-gcgacgcttctattttagttttccttggcgcaggccgcgccgggtttcgttagcccaccaagcgc----aagcacctggcggacacaatgccc-caacacac--agattgctctagcgcgtctgggcaccgttc---ttaaacacgtgttcgcaagtctacttttaagatatcgacaatgatccttccgcaggttcacctacggaaaccttgttacgacttctccttcctctaaatgataaggttcagtggacttctcgcgacgtcgcaggcagcgaaccgcccacgtcgccg
>Plantago_bradei
tacctggttgatcctgccagtagtcatatgcttgtctcaaagattaagccatgcatgtgtaagtatgaactaattcagactgtgaaactgcgaatggctcattaaatcagttatagtttgtttgatggtacctgctactcggataaccgtagtaattctagagctaatacgtgcaacaaaccccgacttctggaagggatgcatttattagataaaaggtcgacacgggctctgcctgttgcttcgatgattcatgataacttgacggatcgcacggtcttcgtgccggcgacgcatcattcaaatttctgccctatcaactttcgatggtaggatagtggcctactatggtggtgacgggtgacggagaattagggttcgattccggagagggagcctgagaaacggctaccacatccaaggaaggcagcaggcgcgcaaattacccaatcctgacacggggaggtagtgacaataaataacaataccgggctcttcgagtctggtaattggaatgagtacaatctaaatcccttaacgaggatccattggagggcaagtctggtgccagcagccgcggtaattccagctccaatagcgtatatttaagttgttgcagttaaaaagctcgtagttggactttgggttgggtcgaccggtccgcctatggtgtgcatcggtcgcctcgtcccttctgctggcgatgcgctcctggccttaactggccgggtcgttcctccagcactgttactttgaagaaattagagtgctcaaagcaagcctacgctctggatacattagcatgggataacatcataggatttcggtcctattacgttggccttcgggatcggagtaatgattaacagggactgtcgggggcattcgtatttcatagtcagaggtgaaattcttggatttatgaaagacgaacaactgcgaaagcatttgccaaggatgttttcattaatcaagaacgaaagttgggggctcgaagacgatcagataccgtcctagtctcaaccataaacgatgccgaccagggatcggcggatgttgcttttaggactccgccggcaccttatgagaaatcaaagtctttgggttccggggggagtatggtcgcaaggctgaaacttaaaggaattgacggaagggcaccaccaggagtggagcctgcggcttaatttgactcaacacggggaaacttaccaggtccagacatagtaaggattgacagactgagagctctttcttgattctatgggtggtggtgcatggccgttcttagttggtggagcgatttgtctggttaattccgataacgaacgagacctcagcctgctaactagctatgcggaggtatccctccgcggccagcttcttagagggactacggccttttaggccgcggaagtttgaggcaataacaggtctgtgatgcccttagatgttctgggccgcacgcgcgctacactgatgtattcaacgagtctatagccttggccgacaggcccgggtaatctttgaaattacatcgtgatggggatagatcattgcaattgttggtcttgaacgaggaattcctagtaagcgcgagtcatcagctcgcgttgactacgtccctgccctttgtacacaccgcccgtcgctcctaccgattgaatggtccggtgaagtgttcggatcgcggcgacgtgggcggttcgctgcccgcgacgtcgcgagaagtccactgaaccttatcatttagaggaaggagaagtcgtaacaaggtttccgtaggtgaacctgcggaaggatcatgcgaccccaggtcagacgggactacccgctgagtttaagcatatcaataagcggtggagaagaaacttacaaggattcccctagtaacggcgagcgaaccgggaatagcccaacttgagaatcgggcggccacgccgtccgaattgtagtctggagaagcgtcctcagcggcggaccgggctcaagtcccctggaaaggggcgccggagagggtgagagccccgtcgtgcccggaccctgtcgcaccacgaggcgctgtcggcgagtcgggttgtttgggaatgcagccccaatcgggcggtaaattccgtccaaggctaaatatgggcgagagaccgatagcgaacaagtaccgcgagggaaagatgaaaaggactttgaaaagagagtcaaagagtgcttgaaattgtcgggagggaagcggatgggggctggcggtgcgccccggtcggatgtggaacggtgaaagccggtccgccgatcgactcggggtgcggaccaacacggattggggtgggcggcgaaagccagggtcgtagaaaagtcctggagtgccgtctccccgatcgtggcggacagcacgcgcctctggcgtgcttcggcaactgcgtgctcccggtgttggcctgtgagctccccattcgacccgtcttgaaacacggaccaaggagtctgacatgtgtgcgagtcattgggtgagtaaacccgcaaggcgtaaggaagctgactggcgcg-atccccctcgaggggtgcagcgtcgaccgaccttgatcttctgagaagggttcgagtgagcatacctgtcgggacccgaaagatggtgaactatgcctgagcggggcgaagccagaggaaactctggtggaggcccgcagcgatactgacgtgcaaatcgttcgtctgacttgggtataggggcgaaagactaatcgaaccatctagtagctggttccctccgaagtttccctcaggatagctggagctcgagtgcgagttctatcgggtaaagccaatgattagaggcatcggggatgcaacgtcctcgacctattctcaaactttaaataggtaggacggcgtggttgctttgttgaacctcgccaaggaatcgagagctccaagtgggccatttttggtaagcagaactggcgatgcgggatgaaccggaagccgggttacggtgcctaactacgcgctaacctagatcccacaaagggtgttggtcgattaagacagcaggacggtggtcatggaagtcgaaatccgctaaggagtgtgtaacaactcacctgccgaatcaactagccccgaaaatggatggcgctgaagcgcgtgacctatacccggccgtcggggcaagagccaggccccgatgagtaggagggcgcggcggtcgctgcaaaaccttaggcgtgagcccgggcggagcggccgtcggtgcggatcttggtggtagtagcaaatattcaaatgagaactttgaaggccgaagaggggaaaggttccatgtgaacggcacttgcacatgggttagtcgatcctaagggtcgggggaaccccgacagaaagcgcgttctgcgcgtgcaccgaaagggaatcgggttaaaattcctgaaccgggacgcagcggttgacggcaacgttagggagtccggagacgtcggcgagggcctcgggaagagttatcttttctgtttaacagcctgcccaccctggaatcgactcagtcggaggtagggtccagcggctggaagagcaccgcacgtcgcgtggtgtccggtgcgccctcggcgacccttgaaaatccggaggaccgagtgccgtttgcgcccgttcgtactcataaccgcatcaggtctccaaggtgaacagcctctggtcgatggaacaatgtaggcaagggaagtcggcaaaatggatccgtaacttcgggaaaaggattggctctgagggctgggcacgggggtcccagtcccgaactcgtcagctgtcggcggactgctcgagctgcttccgcggcgagagcgggtcgccacgtgctggccgagggacggactgggaacggcttcttcgggagccttctccgggcgtcgaacagccagctcagaactggtacggacaaggggaatccgactgtttaattaaaacaaagcattgcgatggtcctcgcggatgctaacgcaatgtgatttctgcccagtgctctgaatgtcaaagtgaagaaattcaaccaagcgcgggtaaacggcgggagtaactatgactctcttaaggtagccaaatgcctcgtcatctaattagtgacgcgcatgaatggattaacgagattcccactgtccctgtctactatccagcgaaaccacagccaagggaacgggcttggcagaatcagcggggaaagaagaccctgttgagcttgactctagtccgactttgtgaaatgacttgagaggtgtaggataagtgggagccgaaaggcgaaagtgaaataccactacttttaacgttattttacttattccgtgaatcggaggcggggcaacgcccctctttttggacccaaggctcgcttcggcgggccgatccgggcggaagacattgtcaggtggggagtttggctggggcggcacatctgttaaaagataacgcaggtgtcctaagatgagctcaacgagaacagaaatctcgtgtggaacagaagggtaaaagctcgtttgattctgatttccagtacgaatacgaaccgtgaaagcgtggcctaacgatcctttagaccttcggaatttgaagctagaggtgtcagaaaagttaccacagggataactggcttgtggcagccaagcgttcatagcgacgttgctttttgatccttcgatgtcggctcttcctatcattgtgaagcagaattcaccaagtgttggattgttcacccaccaacagggaacgtgagctgggtttagaccgtcgtgagacaggttagttttaccctactgatgatagtatcgcaatagtaattcaacctagtacgagaggaaccgttgattcgcacaattggtcatcgcgcttggttgaaaagccagtggcgcgaagctaccatgcgttggattatgactgaacgcctctaagtcagaatccgggctagaagcgatgcgtgtgcccgccgcccgtttgccgacccgcagtaggggtcattcgacccccaagggcacatgtcgttggctaagccatcgtggtggatgagccacgttggccgccttgaaacacaattcccaccgagcggcgggtagaatcctttgcagacgacttaaatacgcgacggggtattgtaagcggcagagtggccttgctgccacgatccgctgagattcagccctttgtcgctccgattcaggaatccttgtaagtttcttctccaccgcttattgatatgcttaaactcagcgggtagtcccgtctgacctggggtcgcggtcgaaggcgcgtta-gcaccattgttttgtaacgatgcccaagcatgcgacggagtgaagcacaacggcaccaatgatctttcaaccaccactggttgtgacatccgtcgatgagggatcctttttgggcaaaccgagctaacgggatgccattat---ccccccgcaccgaattggt---gtggggggcgacgcgatgcgtgacgcccaggcaggcgtgccctcagcccgaaggcgtcgggcgcaacttgcgttcaaagactcgatggttcacgggattctgcaattcacaccaagtatcgcatttcgctacgttcttcatcgatgcgagagccgagatatccgttgccgagagtcgttttgactttcaagatacatcacatccccagaaccacaccgcgaacgggagtcacggggagcaacgcttccatttt-gttttccttggcgcttgccgcgccgggtttcgttagcccaccaagtgc----atgcaccgggcaggcacggtgtcc-cgaagagt--ggattgctccagcccaacgaggcaccgttcatgttaaacacgtgttcacaggtctactttttagatatcgacaatgatccttccgcaggttcacctacggaaaccttgttacgacttctccttcctctaaatgataaggttcagtggacttctcgcgacgtcgcgggcagcgaaccgcccacgtcgccg
>Plantago_myosuros_2
tacctggttgatcctgccagtagtcatatgcttgtctcaaagattaagccatgcatgtgtaagtatgaactaattcagactgtgaaactgcgaatggctcattaaatcagttatagtttgtttgatggtacctgctactcggataaccgtagtaattctagagctaatacgtgcaacaaaccccgacttctggaagggatgcatttattagataaaaggtcgacacgggctctgcctgttgcttcgatgattcatgataacttgacggatcgcacggtcttcgtgccggcgacgcatcattcaaatttctgccctatcaactttcgatggtaggatagtggcctactatggtggtgacgggtgacggagaattagggttcgattccggagagggagcctgagaaacggctaccacatccaaggaaggcagcaggcgcgcaaattacccaatcctgacacggggaggtagtgacaataaataacaataccgggctcttcgagtctggtaattggaatgagtacaatctaaatcccttaacgaggatccattggagggcaagtctggtgccagcagccgcggtaattccagctccaatagcgtatatttaagttgttgcagttaaaaagctcgtagttggactttgggttgggtcgaccggtccgcctatggtgtgcatcggtcgcctcgtcccttctgctggcgatgcgctcctggccttaactggccgggtcgttcctccagcactgttactttgaagaaattagagtgctcaaagcaagcctacgctctggatacattagcatgggataacatcataggatttcggtcctattacgttggccttcgggatcggagtaatgattaacagggactgtcgggggcattcgtatttcatagtcagaggtgaaattcttggatttatgaaagacgaacaactgcgaaagcatttgccaaggatgttttcattaatcaagaacgaaagttgggggctcgaagacgatcagataccgtcctagtctcaaccataaacgatgccgaccagggatcggcggatgttgcttttaggactccgccggcaccttatgagaaatcaaagtctttgggttccggggggagtatggtcgcaaggctgaaacttaaaggaattgacggaagggcaccaccaggagtggagcctgcggcttaatttgactcaacacggggaaacttaccaggtccagacatagtaaggattgacagactgagagctctttcttgattctatgggtggtggtgcatggccgttcttagttggtggagcgatttgtctggttaattccgataacgaacgagacctcagcctgctaactagctatgcggaggtatccctccgcggccagcttcttagagggactacggccttttaggccgcggaagtttgaggcaataacaggtctgtgatgcccttagatgttctgggccgcacgcgcgctacactgatgtattcaacgagtctatagccttggccgacaggcccgggtaatctttgaaattacatcgtgatggggatagatcattgcaattgttggtcttgaacgaggaattcctagtaagcgcgagtcatcagctcgcgttgactacgtccctgccctttgtacacaccgcccgtcgctcctaccgattgaatggtccggtgaagtgttcggatcgcggcgacgtgggcggttcgctgcccgcgacgtcgcgagaagtccactgaaccttatcatttagaggaaggagaagtcgtaacaaggtttccgtaggtgaacctgcggaaggatcatgcgaccccaggtcagacgggactacccgctgagtttaagcatatcaataagcggtggagaagaaacttacaaggattcccctagtaacggcgagcgaaccgggaatagcccaacttgagaatcgggcggccacgccgtccgaattgtagtctggagaagcgtcctcagcggcggaccgggctcaagtcccctggaaaggggcgccggagagggtgagagccccgtcgtgcccggaccctgtcgcaccacgaggcgctgtcggcgagtcgggttgtttgggaatgcagccccaatcgggcggtaaattccgtccaaggctaaatatgggcgagagaccgatagcgaacaagtaccgcgagggaaagatgaaaaggactttgaaaagagagtcaaagagtgcttgaaattgtcgggagggaagcggatgggggctggcggtgcgccccggtcggatgtggaacggtgaaagccggtccgccgatcgactcggggtgcggaccaacacggattggggtgggcggcgaaagccagggtcgtagaaaagtcctggagtgccgtctccccgatcgtggcggacagcacgcgcctctggcgtgcttcggcaactgcgtgctcccggtgttggcctgtgagctccccattcgacccgtcttgaaacacggaccaaggagtctgacatgtgtgcgagtcattgggtgagtaaacccgtaaggcgtaaggaagctgactggcgcg-atccccctcgaggggtgcagcgtcgaccgaccttgatcttctgagaagggttcgagtgagcatacctgtcgggacccgaaagatggtgaactatgcctgagcggggcgaagccagaggaaactctggtggaggcccgcagcgatactgacgtgcaaatcgttcgtctgacttgggtataggggcgaaagactaatcgaaccatctagtagctggttccctccgaagtttccctcaggatagctggagctcgagtgcgagttctatcgggtaaagccaatgattagaggcatcggggatgcaacgtcctcgacctattctcaaactttaaataggtaggacggcgtggttgctttgttgaacctcgccaaggaatcgagagctccaagtgggccatttttggtaagcagaactggcgatgcgggatgaaccggaagccgggttacggtgcctaactacgcgctaacctagatcccacaaagggtgttggtcgattaagacagcaggacggtggtcatggaagtcgaaatccgctaaggagtgtgtaacaactcacctgccgaatcaactagccccgaaaatggatggcgctgaagcgcgtgacctatacccggccgtcggggcaagagccaggccccgatgagtaggagggcgcggcggtcgctgcaaaaccttaggcgtgagcccgggcggagcggccgtcggtgcggatcttggtggtagtagcaaatattcaaatgagaactttgaaggccgaagaggggaaaggttccatgtgaacggcacttgcacatgggttagtcgatcctaagggtcgggggaaccccgacagaaagcgcgttctgcgcgtgcaccgaaagggaatcgggttaaaattcctgaaccgggacgcagcggttgacggcaacgttagggagtccggagacgtcggcgagggcctcgggaagagttatcttttctgtttaacagcctgcccaccctggaatcgactcagtcggaggtagggtccagcggctggaagagcaccgcacgtcgcgtggtgtccggtgcgccctcggcgacccttgaaaatccggaggaccgagtgccgtttgcgcccgttcgtactcataaccgcatcaggtctccaaggtgaacagcctctggtcgatggaacaatgtaggcaagggaagtcggcaaaatggatccgtaacttcgggaaaaggattggctctgagggctgggcacgggggtcccagtcccgaactcgtcagctgtcggcggactgctcgagctgcttccgcggcgagagcgggtcgccacgtgctggccgagggacggactgggaacggcttcttcgggagccttctccgggcgtcgaacagccagctcagaactggtacggacaaggggaatccgactgtttaattaaaacaaagcattgcgatggtcctcgcggatgctaacgcaatgtgatttctgcccagtgctctgaatgtcaaagtgaagaaattcaaccaagcgcgggtaaacggcgggagtaactatgactctcttaaggtagccaaatgcctcgtcatctaattagtgacgcgcatgaatggattaacgagattcccactgtccctgtctactatccagcgaaaccacagccaagggaacgggcttggcagaatcagcggggaaagaagaccctgttgagcttgactctagtccgactttgtgaaatgacttgagaggtgtaggataagtgggagccgaaaggcgaaagtgaaataccactacttttaacgttattttacttattccgtgaatcggaggcggggcaacgcccctctttttggacccaaggctcgcttcggcgggccgatccgggcggaagacattgtcaggtggggagtttggctggggcggcacatctgttaaaagataacgcaggtgtcctaagatgagctcaacgagaacagaaatctcgtgtggaacagaagggtaaaagctcgtttgattctgatttccagtacgaatacgaaccgtgaaagcgtggcctaacgatcctttagaccttcggaatttgaagctagaggtgtcagaaaagttaccacagggataactggcttgtggcagccaagcgttcatagcgacgttgctttttgatccttcgatgtcggctcttcctatcattgtgaagcagaattcaccaagtgttggattgttcacccaccaacagggaacgtgagctgggtttagaccgtcgtgagacaggttagttttaccctactgatgatagtatcgcaatagtaattcaacctagtacgagaggaaccgttgattcgcacaattggtcatcgcgcttggttgaaaagccagtggcgcgaagctaccatgcgttggattatgactgaacgcctctaagtcagaatccgggctagaagcgatgcgtgtgcccgccgcccgtttgccgacccgcagtaggggtcattcgacccccaagggcacatgtcgttggctaagccatcgtggtggatgagccacgttggccgccttgaaacacaattcccaccgagcggcgggtagaatcctttgcagacgacttaaatacgcgacggggtattgtaagcggcagagtggccttgctgccacgatccgctgagattcagccctttgtcgctcagattcaggaatccttgtaagtttcttctccaccgcttattgatatgcttaaactcagcgggtagtcccgtctgacctggggtcgcggtcgaaggcgcgtta-gcaccattgttttgtaacgatgcccaagcatgcgacggagtgaagcacaacggcaccaatgatctttcaaccaccactggttgtgacatccgtcgatgagggatcctttttgggcaaaccgagctaacgggatgccattat---ccccccgcaccgaattggt---gtggggggcgacgcgatgcgtgacgcccaggcaggcgtgccctcagcccgaaggcgtcgggcgcaacttgcgttcaaagactcgatggttcacgggattctgcaattcacaccaagtatcgcatttcgctacgttcttcatcgatgcgagagccgagatatccgttgccgagagtcgttttgactttcaagatacatcaca---ccaagaccacaccgcgaacgggagtcacggggagcaacgcttccatttt-gttttccttggcgcttgccgcgccgggtttcgttagcccaccaggtgc----atgcaccgggcaggcacggtgtcc-cgaagagt--ggattgctccagcccagcgaggcaccgttcatgttaaacacgtgttcacaggtctactttttagatatcgacaatgatccttccgcaggttcacctacggaaaccttgttacgacttctccttcctctaaatgataaggttcagtggacttctcgcgacgtcgcgggcagcgaaccgcccacgtcgccg
